# Supplementary material for: Protected area coverage of the full annual cycle of migratory butterflies
Source: Conserv Biol. 2024 Nov 28;39(3):e14423. doi: 10.1111/cobi.14423 (PMC12124171; doi:10.1111/cobi.14423)
Supplement: Supplementary file 2 — Supporting Information [file COBI-39-e14423-s002.csv]

Supplementary TableS3: Model performance
species	season	Balance.training.omission..predicted.area.and.threshold.value.area	Balance.training.omission..predicted.area.and.threshold.value.Cloglog.threshold	Balance.training.omission..predicted.area.and.threshold.value.cumulative.threshold	Balance.training.omission..predicted.area.and.threshold.value.training.omission	bio1.contribution	bio1.permutation.importance	bio15.contribution	bio15.permutation.importance	bio17.contribution	bio17.permutation.importance	bio18.contribution	bio18.permutation.importance	bio19.contribution	bio19.permutation.importance	bio2.contribution	bio2.permutation.importance	bio3.contribution	bio3.permutation.importance	bio7.contribution	bio7.permutation.importance	Entropy	Equal.training.sensitivity.and.specificity.area	Equal.training.sensitivity.and.specificity.Cloglog.threshold	Equal.training.sensitivity.and.specificity.cumulative.threshold	Equal.training.sensitivity.and.specificity.training.omission	Equate.entropy.of.thresholded.and.original.distributions.area	Equate.entropy.of.thresholded.and.original.distributions.Cloglog.threshold	Equate.entropy.of.thresholded.and.original.distributions.cumulative.threshold	Equate.entropy.of.thresholded.and.original.distributions.training.omission	Fixed.cumulative.value.1.area	Fixed.cumulative.value.1.Cloglog.threshold	Fixed.cumulative.value.1.cumulative.threshold	Fixed.cumulative.value.1.training.omission	Fixed.cumulative.value.10.area	Fixed.cumulative.value.10.Cloglog.threshold	Fixed.cumulative.value.10.cumulative.threshold	Fixed.cumulative.value.10.training.omission	Fixed.cumulative.value.5.area	Fixed.cumulative.value.5.Cloglog.threshold	Fixed.cumulative.value.5.cumulative.threshold	Fixed.cumulative.value.5.training.omission	Iterations	Maximum.training.sensitivity.plus.specificity.area	Maximum.training.sensitivity.plus.specificity.Cloglog.threshold	Maximum.training.sensitivity.plus.specificity.cumulative.threshold	Maximum.training.sensitivity.plus.specificity.training.omission	Minimum.training.presence.area	Minimum.training.presence.Cloglog.threshold
Acraea_acerata	Dec-Feb	0.5695	0.1921	7.3974	0	18.0867	9.2315	20.8273	27.4655	15.106	5.8397	6.3679	1.8739	8.8723	21.8278	2.5472	4.9591	7.2986	1.249	20.894	27.5535	8.5828	0.1875	0.5865	42.6737	0.1875	0.5339	0.2195	8.9368	0.0625	0.8233	0.0632	1	0	0.5119	0.2384	10	0.0625	0.6373	0.1525	5	0	500	0.278	0.4829	29.6945	0.0625	0.5366	0.2176
Acraea_acerata	Jun-Aug	0.9611	0.2835	1.2664	0	11.0251	24.6721	18.1834	15.2994	40.4876	25.9692	6.5922	20.5714	7.7309	1.5624	4.3331	3.6525	0	0	11.6476	8.273	9.0283	0.2857	0.5925	50.9787	0.2857	0.8335	0.3659	7.4488	0	0.9678	0.2742	1	0	0.7886	0.3915	10	0	0.8799	0.3451	5	0	400	0.232	0.6232	57.0007	0.2857	0.6883	0.4323
Acraea_acerata	Mar-May	0.7736	0.236	5.6688	0	15.7324	12.9601	13.3011	18.0272	12.7292	19.7956	13.5706	20.1604	29.4488	14.81	9.6478	10.5503	0.4985	1.5432	5.0716	2.1531	8.8146	0.2468	0.5578	43.8947	0.24	0.6732	0.2935	10.258	0.04	0.9248	0.1308	1	0	0.6782	0.2909	10	0.04	0.7907	0.2257	5	0	500	0.1666	0.6114	54.4434	0.28	0.6969	0.2805
Acraea_andromacha	Mar-May	0.8502	0.1299	2.234	0.0053	25.6985	35.2934	11.1368	37.1538	6.2898	0.4266	4.9204	6.6416	12.227	2.355	9.8412	9.041	1.7365	1.5813	28.1497	7.5073	8.7145	0.2732	0.4931	34.9481	0.2751	0.609	0.2382	10.3072	0.0794	0.9145	0.0899	1	0.0053	0.6159	0.2349	10	0.0794	0.7499	0.1761	5	0.0317	500	0.2261	0.5363	40.5369	0.291	0.972	0.0633
Acraea_andromacha	Dec-Feb	0.6795	0.0708	2.7562	0.0185	13.3128	17.4726	13.2093	43.6308	29.3365	1.7426	20.9929	7.2312	5.0349	10.1048	5.1609	2.3307	1.0821	2.4715	11.8707	15.0158	8.228	0.2201	0.3193	25.1607	0.2215	0.3744	0.1924	13.3031	0.1169	0.7887	0.0444	1	0.0123	0.4394	0.1561	10	0.0892	0.5826	0.0968	5	0.0462	500	0.2371	0.3008	23.4707	0.1877	0.9514	0.0041
Acraea_andromacha	Jun-Aug	0.6632	0.1083	4.9633	0.0407	30.4486	26.1649	7.3601	1.4745	8.8085	19.2054	3.671	5.8235	19.7592	0	23.7515	39.8575	0.0244	1.4061	6.1768	6.0681	8.3699	0.2361	0.3286	26.962	0.2384	0.4315	0.1963	13.503	0.1337	0.87	0.051	1	0.0174	0.5087	0.1586	10	0.0988	0.6618	0.1086	5	0.0465	500	0.1515	0.4771	36.7152	0.2965	0.9488	0.03
Acraea_andromacha	Sep-Nov	0.6747	0.0647	2.7049	0.0217	10.4598	20.5321	23.6867	41.3727	24.7767	3.0527	18.1325	7.9283	0.7769	3.1174	12.1098	15.5264	0.6546	1.5103	9.403	6.9601	8.2513	0.2348	0.3328	23.0265	0.2348	0.3832	0.1817	11.8897	0.0957	0.798	0.0392	1	0.013	0.422	0.1589	10	0.0739	0.5669	0.0935	5	0.0478	500	0.2921	0.2617	17.751	0.1304	0.9263	0.0132
Acraea_encedon	Sep-Nov	0.7534	0.0879	2.8228	0	20.0165	20.5782	12.4564	5.5104	2.8336	12.3764	13.3106	9.3241	6.0247	11.1437	6.8857	6.9148	30.2996	8.9691	8.173	25.1834	8.2586	0.1471	0.4176	40.8759	0.1467	0.386	0.2231	18.42	0.08	0.85	0.0487	1	0	0.5364	0.1563	10	0.04	0.6742	0.1156	5	0.0267	500	0.1367	0.4349	42.3648	0.1467	0.7534	0.0879
Acraea_encedon	Mar-May	0.8905	0.1313	2.0511	0.0118	0.1802	0	30.4043	10.4389	0.8813	6.8537	6.307	9.0295	0.1948	2.6337	18.1693	0	43.5876	57.381	0.2754	13.6632	8.6625	0.3774	0.369	27.3104	0.3765	0.5781	0.2686	14.0036	0.2941	0.9371	0.1135	1	0.0118	0.6576	0.2367	10	0.2	0.785	0.1688	5	0.1176	180	0.2582	0.4514	38.1606	0.4353	0.9908	0.0628
Acraea_encedon	Jun-Aug	0.916	0.1486	1.8912	0	6.1126	20.8866	0.6936	0	7.0913	1.0129	8.5796	17.8016	4.3021	10.5435	4.9792	8.2844	49.1356	17.3355	19.106	24.1355	8.5862	0.2941	0.3988	41.4561	0.2941	0.5357	0.3182	21.6077	0.1373	0.9482	0.1263	1	0	0.7196	0.246	10	0.0392	0.8276	0.192	5	0.0392	500	0.116	0.497	60.9616	0.4118	0.916	0.1486
Acraea_encedon	Dec-Feb	0.6923	0.0781	3.9824	0	12.7075	15.5129	14.7666	14.6358	4.0012	7.1687	15.3076	13.9849	3.567	3.6457	17.0626	11.0805	29.4333	26.6205	3.1541	7.351	8.0909	0.1481	0.3603	36.748	0.1481	0.326	0.2034	19.779	0.0617	0.8525	0.0406	1	0	0.507	0.1272	10	0.037	0.6535	0.087	5	0.0247	500	0.1271	0.4005	39.7891	0.1481	0.6923	0.0781
Acraea_eponina	Dec-Feb	0.9894	0.3046	0.4244	0	0	0	0	0	49.9078	75.2593	49.5976	0	0	0	0	0	0.4945	24.7407	0	0	9.1141	0.4118	0.5939	42.5964	0.4118	0.9082	0.3915	4.1907	0.0588	0.9751	0.312	1	0	0.8101	0.4368	10	0.1176	0.8936	0.4012	5	0.0588	80	0.4573	0.5793	38.1672	0.2353	0.942	0.3487
Acraea_eponina	Jun-Aug	1	0.3939	0.0051	0	0	0	0	0	0	0	24.201	100	75.799	0	0	0	0	0	0	0	9.1917	0.3785	0.661	55.7339	0.4167	0.9806	0.4164	1.0484	0	0.9806	0.4164	1	0	0.847	0.5397	10	0	0.915	0.4756	5	0	60	0.4831	0.6458	44.4488	0.1667	0.8257	0.5552
Acraea_eponina	Mar-May	0.8405	0.2371	4.7042	0	13.0863	21.5529	8.8326	7.0179	23.6469	2.4596	8.4738	28.2538	5.1524	11.866	37.3192	18.335	3.4888	10.5148	0	0	8.8198	0.1667	0.6341	57.7792	0.1667	0.6766	0.32	12.5998	0	0.9522	0.1603	1	0	0.7241	0.2972	10	0	0.8331	0.2393	5	0	500	0.1543	0.6409	59.6386	0.1667	0.3601	0.4674
Acraea_neobule	Mar-May	1	0.3999	0.0053	0	0	0	0	0	0	0	0.4265	3.2654	0	0	99.2975	94.0892	0.276	2.6454	0	0	9.166	0.4118	0.6164	45.7221	0.4118	0.9566	0.4277	2.4502	0	0.9819	0.4148	1	0	0.8424	0.4953	10	0.1176	0.915	0.462	5	0	80	0.211	0.7121	69.2607	0.4706	0.9075	0.4694
Acraea_neobule	Sep-Nov	1	0.6224	0.0097	0	0	0	0	0	0	0	100	100	0	0	0	0	0	0	0	0	9.2103	0.415	0.6326	58.0067	0.44	0.9999	0.6224	0.0195	0	0.9896	0.6229	1	0	0.896	0.6263	10	0.04	0.9487	0.6253	5	0	20	0.4559	0.6322	53.9134	0.32	0.9095	0.6262
Acraea_neobule	Dec-Feb	1	0.3822	0.0051	0	0	0	0	0	45.8055	22.0712	54.189	77.9288	0.0055	0	0	0	0	0	0	0	9.153	0.4158	0.615	46.2453	0.413	0.9439	0.4453	3.4217	0.0435	0.9827	0.439	1	0.0217	0.8418	0.4742	10	0.1304	0.9185	0.4476	5	0.1087	60	0.4212	0.6137	45.7004	0.3913	0.9972	0.403
Acraea_neobule	Jun-Aug	0.8334	0.2121	4.1196	0	10.3299	16.1932	0.1417	2.8112	44.4873	13.2494	10.6936	0	1.3547	0	7.4594	10.711	23.2671	57.0351	2.2663	0	8.6925	0.2635	0.4509	45.2753	0.2857	0.5958	0.3468	17.6715	0.0952	0.9308	0.1326	1	0	0.7152	0.298	10	0	0.8124	0.2285	5	0	500	0.2635	0.4509	45.269	0.2381	0.6492	0.3115
Acraea_terpsicore	Dec-Feb	0.949	0.0442	0.1809	0.0032	7.3168	9.2593	15.3216	15.0488	15.4696	11.7532	3.8949	9.0742	15.5286	18.3977	6.7687	8.7416	9.5928	14.2942	26.1069	13.431	8.6541	0.3006	0.4365	33.3073	0.3006	0.5733	0.2728	12.589	0.1551	0.8842	0.0921	1	0.0253	0.6222	0.2494	10	0.1392	0.7367	0.1924	5	0.0823	500	0.1811	0.5528	47.4323	0.3703	0.9773	0.017
Acraea_terpsicore	Mar-May	0.9215	0.1201	1.0626	0.0051	16.4345	19.6522	13.9576	10.8851	4.8337	1.2705	5.3506	7.7751	13.9178	26.5586	9.326	4.7107	8.4084	10.3811	27.7714	18.7666	8.7862	0.3038	0.4891	38.0923	0.3038	0.6543	0.2924	11.0773	0.1038	0.9247	0.1186	1	0.0051	0.6752	0.2793	10	0.0937	0.7875	0.2218	5	0.043	500	0.2866	0.5015	39.8887	0.3139	0.9888	0.0443
Acraea_terpsicore	Sep-Nov	0.8743	0.0766	1.0001	0.0033	16.8673	23.9789	8.7369	5.4521	12.3391	7.7935	12.6118	13.9046	9.7549	13.5333	11.4857	20.114	8.5147	10.7302	19.6895	4.4934	8.5516	0.248	0.4448	34.175	0.2483	0.5175	0.2429	13.025	0.0795	0.8743	0.0766	1	0.0033	0.5776	0.2135	10	0.0596	0.7072	0.151	5	0.0364	500	0.2014	0.5027	39.9641	0.2781	0.9368	0.0397
Acraea_terpsicore	Jun-Aug	0.7893	0.0963	2.5037	0.0166	16.3477	9.958	12.1957	3.8196	9.0811	8.3461	6.1063	3.9915	10.8846	16.6744	13.5264	17.6124	10.9374	12.7931	20.9208	26.805	8.4824	0.2637	0.3825	29.8908	0.2637	0.4829	0.2312	13.69	0.0974	0.877	0.0629	1	0.0095	0.5563	0.1975	10	0.0736	0.6903	0.133	5	0.0404	500	0.0955	0.6408	53.6425	0.4181	0.9816	0.0214
Actinote_anteas	Sep-Nov	0.81	0.2584	5.4772	0	80.2354	61.2365	0.067	0.3467	4.8389	11.7184	0	0	0.2077	1.3301	0	0	14.651	25.3684	0	0	8.9972	0.2717	0.6705	47.8731	0.2821	0.808	0.2596	5.5519	0.0256	0.9522	0.1847	1	0	0.7035	0.3211	10	0.0769	0.8231	0.252	5	0	220	0.2295	0.7015	53.9133	0.2821	0.81	0.2584
Actinote_anteas	Dec-Feb	1	0.356	0.0046	0	99.3488	100	0	0	0	0	0	0	0.6512	0	0	0	0	0	0	0	9.1596	0.3549	0.6931	51.5008	0.3478	0.9505	0.408	2.5974	0	0.9803	0.3916	1	0	0.827	0.4558	10	0.0435	0.9083	0.4271	5	0.0435	60	0.3816	0.6732	48.2748	0.3043	0.948	0.4096
Actinote_anteas	Jun-Aug	0.8727	0.2908	2.5831	0	61.3865	91.5297	0.2632	8.4703	0.2214	0	30.747	0	0.1773	0	0.4086	0	0	0	6.7961	0	9.0588	0.3478	0.6734	45.9898	0.3478	0.8593	0.3039	3.1356	0	0.9177	0.2279	1	0	0.7185	0.3987	10	0.0435	0.817	0.3246	5	0.0435	80	0.4582	0.6261	32.4206	0.1304	0.8367	0.3171
Actinote_anteas	Mar-May	0.613	0.2002	6.2365	0	33.0805	4.9521	10.4575	22.9489	2.3543	1.864	0.9406	2.647	7.9213	10.0959	1.5646	3.2279	21.7293	28.2077	21.9519	26.0566	8.628	0.2121	0.5526	38.7295	0.2121	0.5585	0.2401	8.6722	0	0.818	0.0737	1	0	0.5326	0.2577	10	0	0.6462	0.1759	5	0	500	0.183	0.5987	43.1861	0.2121	0.4985	0.283
Acytolepis_puspa	Sep-Nov	0.7948	0.0393	1.3482	0	12.5799	28.9372	14.2496	14.6491	3.4446	4.9952	9.9995	6.0982	13.4825	20.8381	20.0958	5.3512	18.793	7.1255	7.3551	12.0055	8.0464	0.2206	0.2752	25.6871	0.2206	0.3122	0.1969	17.7945	0.1961	0.824	0.0337	1	0	0.4535	0.1209	10	0.1176	0.6058	0.0782	5	0.0637	500	0.2182	0.2772	25.93	0.2206	0.7948	0.0393
Acytolepis_puspa	Dec-Feb	0.6951	0.0521	3.6215	0.0055	8.1201	18.599	10.0431	11.4805	2.751	4.5945	11.1475	8.0274	6.6877	28.0244	31.8879	6.4902	21.8561	12.1885	7.5065	10.5955	7.8004	0.1952	0.2253	28.1424	0.1978	0.2441	0.1839	23.5556	0.1703	0.8524	0.0284	1	0	0.4782	0.0922	10	0.0659	0.637	0.0603	5	0.0275	500	0.1716	0.2472	30.752	0.2033	0.7565	0.0419
Acytolepis_puspa	Jun-Aug	0.7187	0.0471	2.2036	0.0177	12.8576	18.152	13.3377	13.0831	9.175	7.9857	6.1847	6.0473	15.6212	21.8335	24.0853	4.8848	6.979	9.4657	11.7597	18.5478	8.0538	0.1912	0.3121	27.6473	0.1908	0.3141	0.1917	16.6187	0.1131	0.813	0.0321	1	0.0035	0.4352	0.1275	10	0.0777	0.5828	0.0802	5	0.0424	500	0.1353	0.3917	35.2627	0.2332	0.8619	0.0242
Acytolepis_puspa	Mar-May	0.8508	0.0336	0.8148	0.005	7.0268	19.5547	5.6696	8.5822	3.1932	5.9654	12.438	10.5666	4.5873	18.1537	52.2638	8.3129	7.674	2.7073	7.1472	26.1572	8.0768	0.239	0.2447	24.6913	0.2388	0.3218	0.1894	18.4719	0.1741	0.8344	0.0375	1	0.01	0.4865	0.1233	10	0.1144	0.6316	0.0865	5	0.0547	500	0.2235	0.2591	26.0871	0.2438	0.9475	0.0126
Aeria_eurimedia	Mar-May	0.5659	0.1605	7.0667	0	27.5093	46.4725	18.0412	4.7675	1.1218	0.0444	7.5488	12.3999	17.0116	13.3561	14.8252	9.9523	13.5445	12.6562	0.3976	0.3512	8.3865	0.1212	0.5507	46.3053	0.1212	0.4387	0.2328	13.5633	0	0.8313	0.047	1	0	0.5021	0.2011	10	0	0.6262	0.1216	5	0	500	0.0784	0.6552	55.2609	0.1515	0.3071	0.3186
Aeria_eurimedia	Sep-Nov	0.6852	0.2233	5.821	0	17.134	19.3739	7.0556	16.9609	0.6407	3.9369	17.4818	21.2462	17.8729	16.9487	5.7916	0.0523	13.6252	9.6947	20.3981	11.7864	8.7513	0.2188	0.5611	42.5868	0.2188	0.6318	0.2593	8.1485	0	0.8678	0.0896	1	0	0.5951	0.2876	10	0	0.7065	0.2072	5	0	500	0.2182	0.5621	42.6638	0.2188	0.5178	0.3433
Aeria_eurimedia	Dec-Feb	0.9053	0.2875	2.6447	0	34.8108	38.1588	0	0	8.5439	2.3824	49.9924	50.7119	0	0	6.105	6.0534	0	0	0.548	2.6935	9.0451	0.3837	0.5789	40.262	0.3871	0.8477	0.3387	5.2125	0	0.9522	0.2237	1	0	0.7604	0.4057	10	0.0645	0.852	0.3358	5	0	80	0.5507	0.4967	25.0785	0.0968	0.818	0.3598
Aeria_eurimedia	Jun-Aug	0.7158	0.0535	2.2674	0	16.1156	20.6621	12.4784	11.278	9.6077	19.929	9.8516	9.0166	23.1645	16.4316	4.3318	5.6003	20.5153	13.1134	3.9353	3.969	8.1154	0.1569	0.3689	33.1774	0.1569	0.3345	0.203	16.3325	0.0392	0.8097	0.0345	1	0	0.4488	0.1358	10	0.0392	0.5917	0.09	5	0.0196	500	0.1088	0.4635	40.8215	0.1569	0.7158	0.0535
Aglais_milberti	Sep-Nov	1	0.4206	0.0056	0	0	0	0	0	19.617	0	77.4881	85.3453	2.5433	0	0	0	0	0	0.3516	14.6547	9.1841	0.4096	0.6536	50.191	0.4054	0.974	0.4405	1.5005	0	0.9825	0.4302	1	0	0.8473	0.5096	10	0.1081	0.9187	0.4778	5	0.0541	80	0.4096	0.6536	50.1902	0.3784	0.957	0.4503
Aglais_milberti	Dec-Feb	0.9085	0.064	0.4388	0.0049	32.9351	23.5981	9.3665	7.381	5.0422	21.7324	9.1644	8.6939	9.9053	11.3201	15.398	7.7908	4.1852	7.3502	14.0033	12.1335	8.8162	0.2934	0.5696	36.4281	0.2934	0.6742	0.2482	6.378	0.0611	0.8634	0.0976	1	0.0171	0.5995	0.3076	10	0.088	0.7088	0.2222	5	0.0513	500	0.2393	0.6236	43.7316	0.335	0.964	0.0247
Aglais_milberti	Mar-May	0.891	0.084	0.6752	0.0093	21.2542	29.736	6.8014	6.7901	26.2603	3.6864	5.8635	6.6016	13.5011	18.0538	6.1262	6.7444	6.7853	8.1736	13.408	20.214	8.8439	0.3204	0.5622	34.6003	0.3204	0.6931	0.2564	6.0534	0.0603	0.8682	0.1026	1	0.0139	0.6134	0.3224	10	0.102	0.719	0.2339	5	0.0481	500	0.341	0.543	32.2039	0.2908	0.9744	0.0188
Aglais_milberti	Jun-Aug	0.8645	0.1313	1.2996	0.0176	25.3965	24.7465	11.2985	3.7327	14.8771	3.1941	9.3884	13.0516	5.7329	9.0324	10.5168	12.1471	6.3829	9.6375	16.4067	24.458	8.8611	0.3007	0.5653	37.8626	0.3003	0.7052	0.2757	6.4483	0.0596	0.8806	0.1157	1	0.0168	0.6357	0.3272	10	0.0772	0.7391	0.2439	5	0.0495	500	0.3377	0.5347	33.6561	0.255	0.9839	0.018
Aglais_urticae	Sep-Nov	0.7454	0.0753	1.8591	0.017	20.7337	12.7695	14.5252	1.6905	5.1599	14.7384	15.7733	20.7936	9.8997	26.8704	10.5305	6.9044	5.9077	4.853	17.4699	11.3802	8.5149	0.249	0.4638	28.3117	0.249	0.4988	0.2027	8.9438	0.0883	0.81	0.0536	1	0.0101	0.4765	0.2171	10	0.0975	0.6031	0.1391	5	0.0487	500	0.2731	0.427	25.4552	0.2226	0.9821	0.0033
Aglais_urticae	Dec-Feb	0.5343	0.0575	2.3189	0.0251	10.36	9.0952	21.1193	3.7302	8.9758	8.3648	5.804	10.0172	2.9185	20.1689	4.7142	2.0242	2.1173	3.6219	43.9909	42.9775	8.1948	0.2	0.4277	23.1905	0.2	0.3621	0.1754	8.0407	0.0626	0.6509	0.0278	1	0.014	0.3288	0.2089	10	0.0773	0.4307	0.1241	5	0.0455	500	0.2437	0.3356	17.3797	0.1376	0.9985	3.00E-04
Aglais_urticae	Jun-Aug	0.467	0.068	3.0531	0.026	10.4882	13.8778	18.6907	7.208	4.0546	4.0016	4.0227	5.4607	1.9029	7.6601	18.0034	5.1145	4.006	8.1841	38.8313	48.4929	8.03	0.1861	0.3473	20.7527	0.1861	0.3071	0.1718	9.5481	0.0732	0.6127	0.0243	1	0.0147	0.2999	0.1786	10	0.0769	0.4012	0.1068	5	0.0394	500	0.2259	0.2669	15.9805	0.1326	0.9963	1.00E-04
Aglais_urticae	Mar-May	0.4707	0.0556	2.6247	0.0303	8.4878	9.9436	11.609	2.6506	21.3777	5.8267	4.4973	7.7286	2.3657	11.6077	7.1931	2.6679	2.841	6.8647	41.6285	52.7103	8.0071	0.1804	0.3633	20.4519	0.1804	0.3002	0.1667	9.0031	0.0686	0.5996	0.0221	1	0.0153	0.2847	0.1833	10	0.0768	0.3839	0.1046	5	0.0475	500	0.2383	0.2373	13.6141	0.1043	0.9942	2.00E-04
Allancastria_cerisyi	Mar-May	1	0.6234	0.0122	0	0	0	100	100	0	0	0	0	0	0	0	0	0	0	0	0	8.9868	0.415	0.6352	58.1618	0.4	0.9999	0.6238	0.0244	0	0.9899	0.6252	1	0	0.8983	0.6274	10	0	0.9491	0.6264	5	0	40	0.5822	0.6316	41.3775	0	0.5822	0.6316
Allancastria_cerisyi	Dec-Feb	0.2799	0.0733	3.9953	0	0.003	0.934	33.0714	21.7747	6.5788	0	40.4747	52.8897	0	0	4.1323	20.3152	10.7766	0	4.9633	4.0864	5.3906	0.0408	0.6662	50.9541	0	0.1984	0.2164	10.2437	0	0.4393	0.019	1	0	0.2002	0.2121	10	0	0.2582	0.1056	5	0	380	0.0408	0.6662	50.9541	0	0.0408	0.6662
Amauris_niavius	Jun-Aug	0.5801	0.1525	7.2878	0	10.8065	5.576	23.126	24.8791	11.4601	19.7834	9.0294	5.8977	5.5484	14.8045	2.5766	0	21.3757	8.4921	16.0772	20.5672	8.3281	0.16	0.4444	39.475	0.16	0.4138	0.2434	16.1447	0.04	0.8514	0.0501	1	0	0.519	0.1838	10	0	0.6457	0.1167	5	0	500	0.1073	0.5467	48.2574	0.16	0.4344	0.2323
Amauris_niavius	Dec-Feb	0.963	0.256	1.0363	0	19.9635	16.5576	0.0263	0.3702	17.4441	24.0001	28.5089	10.3678	5.2728	0	9.6575	9.5812	19.1202	38.2956	0.0069	0.8277	9.0548	0.3649	0.5655	42.3208	0.3636	0.8559	0.3637	5.9728	0.0606	0.9641	0.2544	1	0	0.7838	0.3936	10	0.0909	0.8746	0.3529	5	0.0606	100	0.3661	0.5651	42.204	0.3333	0.963	0.256
Amauris_niavius	Sep-Nov	0.7869	0.1112	2.2344	0	23.8336	53.3324	5.6653	2.3056	20.4343	8.5504	25.5302	22.9285	1.8096	3.8434	15.2381	4.5021	4.7769	1.9961	2.7119	2.5414	8.6326	0.2857	0.4653	30.3604	0.2857	0.5611	0.2378	9.7923	0.0952	0.857	0.0761	1	0	0.5568	0.2402	10	0.1905	0.6818	0.164	5	0.0952	500	0.0803	0.7691	64.4175	0.2857	0.7869	0.1112
Amauris_niavius	Mar-May	0.9937	0.2751	0.2088	0	3.2023	0.9298	20.1275	55.0826	0.7944	1.2589	1.4967	0.0633	16.4476	10.6369	47.0636	32.0285	10.8679	0	0	0	9.1205	0.399	0.6184	43.7451	0.4	0.9141	0.3603	3.6005	0.075	0.9726	0.304	1	0.05	0.8027	0.4406	10	0.15	0.8869	0.3893	5	0.075	180	0.4028	0.6171	43.3408	0.35	0.9937	0.2751
Anteos_clorinde	Sep-Nov	0.8817	0.1656	1.9486	0	15.3971	13.3242	46.0027	33.4776	4.3237	3.6638	7.2995	5.835	10.7867	13.9337	3.6014	9.6937	4.7683	10.1369	7.8204	9.935	8.8813	0.2814	0.5563	43.7876	0.2829	0.7196	0.3134	8.2207	0.0439	0.9249	0.1262	1	0	0.6871	0.3388	10	0.0537	0.7882	0.255	5	0.0293	500	0.3314	0.5194	38.4169	0.2146	0.8817	0.1656
Anteos_clorinde	Dec-Feb	0.929	0.1323	0.7129	0	17.2561	16.3129	28.6496	28.9757	0.3726	11.6133	13.9623	11.3177	15.3413	19.2794	4.712	2.3585	0.7005	0.8676	19.0055	9.2748	8.9122	0.3474	0.5276	35.9167	0.3474	0.7422	0.2941	7.053	0.0469	0.9151	0.1497	1	0.0047	0.6838	0.3321	10	0.0845	0.7887	0.2637	5	0.0376	500	0.1893	0.6571	54.9991	0.4789	0.929	0.1323
Anteos_clorinde	Jun-Aug	0.8113	0.1384	2.2802	0.0064	8.8732	12.0725	31.137	27.7616	6.1978	9.1912	7.5124	6.0323	10.7094	14.0308	5.9725	4.0263	6.6641	10.1383	22.9335	16.7471	8.758	0.2651	0.554	38.5019	0.2648	0.6361	0.2431	8.0862	0.0508	0.8779	0.0925	1	0.0021	0.5959	0.28	10	0.0593	0.716	0.1927	5	0.0169	500	0.2848	0.5364	36.0753	0.2309	0.8976	0.077
Anteos_clorinde	Mar-May	0.9088	0.1227	1.1111	0	7.7701	5.0037	15.5594	32.1321	8.3894	25.0989	8.4967	6.6619	3.2204	2.0912	10.1857	7.5289	2.8867	3.7659	43.4914	17.7175	8.892	0.2943	0.5995	40.0929	0.2943	0.7273	0.2527	6.1845	0.04	0.915	0.1195	1	0	0.6449	0.3193	10	0.08	0.7584	0.2276	5	0.0371	500	0.2746	0.6185	42.6244	0.3086	0.9088	0.1227
Anteos_maerula	Dec-Feb	0.9316	0.0981	0.5535	0	21.9147	22.7597	7.9132	9.281	8.9056	15.9146	10.395	8.8581	22.4356	17.9056	5.4867	5.4075	0.6312	2.9342	22.318	16.9393	8.9475	0.3265	0.5951	40.809	0.3287	0.7688	0.2795	4.8771	0.0278	0.9023	0.122	1	0.0139	0.6713	0.3811	10	0.0602	0.7659	0.2833	5	0.0278	500	0.3311	0.5924	40.2597	0.3056	0.9316	0.0981
Anteos_maerula	Mar-May	0.8544	0.2758	3.1528	0.0096	11.9769	16.5001	0	0	0	0	3.227	5.9975	20.3927	27.5791	2.5698	4.7689	0	0	61.8337	45.1544	9.0616	0.3662	0.6599	43.1492	0.3662	0.8617	0.2687	2.8862	0.0096	0.9253	0.1719	1	0.0064	0.719	0.4209	10	0.0796	0.8099	0.3277	5	0.0255	200	0.4956	0.5841	28.4057	0.2166	0.9929	0.054
Anteos_maerula	Jun-Aug	0.9738	0.0716	0.1817	0	4.6623	4.5192	15.3695	10.2683	5.3506	20.1524	3.4041	2.3293	10.1105	24.5367	7.7069	2.7828	2.1724	4.5323	51.2237	30.879	8.9075	0.3333	0.597	37.0683	0.3333	0.7387	0.2223	5.0309	0.0533	0.9106	0.1031	1	0.024	0.6301	0.3496	10	0.08	0.7396	0.2216	5	0.0533	500	0.453	0.5144	23.8025	0.1787	0.9738	0.0716
Anteos_maerula	Sep-Nov	0.9079	0.1173	0.8127	0.0052	5.4903	4.9494	18.1355	1.7486	6.1483	9.3957	5.8445	5.8442	16.804	27.9384	5.4911	7.0376	4.7453	8.3721	37.3412	34.7141	8.9252	0.3224	0.5913	41.7487	0.3229	0.7519	0.2959	5.8634	0.0521	0.8973	0.1312	1	0.0104	0.6746	0.366	10	0.0677	0.771	0.2795	5	0.0312	500	0.3331	0.5849	40.4773	0.2969	0.9612	0.0567
Anthene_amarah	Jun-Aug	1	0.433	0.0057	0	0	0	0	0	100	100	0	0	0	0	0	0	0	0	0	0	9.209	0.5265	0.6388	45.9694	0.5333	0.9986	0.4882	0.0951	0	0.9866	0.5528	1	0	0.8864	0.6124	10	0	0.9401	0.5964	5	0	60	0.8072	0.625	17.7235	0	0.8072	0.625
Anthene_amarah	Mar-May	0.7605	0.151	3.7804	0	12.9719	19.0918	23.8573	19.1549	13.2601	13.3163	5.1221	10.3962	2.7914	2.5062	9.7344	4.3759	17.3236	14.0874	14.9392	17.0713	8.583	0.186	0.4911	43.5841	0.186	0.5339	0.2734	13.9661	0.0465	0.8835	0.0772	1	0	0.6046	0.2396	10	0.0465	0.7231	0.1661	5	0.0233	500	0.1233	0.595	52.7848	0.2093	0.7605	0.151
Anthene_amarah	Dec-Feb	0.7897	0.169	3.3342	0.0088	8.2492	10.5633	5.7081	29.7725	15.6572	13.1564	11.7121	14.3107	16.85	12.1345	13.6707	2.8716	10.8649	1.0256	17.2877	16.1653	8.7688	0.3086	0.5093	34.9703	0.307	0.643	0.2777	9.0745	0.0789	0.8914	0.1036	1	0.0088	0.6251	0.2898	10	0.0877	0.7377	0.2047	5	0.0351	500	0.2512	0.5684	41.8726	0.3246	0.8937	0.1015
Anthene_amarah	Sep-Nov	0.8093	0.097	2.1002	0	15.1891	14.5229	15.79	13.28	6.5517	3.3952	4.3369	4.3888	6.7401	2.509	17.6226	7.5793	6.4649	5.9742	27.3047	48.3508	8.5473	0.2161	0.4485	40.3104	0.2167	0.5152	0.2826	14.6638	0.0667	0.8747	0.0678	1	0	0.5937	0.2437	10	0.0333	0.7039	0.1727	5	0.0167	500	0.0912	0.6337	58.1798	0.2833	0.8093	0.097
Aphrissa_boisduvalii	Dec-Feb	0.8085	0.2843	5.4983	0	0	0	0	0	100	100	0	0	0	0	0	0	0	0	0	0	8.5052	0.1857	0.7579	67.643	0.1429	0.8407	0.2559	4.3024	0	0.9527	0.1932	1	0	0.71	0.3487	10	0	0.8213	0.2709	5	0	120	0.1857	0.7579	67.643	0.1429	0.377	0.6816
Aphrissa_boisduvalii	Sep-Nov	0.4993	0.1609	4.2609	0	14.4668	26.4477	0	0	0	0	31.0231	31.9599	0	0	54.5101	41.5924	0	0	0	0	6.8685	0.1391	0.6574	44.2891	0	0.4398	0.2015	6.9577	0	0.6343	0.0482	1	0	0.3886	0.2594	10	0	0.4815	0.1711	5	0	200	0.1391	0.6574	44.2891	0	0.1391	0.6574
Aphrissa_boisduvalii	Mar-May	0.5526	0.1894	7.4368	0	1.8639	2.6188	25.4701	30.8851	0.587	5.8183	43.8055	9.2352	16.7398	29.6581	3.0111	4.4224	0.3305	0.0023	8.1922	17.3597	8.5659	0.2353	0.5238	32.8339	0.2353	0.5249	0.2088	8.6051	0	0.8055	0.0655	1	0	0.4952	0.2295	10	0	0.6216	0.149	5	0	500	0.336	0.3907	21.1974	0.0588	0.4294	0.2912
Aphrissa_boisduvalii	Jun-Aug	0.4249	0.1067	10.0398	0	29.1257	22.3528	18.1288	42.5782	1.5785	0	6.4764	6.3676	12.9452	2.2394	5.9166	11.4481	21.6131	13.0411	4.2157	1.9728	7.9452	0.1739	0.2643	26.3408	0.1739	0.2822	0.1664	17.4352	0.0435	0.8297	0.0269	1	0	0.4258	0.1065	10	0	0.5854	0.065	5	0	500	0.2963	0.1588	16.5478	0	0.2963	0.1588
Aphrissa_statira	Dec-Feb	0.9994	0.3223	0.0273	0	18.0547	16.4299	0	0	0	0	58.0747	76.958	0	0	0	0	0	0	23.8705	6.6121	9.1837	0.3976	0.6391	51.385	0.3933	0.9737	0.4255	1.3541	0	0.9799	0.4177	1	0	0.8439	0.5256	10	0.0787	0.9137	0.4692	5	0.0225	160	0.471	0.6234	43.8723	0.2921	0.9727	0.4261
Aphrissa_statira	Jun-Aug	0.9424	0.0909	0.4574	0.0039	0.8848	0.6778	17.6346	25.1039	6.5277	12.2336	1.4623	1.8072	15.9717	11.843	24.238	18.7682	7.9771	7.0256	25.3038	22.5406	8.8632	0.3379	0.5284	36.3694	0.3372	0.7067	0.2977	8.1884	0.0698	0.9089	0.1272	1	0.0155	0.672	0.3194	10	0.093	0.7755	0.2555	5	0.0349	500	0.4323	0.4708	27.1016	0.2093	0.9791	0.0452
Aphrissa_statira	Sep-Nov	0.8991	0.1431	1.5256	0	24.5491	11.0734	24.0698	20.0405	4.5142	20.885	14.0236	12.9003	6.7858	11.6474	4.1461	5.4789	17.7832	13.8324	4.1282	4.1421	8.8374	0.2845	0.5211	40.7676	0.2869	0.6886	0.3102	9.3717	0.0574	0.9243	0.1242	1	0	0.6771	0.3177	10	0.0574	0.7831	0.2324	5	0.0246	500	0.2967	0.5127	39.4695	0.2459	0.8991	0.1431
Aphrissa_statira	Mar-May	0.9529	0.1173	0.5422	0.004	22.1775	25.6165	18.8524	11.1627	1.4402	5.9931	19.8574	18.5974	16.746	16.1943	4.9092	4.0232	8.9176	13.2445	7.0998	5.1683	8.8903	0.3294	0.5616	35.2873	0.3294	0.7261	0.2447	7.3171	0.0595	0.93	0.1478	1	0.0119	0.6615	0.2783	10	0.0992	0.79	0.2196	5	0.0437	500	0.3379	0.5558	34.3193	0.3135	0.9772	0.0756
Aporia_crataegi	Jun-Aug	0.6434	0.0784	3.0343	0.0278	14.0697	16.7203	2.7962	2.7825	27.4221	43.7647	5.1951	7.5131	29.4604	5.2151	2.1627	0.5153	13.2619	16.9644	5.6318	6.5246	8.4209	0.2557	0.4467	26.9697	0.2556	0.4541	0.2221	9.5865	0.0902	0.804	0.0384	1	0.0121	0.4468	0.227	10	0.0931	0.5607	0.1323	5	0.0434	500	0.3083	0.3803	20.7944	0.1874	0.9675	0.0109
Aporia_crataegi	Dec-Feb	0.6749	0.0847	2.5098	0.0138	30.0553	40.0044	7.416	5.6411	25.5108	12.688	1.4306	3.6476	15.2325	18.3636	5.7287	7.3662	13.432	8.8354	1.1941	3.4537	8.4685	0.2294	0.4845	27.7039	0.2291	0.4762	0.1816	8.2895	0.056	0.7795	0.0491	1	0.0095	0.4384	0.2093	10	0.0684	0.57	0.1304	5	0.0305	500	0.2111	0.5177	30.3759	0.2444	0.9645	0.0063
Aporia_crataegi	Sep-Nov	0.6793	0.0587	1.9033	0.0098	20.2687	24.1139	11.3752	9.346	8.0943	5.5834	13.0691	6.4087	3.6523	6.886	10.7169	5.9499	9.6496	11.6639	23.174	30.0482	8.3592	0.2043	0.4897	27.2346	0.2043	0.4269	0.1649	8.5891	0.073	0.7562	0.0402	1	0.0055	0.3955	0.1861	10	0.0865	0.5298	0.1134	5	0.0405	500	0.2163	0.4646	25.3987	0.1847	0.9596	0.0038
Aporia_crataegi	Mar-May	0.5055	0.0487	2.9868	0.0396	6.2804	13.3203	7.7938	2.6716	28.4244	16.4735	5.6873	8.4472	4.5825	7.9808	1.5814	0.7859	5.6403	11.8204	40.0099	38.5002	7.9091	0.1656	0.3033	20.2256	0.1656	0.2721	0.1474	10.8847	0.099	0.6611	0.023	1	0.0236	0.2879	0.1343	10	0.0936	0.4169	0.0729	5	0.0555	500	0.1637	0.3072	20.4734	0.167	0.9991	1.00E-04
Appias_albina	Dec-Feb	0.986	0.1705	0.2728	0	48.001	41.9646	0	0	1.8773	5.9504	5.9356	0	25.7084	11.6375	0.044	0	0	0	18.4336	40.4474	9.0694	0.3909	0.6074	40.9853	0.3966	0.8685	0.3045	3.8924	0.0345	0.9555	0.2046	1	0.0345	0.7565	0.4272	10	0.0345	0.844	0.3442	5	0.0345	120	0.1201	0.7361	76.0602	0.5862	0.986	0.1705
Appias_albina	Jun-Aug	1	0.536	0.0077	0	0	0	0	0	0	0	0	0	9.7257	4.5115	0	0	0	0	90.2743	95.4885	9.2018	0.4168	0.6319	53.1938	0.4286	0.9914	0.5376	0.6751	0	0.9868	0.538	1	0	0.8742	0.5686	10	0.0714	0.9355	0.5428	5	0.0238	140	0.4506	0.6282	49.8044	0.3095	0.9868	0.538
Appias_albina	Sep-Nov	0.8611	0.1719	2.9284	0	13.7553	33.4565	12.4517	11.6964	4.5169	16.1315	0.1553	0.6697	56.8964	26.7865	5.5526	11.0459	0.9871	0	5.6847	0.2135	8.7604	0.2885	0.479	36.2114	0.2885	0.6376	0.2672	11.736	0.0769	0.9366	0.1293	1	0	0.6745	0.2503	10	0.0577	0.7979	0.2042	5	0.0192	440	0.2218	0.5431	43.7	0.3269	0.8611	0.1719
Appias_albina	Mar-May	0.922	0.2084	1.6999	0	62.9745	56.2092	0.0603	0.5002	0.8755	0.2334	6.3995	14.3658	6.6833	15.9572	9.3236	3.2365	0	0	13.6833	9.4977	8.9646	0.28	0.5935	49.2538	0.28	0.7821	0.3488	7.7899	0.1	0.9474	0.1793	1	0	0.7434	0.3708	10	0.1	0.8365	0.3106	5	0.08	500	0.2756	0.5958	49.7595	0.28	0.922	0.2084
Appias_drusilla	Jun-Aug	1	0.6321	0.01	0	0	0	0	0	0	0	0	0	0	0	0	0	0	0	0	0	9.2103	1	0.6321	0.01	0	1	0.6321	0.01	0	NA	NA	NA	NA	NA	NA	NA	NA	NA	NA	NA	NA	20	1	0.6321	0.01	0	1	0.6321
Appias_drusilla	Dec-Feb	1	0.545	0.0079	0	0	0	0	0	0	0	0	0	0	0	100	100	0	0	0	0	9.2065	0.4118	0.6397	55.3954	0.4118	0.9962	0.5559	0.3142	0	0.9878	0.562	1	0	0.8834	0.5848	10	0.0588	0.9407	0.5767	5	0.0588	60	0.3192	0.648	64.9838	0.4118	0.9789	0.566
Appias_drusilla	Sep-Nov	1	0.4436	0.0062	0	0	0	0	0	0	0	0	0	0	0	100	100	0	0	0	0	9.1569	0.3529	0.6352	51.1167	0.3529	0.948	0.4609	3.347	0	0.9842	0.4551	1	0	0.8477	0.4725	10	0.0588	0.9227	0.464	5	0.0588	160	0.5118	0.5646	35.4537	0.1176	0.9256	0.4636
Appias_drusilla	Mar-May	0.9789	0.183	0.5208	0	0	0	0	0	5.695	4.6114	0	0	13.4671	13.8981	80.838	81.4905	0	0	0	0	8.8689	0.2667	0.5711	45.3223	0.2667	0.759	0.295	7.9999	0.1333	0.9612	0.1906	1	0.0667	0.7181	0.3219	10	0.1333	0.8327	0.2374	5	0.1333	120	0.2246	0.6033	50.2028	0.2667	0.9789	0.183
Appias_indra	Mar-May	0.5956	0.147	5.4539	0	34.8447	50.5546	5.2337	10.5248	1.3854	2.9366	35.7176	10.2086	16.7798	16.5782	5.0117	9.0418	0.9149	0	0.1121	0.1554	8.2882	0.197	0.3778	34.6361	0.1765	0.3976	0.2432	16.7707	0.0588	0.7702	0.0521	1	0	0.5033	0.2053	10	0.0588	0.6072	0.14	5	0	500	0.0604	0.6692	58.6346	0.2941	0.5436	0.1816
Appias_indra	Jun-Aug	0.9521	0.3034	1.7059	0	23.7119	22.7919	0	0	0	0	59.6337	36.218	0.7639	0	9.9286	0	5.9619	40.99	0	0	9.1094	0.3965	0.5947	41.7652	0.375	0.9039	0.3704	3.8629	0	0.9703	0.2854	1	0	0.7997	0.4324	10	0	0.8827	0.3973	5	0	100	0.6947	0.4618	16.885	0	0.6947	0.4618
Appias_indra	Dec-Feb	0.9377	0.2928	1.8338	0	67.2031	55.0218	4.4966	5.7686	0	0	0.0842	0.0293	5.4056	0.8471	0	0	0	0	22.8107	38.3332	9.0666	0.3247	0.6123	46.1469	0.3103	0.8661	0.363	5.2226	0	0.9604	0.2499	1	0	0.7801	0.3985	10	0.0345	0.8703	0.3612	5	0	320	0.4121	0.5633	37.2137	0.1724	0.8199	0.3833
Appias_indra	Sep-Nov	0.8937	0.2744	3.1146	0	29.9121	39.1043	20.8865	4.5978	0	0	0	0	5.9319	5.9338	0.7448	11.5436	0.7598	15.9479	41.7648	22.8726	8.9898	0.293	0.5825	45.2491	0.28	0.802	0.3283	7.272	0.04	0.9543	0.2077	1	0	0.7492	0.3518	10	0.04	0.8497	0.305	5	0.04	300	0.4041	0.5084	34.3493	0.12	0.8725	0.2914
Appias_lalage	Mar-May	1	0.5265	0.023	0	100	100	0	0	0	0	0	0	0	0	0	0	0	0	0	0	8.0859	0.2643	0.696	68.1087	0.5	0.9857	0.5291	1.1092	0	0.9869	0.5288	1	0	0.8716	0.543	10	0	0.9351	0.5369	5	0	60	0.2643	0.696	68.1087	0	0.2643	0.696
Appias_lalage	Dec-Feb	0.6907	0.2296	7.7555	0	28.4306	15.8236	26.3209	3.9229	6.3567	14.2201	0.2087	0	7.8951	1.9679	7.3832	12.0197	1.5755	6.2342	21.8294	45.8116	8.7834	0.3132	0.5043	33.8893	0.3125	0.6524	0.2513	9.3712	0.0625	0.9191	0.1175	1	0	0.6384	0.2595	10	0.0625	0.7668	0.1918	5	0	420	0.1461	0.6856	56.878	0.375	0.6641	0.2445
Appias_libythea	Dec-Feb	0.6663	0.1125	5.469	0.0068	8.5537	12.9882	5.1428	8.1097	4.5083	7.2576	9.3298	7.0302	13.4284	15.4923	7.3777	7.7456	22.3235	26.9318	29.3359	14.4446	8.2906	0.1851	0.3952	35.4927	0.1849	0.3985	0.2128	17.1099	0.0753	0.8673	0.0534	1	0	0.5395	0.1553	10	0.0479	0.6821	0.1095	5	0.0068	500	0.1323	0.4786	43.0206	0.226	0.8595	0.0564
Appias_libythea	Jun-Aug	0.9496	0.0995	0.4858	0.0051	13.111	25.8069	12.7561	10.3184	2.2591	0.9968	7.7067	21.2181	6.717	14.3484	6.611	2.4731	7.356	24.8382	43.483	0	8.8036	0.3077	0.5045	38.0374	0.3077	0.6658	0.2903	9.836	0.0923	0.9199	0.1179	1	0.0205	0.6626	0.2924	10	0.0974	0.7755	0.2177	5	0.0462	500	0.2137	0.5611	48.7502	0.359	0.9852	0.0499
Appias_libythea	Sep-Nov	0.6547	0.1099	3.5936	0.0135	19.241	26.6567	15.768	15.6189	4.0472	5.5572	12.4337	12.8869	13.7561	18.2999	6.7661	3.0139	14.7413	13.113	13.2464	4.8535	8.4055	0.1996	0.4667	34.5272	0.2018	0.4459	0.2233	11.9762	0.0583	0.7927	0.0527	1	0.009	0.483	0.2004	10	0.0493	0.6062	0.1343	5	0.0314	500	0.2402	0.4111	29.2717	0.139	0.8988	0.0174
Appias_libythea	Mar-May	0.9332	0.131	0.9869	0	14.4247	32.504	16.2614	2.3049	1.7307	1.2613	0.2517	5.105	0.8136	4.8771	0.1357	2.3357	30.3172	48.354	36.0648	3.2579	8.775	0.3081	0.4725	35.4558	0.3081	0.647	0.2722	11.4297	0.1221	0.9326	0.1315	1	0.0058	0.6766	0.2646	10	0.0988	0.7959	0.2082	5	0.0581	360	0.1715	0.5733	50.976	0.436	0.9332	0.131
Appias_lyncida	Dec-Feb	0.8979	0.1397	1.2234	0	22.0103	7.8629	11.3064	9.4339	10.4468	23.8837	10.4473	10.6387	11.8789	22.8876	2.1553	1.8241	14.7862	19.4508	16.9687	4.0182	8.8117	0.2979	0.5088	37.5091	0.3019	0.6712	0.2894	9.6299	0.0943	0.9082	0.13	1	0	0.6639	0.2933	10	0.0943	0.7746	0.2272	5	0.0472	500	0.3084	0.5017	36.4076	0.2642	0.8979	0.1397
Appias_lyncida	Jun-Aug	0.8439	0.1285	1.92	0	17.1403	13.0236	9.9205	24.2733	13.797	36.313	4.823	1.6554	17.1172	10.9487	13.9099	0.5333	14.6399	4.8821	8.6522	8.3705	8.6253	0.2346	0.4532	37.0969	0.2381	0.557	0.2515	12.7149	0.0476	0.8845	0.1053	1	0	0.6125	0.2258	10	0.0286	0.7385	0.1704	5	0.019	500	0.2697	0.421	33.4747	0.181	0.8439	0.1285
Appias_lyncida	Mar-May	0.677	0.0888	5.6372	0.0221	5.54	9.3855	5.7473	10.5225	13.9205	18.7881	7.243	29.1931	6.5659	4.8535	41.2846	4.5484	9.9284	10.2142	9.7703	12.4947	8.0939	0.2426	0.2766	30.1606	0.2426	0.3274	0.2174	22.8375	0.1765	0.8978	0.0474	1	0	0.5504	0.1248	10	0.0735	0.7001	0.0841	5	0.0221	500	0.233	0.2847	31.1163	0.2426	0.8666	0.0528
Appias_lyncida	Sep-Nov	0.9633	0.1723	0.5155	0	20.2941	3.2982	7.088	10.8891	9.9427	34.7086	26.8154	10.5937	7.3556	0.0182	4.0608	2.6553	4.9095	8.0512	19.5338	29.7857	9.0278	0.3689	0.5711	40.6702	0.3689	0.8331	0.3388	5.488	0.0574	0.9449	0.2227	1	0.0082	0.7512	0.3974	10	0.0984	0.843	0.3313	5	0.0574	440	0.3286	0.5912	44.8853	0.3934	0.9633	0.1723
Appias_melania	Dec-Feb	0.2775	0.0802	3.8384	0	3.0778	0.9106	0.4193	3.1273	72.174	44.6092	0	0	4.7509	17.1506	9.3555	0.8638	0	0	10.2226	33.3385	6.2869	0.0312	0.81	60.9179	0	0.2093	0.195	8.5672	0	0.4314	0.014	1	0	0.1964	0.2178	10	0	0.2533	0.1133	5	0	320	0.0312	0.81	60.9179	0	0.0312	0.81
Appias_paulina	Jun-Aug	0.6293	0.0805	3.9107	0	8.7496	6.4336	15.1915	18.3722	1.0424	1.5944	21.5529	8.1161	37.881	35.2295	2.4513	4.6217	8.122	3.0404	5.0093	22.5921	8.3169	0.1367	0.5645	38.146	0.1321	0.4092	0.1739	10.8455	0.0566	0.829	0.0403	1	0	0.428	0.1607	10	0.0377	0.5805	0.0948	5	0.0189	500	0.1367	0.5645	38.146	0.1321	0.6293	0.0805
Appias_paulina	Mar-May	0.4109	0.1254	9.1474	0.0137	23.0456	18.3023	6.4417	11.9526	7.1181	19.542	12.2619	0.9854	15.3007	9.9353	4.388	3.3665	15.593	13.4048	15.851	22.511	8.1173	0.137	0.4796	32.2373	0.137	0.3351	0.1594	12.5943	0.0274	0.7843	0.0309	1	0	0.3902	0.1332	10	0.0137	0.5425	0.0786	5	0.0137	500	0.0788	0.642	46.8257	0.1781	0.6715	0.0517
Appias_paulina	Sep-Nov	0.6386	0.0573	2.769	0.0163	19.4636	6.3856	4.8803	13.4328	14.1587	31.5063	31.5807	17.1319	3.1242	10.8941	0.3472	0.1919	11.3035	3.2245	15.1417	17.2328	8.1222	0.187	0.3319	22.5404	0.1848	0.3368	0.1442	11.5927	0.1033	0.7686	0.0317	1	0.0109	0.3741	0.1246	10	0.0924	0.5318	0.0796	5	0.0707	500	0.1802	0.3474	23.3856	0.1902	0.9093	0.0098
Appias_paulina	Dec-Feb	0.67	0.0715	2.7967	0.025	12.9129	9.1207	3.7019	38.7726	19.5103	4.1006	22.1817	23.591	1.4591	4.1394	4.7339	0	12.1587	2.2149	23.3415	18.0608	8.3569	0.2138	0.4263	25.4336	0.2125	0.4259	0.1708	9.7457	0.0875	0.802	0.0429	1	0.0187	0.4201	0.1746	10	0.0875	0.5666	0.1025	5	0.05	500	0.2667	0.318	19.7473	0.15	0.9431	0.0106
Araschnia_levana	Dec-Feb	0.5394	0.0631	3.5494	0.0393	15.798	29.5116	10.4189	5.1022	4.7045	2.6714	5.3821	9.433	2.8359	2.2622	1.6999	3.4717	3.8235	3.5123	55.3372	44.0357	8.1098	0.2146	0.3295	21.1486	0.2145	0.3326	0.18	10.8333	0.0987	0.7302	0.0277	1	0.0112	0.3472	0.1656	10	0.0917	0.4766	0.0849	5	0.0494	500	0.2685	0.2551	15.5336	0.1453	0.9934	6.00E-04
Araschnia_levana	Sep-Nov	0.6633	0.0657	2.2532	0.014	26.8563	22.4991	31.046	18.6894	2.5139	4.5759	6.5368	8.566	7.8663	19.5467	7.4401	8.1958	5.6317	7.0117	12.1087	10.9154	8.3571	0.2062	0.4618	29.1859	0.2062	0.426	0.1918	9.4198	0.0713	0.7583	0.0424	1	0.0062	0.4146	0.2018	10	0.076	0.5391	0.12	5	0.0434	500	0.2362	0.4155	25.1101	0.1721	0.931	0.007
Araschnia_levana	Mar-May	0.5926	0.0647	2.8887	0.0267	4.6313	7.9723	18.3336	7.8965	3.5246	2.8208	3.2864	4.8694	5.6151	4.3502	2.4794	4.5986	0.9705	2.7267	61.159	64.7654	8.1992	0.1939	0.3836	22.574	0.1939	0.3638	0.1539	9.9225	0.0809	0.746	0.029	1	0.0115	0.3622	0.1551	10	0.0815	0.5001	0.0963	5	0.0446	500	0.228	0.2899	18.7405	0.1465	0.9971	8.00E-04
Araschnia_levana	Jun-Aug	0.5005	0.0619	4.1554	0.0285	4.0338	4.0443	29.0235	4.4667	1.6993	8.7192	2.8286	6.3863	18.158	33.5249	4.1618	1.291	2.7446	1.3981	37.3503	40.1695	8.0796	0.1883	0.3799	20.0285	0.1883	0.3227	0.1265	9.1473	0.0746	0.7138	0.0306	1	0.0098	0.3035	0.1411	10	0.082	0.4603	0.07	5	0.037	500	0.2513	0.2174	13.121	0.1102	0.9855	8.00E-04
Argynnis_hyperbius	Dec-Feb	0.7776	0.0384	1.1599	0	15.2747	30.9833	6.0311	33.9017	3.8508	2.474	4.0068	6.65	6.5338	8.336	42.5622	2.0523	10.6125	7.3561	11.1281	8.2467	8.0301	0.2553	0.2282	24.6099	0.2553	0.3071	0.199	20.577	0.1915	0.7908	0.0347	1	0	0.4846	0.1394	10	0.117	0.6046	0.0982	5	0.0426	500	0.1305	0.3354	37.8344	0.3191	0.7776	0.0384
Argynnis_hyperbius	Sep-Nov	0.7103	0.0557	1.7043	0.0075	18.5508	30.6115	9.468	24.6229	11.6145	12.7646	2.9167	5.3946	3.6655	0	31.0077	2.138	17.0346	14.7526	5.7422	9.7157	8.1084	0.2105	0.3107	27.9564	0.2105	0.3322	0.2142	17.014	0.1805	0.758	0.0399	1	0.0075	0.4499	0.1489	10	0.1053	0.5754	0.1006	5	0.0526	500	0.1836	0.3329	31.0906	0.2105	0.8663	0.0134
Argynnis_hyperbius	Jun-Aug	0.7631	0.037	0.8061	0.0248	7.2245	10.5636	14.3352	23.4674	12.8332	4.3031	10.885	22.3034	12.8288	8.4101	15.3673	5.6273	17.7418	7.9112	8.7844	17.4139	8.1704	0.2258	0.3236	25.0734	0.2258	0.3534	0.1981	14.5852	0.1638	0.7458	0.0409	1	0.0323	0.4364	0.1568	10	0.1166	0.5602	0.1094	5	0.0819	500	0.217	0.3349	26.0604	0.2258	0.947	7.00E-04
Argynnis_hyperbius	Mar-May	0.6652	0.0654	2.4147	0.0391	14.6687	31.1737	5.7769	23.7755	16.5651	4.8686	7.257	14.185	2.2533	0.8902	34.8669	5.7553	13.4839	7.8094	5.1283	11.5422	7.9529	0.2527	0.2272	23.8102	0.2527	0.2843	0.2077	21.0888	0.2206	0.7461	0.0324	1	0.032	0.457	0.1312	10	0.121	0.5775	0.0924	5	0.0641	500	0.0984	0.3835	42.4694	0.3559	0.9114	0.0041
Arhopala_centaurus	Jun-Aug	0.9588	0.0413	0.3202	0	11.8646	25.0438	22.0274	12.2858	2.4326	10.8627	13.8893	27.851	5.1325	9.4138	20.3904	2.0609	3.7841	6.7581	20.4791	5.7238	8.234	0.1947	0.3532	34.9378	0.194	0.3766	0.2129	19.4178	0.1194	0.9074	0.0555	1	0.0149	0.5694	0.1336	10	0.0896	0.7215	0.0976	5	0.0448	500	0.2461	0.3011	29.5372	0.1343	0.9588	0.0413
Arhopala_centaurus	Dec-Feb	0.9595	0.187	0.8242	0	9.9944	35.3054	1.0489	0	0.7236	7.2635	7.3688	13.7295	25.8556	6.3235	8.9838	29.8487	0.2039	7.5294	45.8208	0	8.9331	0.3793	0.4802	34.4456	0.3784	0.7578	0.3317	9.5757	0.0541	0.9532	0.1952	1	0.0135	0.7498	0.3339	10	0.0541	0.8496	0.2937	5	0.027	400	0.2592	0.5886	46.4485	0.4459	0.9595	0.187
Arhopala_centaurus	Sep-Nov	0.8518	0.0857	1.1675	0.0141	11.4529	26.0329	1.2718	11.4455	23.919	3.3366	4.7296	8.616	13.5061	3.3229	15.5387	47.246	0.9833	0	28.5986	0	8.7238	0.3099	0.4607	30.5919	0.3099	0.6147	0.2624	8.5632	0.1408	0.8637	0.0796	1	0.0141	0.5868	0.2806	10	0.169	0.6983	0.1948	5	0.0845	220	0.2701	0.5074	34.8508	0.3099	0.9441	0.039
Arhopala_centaurus	Mar-May	0.8378	0.1324	2.8207	0	25.8669	39.0615	5.327	7.9432	1.2544	7.3968	0.4326	1.2737	14.831	0	14.2943	23.184	5.86	21.1408	32.1338	0	8.6507	0.3099	0.4182	30.5877	0.3099	0.5713	0.2474	12.3982	0.0845	0.9221	0.0998	1	0	0.6228	0.2197	10	0.0704	0.7596	0.1617	5	0.0141	440	0.1653	0.5662	47.2849	0.3803	0.8378	0.1324
Ariadne_ariadne	Mar-May	0.5307	0.1142	7.8789	0	7.8105	7.1309	14.6173	9.7713	4.9398	17.5967	12.6828	12.1247	16.1072	23.6243	16.8324	9.7509	16.9305	10.2899	10.0796	9.7113	8.1358	0.1638	0.3703	34.3352	0.1638	0.3414	0.2067	17.1237	0.069	0.8462	0.0366	1	0	0.4754	0.1319	10	0.0259	0.6238	0.0862	5	0	500	0.1862	0.3456	31.4092	0.1379	0.5307	0.1142
Ariadne_ariadne	Dec-Feb	0.7646	0.1026	2.6146	0.0137	6.1301	7.4443	19.2263	15.8791	8.6526	23.4807	0.4611	0.469	8.7248	6.9311	6.7968	6.0086	31.527	17.0443	18.4812	22.743	8.4856	0.2466	0.4339	32.1781	0.2466	0.4844	0.2284	12.8168	0.1233	0.854	0.0653	1	0.0137	0.5419	0.1954	10	0.1096	0.6749	0.1393	5	0.0411	500	0.2183	0.4638	35.6522	0.2603	0.8936	0.0452
Ariadne_ariadne	Jun-Aug	0.8847	0.1186	1.5057	0.0098	10.5432	12.266	12.0449	13.9288	5.2739	15.7073	1.2622	2.6413	4.0663	13.7843	26.4092	3.2916	15.265	16.5095	25.1353	21.8713	8.6982	0.2696	0.513	36.0051	0.2696	0.5992	0.2448	11.0256	0.1225	0.9104	0.1022	1	0.0098	0.6218	0.2318	10	0.1029	0.7541	0.1745	5	0.0441	500	0.2635	0.5211	36.7422	0.2696	0.9952	0.0201
Ariadne_ariadne	Sep-Nov	0.7444	0.1276	3.902	0.0124	8.8373	8.2644	21.153	18.8847	9.5	15.7388	11.6338	5.7098	12.0863	16.1321	11.8078	7.6573	14.311	15.0974	10.6709	12.5155	8.5266	0.2184	0.4667	36.4507	0.2174	0.5047	0.2299	13.0224	0.0807	0.8836	0.0737	1	0.0062	0.5683	0.1969	10	0.0373	0.7057	0.1397	5	0.0186	500	0.2533	0.4308	32.3462	0.1491	0.9988	0.0082
Ariadne_merione	Dec-Feb	0.6087	0.1555	7.6865	0	21.1501	23.5465	10.4364	3.4951	25.6044	11.0297	7.2383	8.3965	7.6095	3.5039	9.8617	4.7326	6.0502	13.8526	12.0493	31.4431	8.3985	0.1563	0.4831	41.7982	0.1562	0.444	0.225	15.4682	0.0469	0.8724	0.0579	1	0	0.5514	0.1747	10	0.0156	0.687	0.1243	5	0	500	0.1226	0.5432	47.2477	0.1562	0.6087	0.1555
Ariadne_merione	Jun-Aug	0.8328	0.0825	1.8806	0.0048	17.1289	22.6141	15.3448	25.7986	4.5332	0.6487	4.6124	3.9478	20.5548	22.9089	7.9019	19.0057	19.8669	5.0762	10.0572	0	8.4133	0.2535	0.3399	29.5134	0.2548	0.4506	0.2099	15.6362	0.1298	0.8836	0.0663	1	0.0048	0.567	0.1761	10	0.0865	0.7039	0.1265	5	0.0433	500	0.1363	0.5294	43.6954	0.351	0.9221	0.0465
Ariadne_merione	Sep-Nov	0.8186	0.0552	1.7044	0.0061	13.673	18.5636	11.5065	5.5389	9.3941	6.5831	7.8845	13.0891	26.1745	22.2402	8.5453	10.6241	11.6865	9.2668	11.1357	14.0941	8.2012	0.2091	0.3176	29.8949	0.2121	0.3645	0.1989	17.4674	0.1091	0.8683	0.0453	1	0.0061	0.5138	0.1403	10	0.0788	0.6615	0.0944	5	0.0485	500	0.0891	0.5427	47.6304	0.2788	0.9343	0.0293
Ariadne_merione	Mar-May	0.6622	0.0844	3.9786	0	16.5599	20.2312	14.3782	11.3644	8.1123	0	8.5916	7.8417	15.1625	12.7882	9.936	16.7339	9.0914	8.8918	18.1682	22.1488	8.1693	0.1563	0.3939	36.8012	0.1605	0.353	0.2153	17.4846	0.0741	0.8307	0.0373	1	0	0.4866	0.1469	10	0.0494	0.6241	0.0962	5	0.0123	500	0.1564	0.3936	36.787	0.1481	0.6622	0.0844
Ascia_monuste	Dec-Feb	0.9277	0.0402	0.3626	0.0039	8.0206	7.8159	14.5203	9.2544	20.7339	25.2445	1.806	1.224	2.0725	13.3759	2.4942	4.0127	32.2317	20.4944	18.1208	18.5782	8.3839	0.2786	0.3036	27.6468	0.2786	0.4376	0.2183	16.9002	0.2028	0.8778	0.0684	1	0.0218	0.5775	0.1702	10	0.1271	0.7129	0.1291	5	0.0719	500	0.1134	0.5012	46.1988	0.4146	0.9702	0.0201
Ascia_monuste	Sep-Nov	0.8934	0.1098	1.3515	0.0106	13.1676	9.8079	27.9672	18.4012	8.973	11.7118	6.398	5.2627	13.8064	18.6292	3.9589	3.5373	14.7044	18.0241	11.0246	14.6258	8.7129	0.3005	0.4509	34.4697	0.3003	0.606	0.2831	11.6734	0.1138	0.9127	0.1	1	0.0093	0.6376	0.2623	10	0.0952	0.7563	0.1891	5	0.0529	500	0.195	0.5356	46.2644	0.3942	0.9798	0.0558
Ascia_monuste	Mar-May	0.896	0.0793	0.7037	0.0081	23.2675	17.782	13.4299	23.8923	7.7884	14.5641	4.9475	2.4743	9.7525	6.5656	3.9102	2.5855	19.6028	16.1459	17.3012	15.9903	8.6907	0.2939	0.4597	32.6785	0.2941	0.5947	0.2625	10.3512	0.075	0.8759	0.0894	1	0.0161	0.6016	0.2584	10	0.0727	0.7184	0.1922	5	0.0461	500	0.2009	0.5539	43.5942	0.3552	0.9729	0.024
Ascia_monuste	Jun-Aug	0.9312	0.085	0.5552	0.0026	11.273	8.0049	38.8452	37.6879	6.1621	11.3164	5.2864	3.4524	8.3667	9.262	5.3682	4.8982	9.6907	12.3156	15.0078	13.0625	8.815	0.3062	0.509	35.8731	0.3061	0.6734	0.2803	8.2007	0.0908	0.9008	0.1026	1	0.0078	0.6383	0.3042	10	0.1051	0.7472	0.2256	5	0.0687	500	0.2443	0.557	42.8782	0.3541	0.9825	0.0355
Asterocampa_celtis	Sep-Nov	0.3951	0.0951	9.0924	0.0227	14.0961	13.9411	10.8778	10.382	5.478	3.0176	14.962	8.0799	10.5342	12.9319	28.042	28.9315	6.654	14.4316	9.3559	8.2845	7.8309	0.1389	0.2961	28.1379	0.1364	0.2517	0.1652	16.8651	0.0795	0.7819	0.0219	1	0	0.3734	0.1041	10	0.0455	0.5262	0.0599	5	0.0227	500	0.1129	0.3512	32.1297	0.1477	0.6608	0.0362
Asterocampa_celtis	Dec-Feb	0.5846	0.0549	3.614	0.048	22.507	65.8917	7.2273	2.8406	27.764	0.7366	19.0869	1.7492	5.3443	3.6914	7.7951	8.5621	8.425	12.0656	1.8503	4.4627	7.9583	0.2034	0.2543	23.1443	0.2034	0.2859	0.1847	16.1414	0.1412	0.7784	0.0246	1	0.0254	0.3896	0.1284	10	0.0989	0.5251	0.075	5	0.0734	500	0.1776	0.2874	25.9882	0.2203	0.985	0.0015
Asterocampa_celtis	Jun-Aug	0.6849	0.0658	1.7059	0.0221	19.9627	35.4871	7.717	8.7355	23.7685	10.5249	11.4331	2.2164	11.4209	7.5709	8.8441	15.1456	9.7753	10.3513	7.0785	9.9683	8.4025	0.2459	0.4413	26.9163	0.246	0.4458	0.2139	9.404	0.0957	0.7405	0.0451	1	0.0167	0.435	0.2242	10	0.1019	0.5469	0.1398	5	0.0518	500	0.2724	0.4044	23.6415	0.2174	0.9919	2.00E-04
Asterocampa_celtis	Mar-May	0.671	0.1015	2.578	0.0313	19.3953	35.2392	7.6671	6.6215	22.1657	7.3594	8.3163	3.1542	6.0506	4.7986	12.1241	17.4637	19.3159	19.4745	4.9649	5.8889	8.5679	0.2604	0.5256	30.8592	0.2603	0.526	0.2076	6.9949	0.0723	0.7748	0.0545	1	0.0168	0.4685	0.2753	10	0.0964	0.5779	0.1597	5	0.055	500	0.2775	0.507	28.5087	0.2394	0.9993	1.00E-04
Asterocampa_clyton	Dec-Feb	0.7298	0.0294	1.1262	0.0152	24.2514	20.6202	7.5719	16.4338	7.0442	35.2935	10.2516	4.9763	32.2119	4.5446	12.1011	6.691	3.1179	10.1015	3.4499	1.3391	8.0632	0.1842	0.3388	25.5412	0.1818	0.3175	0.1897	13.1774	0.1111	0.7437	0.0275	1	0.0152	0.3719	0.1488	10	0.0758	0.504	0.0844	5	0.0606	500	0.1464	0.4217	31.2264	0.202	0.9257	0.0052
Asterocampa_clyton	Sep-Nov	0.7458	0.0889	2.8031	0.0294	28.2361	3.1115	12.5211	6.0243	0	0	12.1342	24.5404	16.6666	9.3032	29.0616	52.9454	0.0112	0.4252	1.3692	3.6499	8.5353	0.2059	0.5468	34.7281	0.2059	0.5091	0.1739	9.3121	0.098	0.8645	0.058	1	0.0294	0.4911	0.1802	10	0.098	0.6442	0.1229	5	0.0588	500	0.1774	0.606	39.5492	0.2157	0.9236	0.0422
Asterocampa_clyton	Jun-Aug	0.8233	0.0681	1.4282	0.0133	28.3012	42.2661	3.8552	9.2894	8.6352	4.7652	11.4196	3.7966	26.6635	5.0231	12.1191	19.1962	3.7847	10.452	5.2215	5.2114	8.4127	0.2696	0.3506	26.4301	0.2698	0.4503	0.2145	13.3717	0.1479	0.8527	0.0592	1	0.011	0.5204	0.1761	10	0.1063	0.6618	0.1213	5	0.0555	500	0.2553	0.3653	27.8348	0.2802	0.9948	0.0016
Asterocampa_clyton	Mar-May	0.7765	0.0536	1.27	0.0172	25.7812	40.575	6.5001	9.575	18.4839	13.338	8.3934	4.2276	8.0886	3.2725	10.1119	11.5338	13.4697	10.8644	9.1712	6.6137	8.3301	0.2488	0.3573	27.3312	0.2493	0.4146	0.2309	13.5848	0.1229	0.7982	0.0465	1	0.0144	0.4771	0.1914	10	0.104	0.6024	0.1196	5	0.0684	500	0.2136	0.3935	31.3252	0.2769	0.9967	3.00E-04
Atalopedes_campestris	Dec-Feb	0.8022	0.0381	1.3944	0.0168	6.7255	10.146	28.7893	11.9626	21.3872	7.6717	10.1495	3.5674	8.8995	18.3633	10.6088	32.2129	1.8787	2.92	11.5615	13.156	8.0901	0.2318	0.2565	21.8596	0.2326	0.3261	0.174	15.0386	0.1727	0.8378	0.0327	1	0.0144	0.4299	0.1231	10	0.1367	0.5922	0.0744	5	0.0911	500	0.1529	0.3778	30.9802	0.295	0.972	0.0105
Atalopedes_campestris	Sep-Nov	0.915	0.0326	0.2643	0.0082	23.2896	21.7954	11.2233	18.5415	10.0425	2.1285	16.2899	10.602	14.2898	10.0715	19.5495	29.5162	0.8883	1.308	4.427	6.037	8.5114	0.2775	0.3845	27.6768	0.2775	0.4971	0.2324	11.6504	0.1429	0.8403	0.0631	1	0.0302	0.5294	0.2145	10	0.1236	0.6558	0.1435	5	0.0824	500	0.1679	0.5201	40.7578	0.3626	0.9657	0.0119
Atalopedes_campestris	Mar-May	0.7783	0.0505	1.452	0.026	16.4413	36.8013	36.1474	21.0977	8.9875	3.7868	2.9476	5.0794	7.9278	0.8669	4.3082	14.6244	14.0474	7.8587	9.1929	9.8849	8.2153	0.229	0.3219	26.3461	0.2288	0.3697	0.2031	14.8074	0.1299	0.8133	0.0425	1	0.0232	0.4626	0.1493	10	0.0974	0.6043	0.0959	5	0.0599	500	0.2329	0.3178	25.9454	0.2218	0.9894	0.0031
Atalopedes_campestris	Jun-Aug	0.6833	0.0569	2.3317	0.0337	18.4386	39.3	39.8958	22.1619	6.9885	3.7431	3.1364	6.078	6.4851	2.5855	5.0303	9.798	13.4514	12.6425	6.5739	3.6911	8.1307	0.2253	0.2976	23.5324	0.2253	0.3397	0.1896	14.3902	0.1322	0.7801	0.0351	1	0.0217	0.4227	0.144	10	0.0943	0.5626	0.0899	5	0.0594	500	0.2425	0.2741	21.8297	0.2055	0.9845	0.0019
Athesis_clearista	Jun-Aug	0.4972	0.1712	9.4814	0	44.1073	69.3965	0	0	0	0	0.1882	1.7172	2.8451	8.97	0	0	52.8594	19.9163	0	0	7.9622	0.1428	0.6107	42.8198	0.1429	0.4694	0.1846	10.6356	0	0.8518	0.0519	1	0	0.4843	0.1765	10	0	0.6341	0.1173	5	0	240	0.1122	0.6789	49.5641	0.1429	0.2648	0.3948
Athesis_clearista	Dec-Feb	0.7846	0.2663	6.1203	0	50.2264	56.4143	0	0	0	0	0	0	2.1548	4.6256	0	0	47.6188	38.9601	0	0	8.9542	0.2143	0.663	52.3848	0.2143	0.774	0.2727	6.5502	0	0.9455	0.1672	1	0	0.6982	0.3205	10	0	0.8138	0.2465	5	0	260	0.2249	0.6562	50.9097	0.1429	0.6363	0.3563
Athesis_clearista	Sep-Nov	0.4385	0.1174	6.7616	0	23.3388	27.0645	4.2038	6.609	1.6477	12.8572	3.8343	1.5356	18.0136	20.1095	20.2918	16.5717	19.7097	15.2526	8.9605	0	7.3231	0.1306	0.4458	34.1209	0.0909	0.312	0.1884	13.4231	0	0.6959	0.0306	1	0	0.3688	0.1539	10	0	0.4875	0.0956	5	0	500	0.1306	0.4458	34.1209	0.0909	0.2582	0.2425
Athesis_clearista	Mar-May	0.6067	0.163	7.5998	0	7.596	11.0818	8.2597	14.8764	0.1915	1.0595	21.9434	15.7038	7.8676	11.2703	31.9024	29.4631	18.8894	13.686	3.35	2.859	8.2571	0.1774	0.4426	38.5237	0.2	0.4449	0.2217	15.3265	0	0.8541	0.053	1	0	0.5503	0.1822	10	0	0.678	0.1359	5	0	420	0.2079	0.4058	34.7522	0	0.2079	0.4058
Azanus_jesous	Dec-Feb	0.9138	0.2337	2.1508	0	9.7305	5.2851	17.1473	17.3284	7.7032	6.2424	3.8349	4.4343	5.8633	9.7656	15.1035	23.9191	26.0561	14.1032	14.5611	18.9218	8.9852	0.3214	0.5916	42.9671	0.3214	0.7984	0.3035	6.747	0.0595	0.9511	0.2029	1	0	0.7318	0.343	10	0.119	0.8384	0.283	5	0.0357	440	0.2284	0.6529	54.2631	0.369	0.9138	0.2337
Azanus_jesous	Mar-May	0.7259	0.083	2.8465	0	17.9832	8.4079	11.4939	24.5826	2.4981	3.1354	17.1993	12.4327	18.0938	14.5337	17.2474	14.4436	4.3024	8.2586	11.1819	14.2056	8.3216	0.1692	0.4532	36.3713	0.1644	0.4111	0.2159	14.712	0.0548	0.8398	0.0463	1	0	0.5013	0.1693	10	0.0548	0.6387	0.1124	5	0.0411	500	0.1244	0.5454	43.8683	0.1781	0.7259	0.083
Azanus_jesous	Jun-Aug	0.5605	0.1555	7.5908	0	21.1923	15.5491	15.8428	23.9809	1.6988	4.1918	12.3109	12.007	20.4941	17.846	7.414	2.2287	13.2322	10.1906	7.8147	14.0058	8.3494	0.1475	0.4839	40.4877	0.1481	0.4227	0.2284	14.4795	0	0.8283	0.0464	1	0	0.5054	0.1855	10	0	0.6326	0.1221	5	0	500	0.1518	0.4785	39.8112	0.1235	0.3913	0.2454
Azanus_jesous	Sep-Nov	0.8963	0.1557	1.3908	0	9.0918	5.9908	13.4132	9.1423	2.1587	7.5086	20.3217	21.3723	5.6103	4.0204	20.074	7.1247	15.0504	21.273	14.2799	23.5679	8.9008	0.2772	0.5754	43.8779	0.2769	0.7337	0.2769	6.7725	0.0308	0.914	0.1428	1	0	0.6689	0.3405	10	0.0538	0.7767	0.2431	5	0.0231	500	0.1766	0.6542	56.8438	0.3615	0.8963	0.1557
Azanus_ubaldus	Jun-Aug	0.9301	0.3041	1.8372	0	43.1441	50.0165	0	0	0	0	16.8369	12.901	38.7733	36.8325	1.0512	0.25	0.1944	0	0	0	9.113	0.341	0.6562	49.104	0.3393	0.9072	0.3529	2.8611	0	0.9544	0.2395	1	0	0.7808	0.439	10	0.0536	0.8652	0.3844	5	0.0179	160	0.2736	0.684	57.336	0.375	0.8981	0.3619
Azanus_ubaldus	Sep-Nov	0.9815	0.3107	0.4308	0	11.7307	1.584	22.7258	37.4712	21.0688	2.0539	3.1615	9.4381	24.9121	10.1752	12.6679	28.5931	3.7332	10.6845	0	0	9.1407	0.375	0.621	49.7399	0.3636	0.9326	0.415	2.9671	0	0.9688	0.3717	1	0	0.8238	0.4841	10	0.0909	0.8988	0.4426	5	0.0303	100	0.375	0.621	49.7399	0.3636	0.9228	0.4235
Azanus_ubaldus	Dec-Feb	0.9683	0.1701	0.5067	0	7.9355	7.4594	4.1166	0	0	0	15.545	13.6125	11.1527	10.4325	47.2448	0	4.9001	16.6479	9.1053	51.8477	8.9972	0.35	0.575	38.843	0.35	0.808	0.3057	6.4806	0.1	0.9493	0.2094	1	0.05	0.7352	0.3384	10	0.125	0.8418	0.2884	5	0.075	260	0.3502	0.5749	38.8173	0.325	0.9683	0.1701
Azanus_ubaldus	Mar-May	0.8999	0.0882	0.6162	0	22.1894	7.8476	2.7204	3.7818	3.205	5.5939	15.2167	15.5908	23.4962	18.8558	13.9344	9.4937	9.4281	11.5034	9.8098	27.333	8.7127	0.2693	0.4921	34.4659	0.26	0.6079	0.2449	9.2737	0.08	0.8766	0.1017	1	0.02	0.5925	0.2551	10	0.08	0.7157	0.1826	5	0.04	500	0.1493	0.6505	50.9209	0.3	0.8999	0.0882
Badamia_exclamationis	Jun-Aug	0.6092	0.1181	8.2447	0	14.4737	32.5555	10.7435	23.1483	20.9037	9.0371	13.6589	9.5527	7.4997	1.8469	16.7578	10.7358	9.5899	10.0059	6.3729	3.1178	8.2295	0.1684	0.3734	36.5947	0.1684	0.3748	0.2022	18.7674	0.0737	0.9087	0.0547	1	0	0.5593	0.1299	10	0.0316	0.716	0.0957	5	0	500	0.1454	0.4072	39.6172	0.1684	0.6092	0.1181
Badamia_exclamationis	Mar-May	0.9286	0.1951	2.0195	0	9.1806	23.3513	18.6749	4.2894	6.078	24.4004	2.6526	8.1866	5.8806	14.1555	46.2809	16.3041	0.2084	0.2097	11.0441	9.103	8.8314	0.3288	0.4606	35.6274	0.3288	0.6845	0.2865	11.7505	0.0959	0.9619	0.1807	1	0	0.7212	0.271	10	0.0959	0.8418	0.226	5	0.0411	500	0.1483	0.6404	55.2717	0.4384	0.9286	0.1951
Badamia_exclamationis	Dec-Feb	0.846	0.0945	1.5025	0.0097	16.5485	14.2189	7.7504	12.648	13.1818	21.22	8.5823	11.7823	5.7522	16.68	23.6102	7.8405	8.1513	2.0257	16.4233	13.5847	8.6148	0.233	0.4678	37.4142	0.233	0.5512	0.258	12.1645	0.0777	0.8773	0.0761	1	0.0097	0.593	0.2375	10	0.0777	0.7124	0.1719	5	0.0485	500	0.2624	0.4427	34.1721	0.1845	0.9674	0.0325
Badamia_exclamationis	Sep-Nov	0.9687	0.0618	0.2486	0	2.59	0	20.022	30.4235	1.0857	0.5816	53.922	37.3029	4.2585	2.7952	14.5622	25.7196	0.2331	3.1771	3.3266	0	8.7649	0.317	0.4285	36.2713	0.3143	0.6405	0.3036	13.824	0.1571	0.9201	0.1389	1	0.0286	0.7109	0.2834	10	0.0857	0.8139	0.2499	5	0.0571	140	0.1831	0.5582	50.2492	0.4429	0.9687	0.0618
Battus_crassus	Dec-Feb	1	0.6321	0.0216	0	0	0	0	0	0	0	0	0	0	0	0	0	0	0	0	0	8.4397	1	0.6321	0.0216	0	NA	NA	NA	NA	NA	NA	NA	NA	NA	NA	NA	NA	NA	NA	NA	NA	20	1	0.6321	0.0216	0	1	0.6321
Battus_crassus	Jun-Aug	1	0.6321	0.0133	0	0	0	0	0	0	0	0	0	0	0	0	0	0	0	0	0	8.9274	1	0.6321	0.0133	0	NA	NA	NA	NA	NA	NA	NA	NA	NA	NA	NA	NA	NA	NA	NA	NA	20	1	0.6321	0.0133	0	1	0.6321
Battus_crassus	Mar-May	1	0.3485	0.0043	0	100	100	0	0	0	0	0	0	0	0	0	0	0	0	0	0	9.1963	0.375	0.6604	58.2421	0.375	0.986	0.4087	0.7241	0	0.9808	0.4145	1	0	0.8502	0.5545	10	0	0.9161	0.4948	5	0	60	0.1944	0.6662	78.2144	0.375	0.7075	0.6278
Battus_crassus	Sep-Nov	0.7018	0.2368	5.4633	0	5.6117	3.2767	4.869	4.3904	14.7641	11.0217	11.4289	6.7631	3.0775	13.0826	15.0145	11.5219	0.785	1.9639	44.4493	47.9798	8.7909	0.2353	0.5817	41.5946	0.2353	0.6574	0.272	7.4569	0.0588	0.8702	0.0979	1	0	0.6081	0.3032	10	0.0588	0.7134	0.2273	5	0	500	0.1297	0.7437	59.1736	0.2941	0.7018	0.2368
Battus_philenor	Sep-Nov	0.7269	0.0769	3.1019	0.0245	16.6686	10.7249	19.8933	23.2305	12.4399	34.594	16.1533	7.8602	5.3925	7.1955	14.2198	8.7319	7.3061	0.3881	7.9267	7.2751	8.281	0.2476	0.3097	25.9664	0.2484	0.3948	0.199	15.3548	0.1471	0.8641	0.0426	1	0.0131	0.5024	0.1568	10	0.0948	0.6465	0.1015	5	0.0474	500	0.1529	0.4338	36.9871	0.3203	0.958	0.026
Battus_philenor	Mar-May	0.8217	0.0746	1.3413	0.0176	13.8819	16.1696	7.1733	8.737	7.2332	13.1346	10.6273	8.2714	33.1174	16.8879	7.1495	12.8655	8.2166	13.545	12.6009	10.389	8.579	0.2878	0.4363	28.6489	0.2878	0.5318	0.2316	10.0078	0.109	0.847	0.0645	1	0.0138	0.5319	0.2315	10	0.109	0.6589	0.1524	5	0.0632	500	0.3115	0.4126	26.1771	0.2587	0.996	0.0032
Battus_philenor	Jun-Aug	0.8076	0.0881	1.6261	0.0212	14.4358	11.5104	18.8913	13.8084	9.8438	13.4502	11.6494	9.2259	17.286	17.4051	6.4493	13.5991	5.6632	6.941	15.7814	14.0597	8.573	0.2792	0.4241	30.8938	0.2793	0.5286	0.2545	11.4173	0.1055	0.8482	0.0689	1	0.0158	0.5553	0.2357	10	0.0953	0.6745	0.1626	5	0.0489	500	0.2365	0.4622	35.6079	0.3188	0.9913	0.007
Battus_philenor	Dec-Feb	0.7861	0.0664	1.9561	0.0212	15.2401	12.4837	5.8114	6.5523	12.1697	21.2922	27.3108	7.6781	16.9183	26.1128	8.0602	13.7655	2.8107	4.5848	11.6789	7.5306	8.3003	0.2767	0.2868	24.8211	0.2765	0.4024	0.212	15.9565	0.1872	0.8518	0.0484	1	0.0137	0.5169	0.1659	10	0.1296	0.6531	0.11	5	0.0531	500	0.0987	0.5176	45.6874	0.431	0.9868	0.0035
Battus_polydamas	Dec-Feb	0.922	0.1336	1.0044	0.0023	8.7023	8.1596	12.7286	12.2651	10.7322	10.0135	8.2126	6.2372	13.9007	14.6367	10.9363	12.1911	24.8606	22.3702	9.9266	14.1265	8.8212	0.2937	0.5116	38.7516	0.2937	0.6776	0.2877	9.9352	0.0676	0.9222	0.1335	1	0.0023	0.6763	0.2894	10	0.0676	0.7907	0.2249	5	0.028	500	0.2985	0.5086	38.2416	0.2797	0.9419	0.1103
Battus_polydamas	Mar-May	0.8901	0.1025	1.1667	0.0101	23.3948	13.6868	17.3692	45.3439	16.0765	5.1799	11.7636	1.7111	3.2707	7.415	1.388	2.4594	18.1812	19.375	8.5559	4.8289	8.6895	0.2903	0.4528	32.8148	0.2903	0.594	0.257	11.1307	0.1069	0.8995	0.0978	1	0.0101	0.6172	0.2444	10	0.0968	0.7403	0.1795	5	0.0565	500	0.1963	0.5642	43.9946	0.377	0.9908	0.0073
Battus_polydamas	Jun-Aug	0.9619	0.0559	0.2396	0	11.7213	12.1713	7.67	34.5535	17.1	7.9701	7.3311	3.6654	11.5515	8.6332	4.4289	1.4265	11.9862	17.1521	28.2109	14.4279	8.744	0.3032	0.4446	32.9398	0.3027	0.6272	0.2717	10.7684	0.1009	0.9036	0.1026	1	0.0124	0.6426	0.2638	10	0.0938	0.7596	0.205	5	0.0478	500	0.2251	0.5166	41.0689	0.3593	0.9619	0.0559
Battus_polydamas	Sep-Nov	0.9127	0.209	1.754	0.0063	5.3606	5.4971	34.9702	32.0177	5.2621	0.713	7.9231	3.0835	5.8639	5.1769	3.2805	1.7639	32.0875	39.1024	5.2522	12.6454	8.8209	0.326	0.4382	36.8127	0.3256	0.6774	0.3175	12.8548	0.1353	0.9356	0.1896	1	0.0063	0.7297	0.3007	10	0.0973	0.8323	0.2622	5	0.0444	500	0.27	0.4779	41.874	0.37	0.9801	0.054
Belenois_aurota	Mar-May	0.8686	0.0911	1.286	0.0035	18.168	7.5157	10.4153	9.9817	8.8691	9.4674	6.8449	8.6377	14.1816	7.2328	7.0257	3.6321	12.6874	17.495	21.808	36.0376	8.5985	0.2474	0.4533	35.6148	0.2474	0.5423	0.2494	12.8687	0.0976	0.8857	0.0813	1	0.0035	0.5998	0.2225	10	0.0732	0.7253	0.1662	5	0.0348	500	0.2681	0.4346	33.3645	0.2125	0.892	0.0777
Belenois_aurota	Jun-Aug	0.9751	0.1744	0.4712	0	10.7983	18.6804	0.037	0.5047	0.0493	0	15.4462	0	0.7606	0.9485	38.7626	42.4727	0	0	34.1459	37.3936	9.0197	0.3741	0.5681	38.7377	0.3731	0.8264	0.3327	6.2719	0.0622	0.9558	0.2235	1	0.0052	0.7546	0.3663	10	0.0777	0.853	0.3164	5	0.0363	360	0.1243	0.7559	70.4334	0.5596	0.9751	0.1744
Belenois_aurota	Dec-Feb	0.9781	0.2049	0.3381	0	3.1741	3.0079	22.0534	11.7708	5.5126	8.1466	22.0325	13.1315	8.1216	11.8702	15.4187	22.2139	12.368	12.6676	11.3192	17.1915	9.0583	0.3682	0.6035	41.824	0.3672	0.8589	0.3327	5.0562	0.0448	0.9568	0.2522	1	0.006	0.7635	0.3844	10	0.1015	0.86	0.3322	5	0.0448	500	0.2381	0.6704	57.1394	0.4567	0.9781	0.2049
Belenois_aurota	Sep-Nov	0.8567	0.104	1.83	0.0089	9.5944	12.7626	11.7264	16.085	3.808	6.3664	7.7034	3.0725	6.4047	9.7865	25.3508	17.9198	8.8261	13.4416	26.5862	20.5656	8.6308	0.2778	0.4454	32.2511	0.2778	0.5601	0.2448	11.5073	0.1222	0.9032	0.0857	1	0.0089	0.5913	0.226	10	0.1111	0.7272	0.1519	5	0.0489	500	0.1696	0.575	45.8605	0.3689	0.9839	0.0326
Belenois_calypso	Dec-Feb	1	0.6321	0.01	0	0	0	0	0	0	0	0	0	0	0	0	0	0	0	0	0	9.2103	1	0.6321	0.01	0	1	0.6321	0.01	0	NA	NA	NA	NA	NA	NA	NA	NA	NA	NA	NA	NA	20	1	0.6321	0.01	0	1	0.6321
Belenois_calypso	Sep-Nov	0.7317	0.2225	5.66	0	3.9068	11.2483	17.0255	5.1907	7.9173	9.9424	45.1488	30.7323	12.2147	10.5983	5.9581	15.3413	6.7455	14.7251	1.0833	2.2216	8.7472	0.2369	0.5425	44.1156	0.2222	0.6292	0.2868	10.4292	0	0.8884	0.1003	1	0	0.6372	0.2815	10	0	0.7485	0.2132	5	0	500	0.3248	0.4748	34.1716	0.1111	0.4627	0.3996
Belenois_calypso	Mar-May	0.7831	0.1797	6.5492	0	0.2649	4.7314	7.6385	28.747	7.3357	10.4591	0.5215	4.172	1.5921	5.8906	30.8657	11.6043	22.553	21.8035	29.2287	12.592	8.5074	0.2353	0.3573	38.1832	0.2353	0.4951	0.2407	20.5122	0.1176	0.9471	0.1194	1	0	0.7026	0.2022	10	0.0588	0.8235	0.1666	5	0	500	0.0883	0.5481	55.3294	0.2941	0.7525	0.1888
Belenois_calypso	Jun-Aug	0.9604	0.2878	1.3597	0	0.3121	0	0	0	46.9344	60.3061	2.3506	0	0.1518	4.6754	42.2688	27.2364	7.9822	7.7821	0	0	9.0464	0.3449	0.5804	44.7499	0.375	0.8488	0.3369	6.291	0.125	0.9695	0.2794	1	0	0.7764	0.3689	10	0.125	0.876	0.3255	5	0.125	120	0.3449	0.5804	44.7396	0.3125	0.8958	0.3163
Belenois_creona	Mar-May	0.9697	0.0607	0.2305	0	6.6285	6.2744	7.5168	23.8787	27.906	10.9465	2.8359	1.2242	6.8411	13.2142	1.369	6.2017	27.1425	9.5792	19.7603	28.6812	8.73	0.3208	0.4598	36.2233	0.3188	0.6185	0.3025	13.2957	0.1048	0.9164	0.1117	1	0.0131	0.6786	0.2735	10	0.0917	0.7865	0.2236	5	0.0524	500	0.33	0.4518	35.3127	0.2926	0.9697	0.0607
Belenois_creona	Jun-Aug	0.5999	0.1052	5.6166	0.0071	15.4943	16.3873	20.4807	16.9682	3.3231	4.1985	8.902	7.8426	4.6078	3.4277	6.3314	10.4874	21.3466	5.7813	19.5141	34.907	8.1863	0.1915	0.3617	32.1713	0.1915	0.359	0.2127	16.8933	0.0851	0.8273	0.0404	1	0.0071	0.4837	0.1505	10	0.0355	0.6206	0.0976	5	0.0071	500	0.1439	0.4252	38.7847	0.227	0.9015	0.023
Belenois_creona	Dec-Feb	0.8731	0.1379	1.695	0	10.832	14.4601	21.844	28.6	2.3565	3.0313	7.4817	4.045	9.0851	11.5449	24.4815	13.9402	19.5167	17.1956	4.4025	7.1829	8.7789	0.252	0.5285	41.2072	0.2547	0.6495	0.2818	9.8133	0.0683	0.9068	0.1118	1	0	0.6458	0.2836	10	0.0683	0.7609	0.2079	5	0.0435	500	0.252	0.5282	41.2012	0.2484	0.8731	0.1379
Belenois_creona	Sep-Nov	0.6425	0.1404	5.984	0.0154	13.1906	14.1321	18.4736	16.4363	6.2724	4.0851	8.284	9.4044	8.6593	8.3159	13.0597	8.6953	17.1805	9.2576	14.8799	29.6734	8.3922	0.1955	0.4125	36.592	0.1923	0.4412	0.2408	15.5065	0.0692	0.8634	0.0559	1	0.0077	0.5417	0.1871	10	0.0385	0.6728	0.1282	5	0.0154	500	0.1962	0.4112	36.5106	0.1846	0.8767	0.0513
Belenois_gidica	Mar-May	0.9869	0.1211	0.1348	0	16.376	8.4785	5.1709	5.9046	28.1138	17.1619	1.3209	0.5612	6.00E-04	0.0445	10.8811	5.3459	35.8099	36.1878	2.3269	26.3156	8.9851	0.3894	0.5277	37.3538	0.3924	0.7982	0.3324	7.4923	0.0886	0.9541	0.2265	1	0.0127	0.7515	0.362	10	0.1266	0.8511	0.2957	5	0.0633	500	0.1326	0.7036	66.8043	0.557	0.9869	0.1211
Belenois_gidica	Dec-Feb	0.8383	0.1229	2.0874	0.0085	12.637	15.3221	29.0345	37.1599	2.1265	13.3422	5.8663	5.4207	5.2448	3.4135	18.3965	5.2712	21.9444	14.6204	4.75	5.45	8.6357	0.2427	0.4571	38.2195	0.2458	0.5629	0.2715	13.1147	0.1017	0.8907	0.0925	1	0.0085	0.6217	0.2443	10	0.0932	0.7379	0.1812	5	0.0339	500	0.2624	0.4391	36.1317	0.1949	0.9901	0.0117
Belenois_gidica	Sep-Nov	0.9589	0.1289	0.5132	0	13.1318	22.6856	29.4435	9.4883	0	0	4.4191	6.7787	7.4009	2.6205	20.8648	1.9686	17.4009	38.3343	7.339	18.124	8.8417	0.3097	0.4958	38.1371	0.3143	0.6916	0.2948	9.8696	0.1238	0.9369	0.1513	1	0.0095	0.689	0.297	10	0.1238	0.8042	0.224	5	0.1048	500	0.2314	0.5444	46.4066	0.3333	0.9589	0.1289
Belenois_gidica	Jun-Aug	0.8285	0.1992	3.5432	0	12.8812	12.9156	44.6921	23.8926	4.3926	7.1173	7.2333	12.6974	0.1106	3.2218	2.0726	2.2547	13.6955	9.3332	14.9223	28.5675	8.8351	0.3	0.4945	39.2125	0.3	0.6871	0.3073	9.6625	0.0833	0.9282	0.1216	1	0	0.6808	0.3108	10	0.1	0.7875	0.2344	5	0.0333	500	0.0695	0.7802	71.1676	0.4667	0.8285	0.1992
Belenois_java	Dec-Feb	0.8497	0.0853	1.5569	0.0057	5.9943	16.3534	12.0155	28.4183	6.8295	10.0733	5.2782	9.3887	4.5405	3.5992	55.8381	7.2835	0.4163	2.1028	9.0876	22.7807	8.5441	0.2437	0.4156	31.0353	0.2436	0.5135	0.2181	12.0897	0.0917	0.8847	0.0695	1	0.0057	0.5593	0.1956	10	0.0774	0.7008	0.1379	5	0.0401	500	0.1717	0.5276	39.8042	0.2951	0.9762	0.0275
Belenois_java	Mar-May	0.8276	0.1226	2.2817	0	10.6056	10.008	22.3389	21.3135	9.8018	4.1415	11.79	18.5069	8.0924	8.5022	18.4052	11.5125	6.7989	6.4312	12.1672	19.5842	8.6744	0.2038	0.5775	42.2142	0.2025	0.5848	0.2395	10.3607	0.0245	0.8938	0.0866	1	0	0.5925	0.2358	10	0.0245	0.724	0.1626	5	0.0184	500	0.2357	0.5301	37.8069	0.1411	0.8276	0.1226
Belenois_java	Jun-Aug	0.8544	0.059	1.4018	0.0136	6.9724	6.8299	13.4894	15.6784	20.1347	9.0938	5.4727	9.5994	14.9023	3.2889	20.0416	1.9291	3.0168	1.9052	15.9701	51.6753	8.3902	0.2311	0.3643	26.4455	0.2314	0.4403	0.1754	12.7626	0.1052	0.8852	0.0527	1	0.0099	0.509	0.1493	10	0.0842	0.6699	0.1051	5	0.0433	500	0.2668	0.3134	23.0925	0.1832	0.9935	0.0169
Belenois_java	Sep-Nov	0.628	0.0918	4.5783	0.0382	12.7852	10.1902	12.5396	5.7605	2.6502	3.7059	4.6366	4.2132	27.0811	5.0677	3.6315	2.1636	2.7546	4.4643	33.9212	64.4347	8.3371	0.214	0.404	25.2235	0.214	0.4176	0.1588	11.1375	0.0994	0.8364	0.0465	1	0.0166	0.4462	0.1462	10	0.0866	0.6101	0.0965	5	0.042	500	0.238	0.3506	22.4822	0.1822	0.9876	0.0116
Belenois_zochalia	Jun-Aug	0.8634	0.2694	4.2789	0	37.5421	32.775	0	0	0	0	0	0	8.7643	0	53.6849	67.225	0	0	0.0087	0	8.9681	0.3315	0.544	39.8248	0.3182	0.7848	0.3165	7.7626	0.0909	0.9588	0.1987	1	0	0.7407	0.3399	10	0.1364	0.8458	0.2809	5	0	280	0.4059	0.4954	32.8827	0.1364	0.8289	0.2909
Belenois_zochalia	Dec-Feb	0.9639	0.0559	0.2448	0	27.1203	28.7252	0	0	5.7049	0	0.0595	0.2966	17.5331	16.0479	17.251	18.455	6.1614	19.3996	26.1698	17.0757	8.7719	0.2727	0.5444	36.5125	0.2727	0.645	0.2442	8.5093	0.0455	0.9022	0.0994	1	0.0455	0.612	0.2607	10	0.0455	0.7366	0.1908	5	0.0455	480	0.0505	0.8654	76.9235	0.4091	0.9639	0.0559
Belenois_zochalia	Sep-Nov	0.7102	0.2101	6.3513	0	24.5659	20.9513	0	0	19.0097	0.8674	0	0	1.469	0	54.9551	78.1813	0	0	3.00E-04	0	8.7914	0.25	0.5522	39.316	0.25	0.6577	0.2442	8.4182	0.0312	0.9244	0.1024	1	0	0.6227	0.2713	10	0.0938	0.751	0.1819	5	0	240	0.1484	0.6755	53.9815	0.2812	0.7102	0.2101
Belenois_zochalia	Mar-May	0.5963	0.1876	8.7617	0	31.2499	13.3644	16.5285	16.3623	16.0623	17.8497	2.8577	0	7.6015	22.3963	8.6399	1.8996	5.5243	3.6834	11.536	24.4443	8.5556	0.1613	0.5664	44.2822	0.1613	0.5195	0.2284	12.2123	0	0.8791	0.075	1	0	0.5667	0.2035	10	0	0.7049	0.1443	5	0	500	0.1098	0.6641	53.7372	0.1613	0.4967	0.2417
Biblis_hyperia	Mar-May	0.9096	0.104	0.6026	0.0056	39.5869	24.9931	15.8006	25.6018	3.632	7.8273	10.8084	7.7495	8.2748	5.4101	1.8918	4.7462	17.8235	18.2252	2.1822	5.4468	8.9266	0.3352	0.5791	38.9826	0.3352	0.7529	0.2848	5.4139	0.0391	0.8863	0.1356	1	0.0112	0.6647	0.3632	10	0.095	0.7623	0.2762	5	0.0335	500	0.1827	0.6774	58.9866	0.4413	0.9409	0.0669
Biblis_hyperia	Dec-Feb	0.6912	0.1963	6.0545	0.023	21.6726	22.0856	17.7866	8.2087	6.6576	9.2883	7.5693	9.4731	8.9559	11.2687	6.6109	6.2839	19.6944	24.7447	11.0526	8.6469	8.6768	0.2488	0.5074	37.3875	0.2488	0.5864	0.2577	10.6483	0.0645	0.8832	0.0842	1	0.0138	0.5993	0.2501	10	0.0599	0.7204	0.1788	5	0.023	500	0.1934	0.5697	44.6999	0.2903	0.9301	0.0548
Biblis_hyperia	Jun-Aug	0.9239	0.1036	0.605	0.0041	33.6784	25.6861	24.1079	35.6189	3.9159	3.4176	5.3916	2.102	9.3046	13.472	9.4603	8.3203	7.0061	9.2005	7.1352	2.1826	8.9409	0.3429	0.5888	37.9036	0.3429	0.7638	0.2732	4.9653	0.0571	0.8994	0.1284	1	0.0122	0.6643	0.3639	10	0.098	0.7629	0.274	5	0.0571	500	0.1755	0.7011	60.6074	0.449	0.9551	0.0689
Biblis_hyperia	Sep-Nov	0.8757	0.1257	1.5	0.0045	28.565	25.2032	25.6231	12.4221	1.7685	5.5337	4.3996	7.8245	12.6074	12.5155	4.5998	6.6263	11.8281	18.4276	10.6085	11.447	8.8379	0.287	0.5471	41.226	0.287	0.689	0.3025	8.0142	0.0404	0.9042	0.1	1	0.0045	0.6531	0.333	10	0.0448	0.7535	0.2442	5	0.0269	500	0.1768	0.6484	55.8878	0.3453	0.9124	0.0955
Bindahara_phocides	Mar-May	1	0.4132	0.0054	0	0	0	0	0	0	0	0	0	0	0	100	100	0	0	0	0	9.1919	0.3808	0.6594	54.9182	0.375	0.9817	0.4441	1.0597	0	0.9826	0.4433	1	0	0.8568	0.5317	10	0	0.9237	0.5073	5	0	60	0.309	0.6668	62.8783	0.4375	0.8245	0.5386
Bindahara_phocides	Sep-Nov	0.8661	0.2756	4.5582	0	1.9696	10.061	20.4026	28.8522	0	0	19.6734	20.5985	0.0454	2.0485	57.909	38.4398	0	0	0	0	8.9951	0.319	0.6005	41.8931	0.3333	0.8063	0.303	7.0938	0.0667	0.9645	0.2196	1	0	0.7447	0.3315	10	0.0667	0.8551	0.2817	5	0	120	0.1449	0.7674	66.6039	0.4	0.8163	0.2986
Bindahara_phocides	Jun-Aug	0.7783	0.2619	5.193	0	0	0	0	0	0	0	0	0	7.1345	22.9613	88.2312	77.0387	0	0	4.6343	0	8.9076	0.3846	0.5373	32.1661	0.3846	0.7592	0.2797	5.9911	0	0.9273	0.1284	1	0	0.6759	0.333	10	0	0.7832	0.2566	5	0	80	0.2058	0.6666	53.7428	0.3846	0.6027	0.3837
Bindahara_phocides	Dec-Feb	0.8817	0.2814	3.6709	0	4.0548	5.3816	0	0	0	0	0.0064	0	0	0	78.662	94.6184	0	0	17.2768	0	8.5887	0.3	0.6054	47.4782	0.3	0.8263	0.3024	5.9879	0	0.9557	0.205	1	0	0.7395	0.3342	10	0.1	0.8492	0.2939	5	0	80	0.2782	0.6147	49.9691	0.3	0.8123	0.3073
Boloria_epithore	Dec-Feb	0.9874	0.3107	0.4657	0	0	0	0.1748	7.6251	0	0	0	0	0	0	0	0	15.7679	29.3249	84.0573	63.05	9.0584	0.4176	0.6102	43.9691	0.4286	0.9316	0.3799	3.0706	0	0.9746	0.3361	1	0	0.8153	0.4671	10	0	0.8958	0.4093	5	0	80	0.5108	0.5824	34.8714	0.1429	0.7063	0.5234
Boloria_epithore	Jun-Aug	0.6556	0.063	2.1181	0.0154	50.2959	54.2275	0	0	1.4727	0	3.0426	5.2946	43.9468	39.7372	1.235	0.7407	0.0069	0	0	0	8.208	0.2241	0.3412	26.643	0.2308	0.367	0.2307	13.6974	0.1077	0.7328	0.0418	1	0.0154	0.4248	0.188	10	0.0923	0.5369	0.1142	5	0.0462	160	0.2524	0.3144	23.5838	0.1538	0.7802	0.0268
Boloria_epithore	Mar-May	0.8022	0.026	0.6841	0.0077	21.4062	29.1049	14.7418	5.0168	7.5496	4.062	3.8253	17.5426	42.3751	30.6436	5.5751	7.5	2.3394	5.0818	2.1875	1.0483	8.1376	0.2177	0.2824	23.6938	0.2177	0.342	0.1919	14.0892	0.1214	0.7658	0.0327	1	0.0193	0.4159	0.1532	10	0.1079	0.5457	0.0939	5	0.0694	500	0.186	0.3178	26.9892	0.2389	0.9799	0.001
Boloria_selene	Dec-Feb	0.9001	0.0792	0.7349	0.0086	17.8209	23.3254	15.7773	3.49	5.1221	19.8208	14.114	13.9666	9.6852	18.4847	2.2586	0.9164	28.6104	5.409	6.6116	14.5871	8.6348	0.2446	0.463	34.3806	0.2446	0.5623	0.2308	11.0702	0.1202	0.8834	0.0919	1	0.0172	0.5859	0.2191	10	0.0987	0.7196	0.16	5	0.0558	500	0.1492	0.6107	47.2974	0.3348	0.9894	0.0061
Boloria_selene	Jun-Aug	0.8574	0.0856	1.4009	0.0168	15.7232	14.3857	3.141	3.2223	2.3962	10.5073	10.1007	7.5788	22.8615	37.9093	4.2319	1.3378	1.9982	6.3523	39.5472	18.7065	8.6305	0.2781	0.4415	30.9332	0.2781	0.5599	0.237	10.0047	0.0899	0.8836	0.0782	1	0.0137	0.5599	0.237	10	0.0899	0.6914	0.1454	5	0.0496	500	0.2848	0.4351	30.2413	0.2702	0.9929	0.0054
Boloria_selene	Sep-Nov	0.6172	0.0915	4.2056	0.025	43.9905	40.4189	11.7475	5.1497	6.9039	7.675	3.7216	10.2224	2.6412	9.7679	4.9473	9.5014	6.4513	2.9151	19.5967	14.3495	8.2952	0.2029	0.355	24.756	0.2029	0.4003	0.1642	11.494	0.0864	0.8026	0.0432	1	0.0064	0.4351	0.1507	10	0.0787	0.5855	0.0995	5	0.0307	500	0.1942	0.3713	25.7247	0.21	0.9513	0.0075
Boloria_selene	Mar-May	0.6371	0.0587	2.1962	0.0331	18.6281	26.0345	3.6779	6.2927	2.1071	6.5458	4.5537	4.2035	13.9489	15.2247	12.3166	3.4863	2.8843	5.7913	41.8834	32.4212	8.2709	0.2246	0.3813	25.2851	0.2246	0.3908	0.2081	10.7796	0.1186	0.741	0.0321	1	0.0221	0.4043	0.1968	10	0.1109	0.518	0.1234	5	0.0638	500	0.2039	0.4088	27.9386	0.242	0.9967	2.00E-04
Borbo_borbonica	Mar-May	0.3976	0.1131	8.1806	0	0.3018	1.201	1.7012	7.2019	8.1106	11.5622	0.598	0.7424	15.3209	5.2405	37.6872	29.1666	11.7314	2.7734	24.5489	42.112	8.0034	0.1429	0.3678	29.1296	0.1429	0.3	0.1764	13.1715	0	0.7517	0.0262	1	0	0.3562	0.136	10	0	0.4956	0.0744	5	0	500	0.2369	0.2377	17.9893	0	0.2369	0.2377
Borbo_borbonica	Jun-Aug	0.7588	0.0695	3.0842	0	5.6952	29.7877	0.0182	0.4109	6.7603	9.1287	3.7801	10.346	0.0497	0	69.2505	44.2214	8.242	0.7808	6.2041	5.3244	7.9476	0.2162	0.1871	25.5528	0.2162	0.2828	0.1596	21.109	0.1622	0.8565	0.0445	1	0	0.5311	0.0937	10	0.0811	0.6885	0.0784	5	0.027	500	0.0873	0.341	38.312	0.2432	0.7588	0.0695
Borbo_borbonica	Dec-Feb	0.7121	0.2167	7.1603	0	21.1698	13.7356	1.5699	3.0348	28.6304	44.5201	3.212	4.8122	15.9441	13.405	26.3751	20.4696	0	0	3.0987	0.0228	8.7173	0.1886	0.5477	48.1699	0.1667	0.6107	0.2829	11.9511	0	0.9205	0.1138	1	0	0.6483	0.2587	10	0	0.7715	0.1826	5	0	500	0.2249	0.515	43.6638	0.0833	0.5439	0.3189
Borbo_borbonica	Sep-Nov	1	0.2347	0.0039	0	0	0	0	0	0	0	0	0	0	0	100	100	0	0	0	0	8.8265	0.2985	0.4652	39.8536	0.3182	0.6811	0.2909	13.2226	0.0909	0.8138	0.2347	1	0.0455	0.7489	0.2612	10	0.0455	0.8138	0.2347	5	0.0455	180	0.3591	0.4342	34.5409	0.0909	1	0.2347
Borbo_cinnara	Dec-Feb	0.8267	0.0776	1.1221	0	22.3719	15.9248	1.994	1.4878	7.5499	19.6719	18.9772	13.0586	11.6741	16.0139	17.5045	5.5901	2.0513	4.397	17.877	23.856	8.59	0.2553	0.4639	31.0089	0.2553	0.5377	0.2327	10.2343	0.0638	0.835	0.0744	1	0	0.5424	0.2309	10	0.0638	0.6612	0.1682	5	0.0213	500	0.3441	0.3523	22.3757	0.1277	0.8267	0.0776
Borbo_cinnara	Sep-Nov	0.9007	0.056	0.815	0	5.9103	4.9371	6.6154	10.869	6.0568	17.8563	5.4019	4.1629	4.8712	27.3785	45.2563	10.784	14.0679	7.9325	11.8202	16.0797	8.254	0.2481	0.3039	27.733	0.2481	0.3842	0.2102	17.1735	0.1628	0.8886	0.0579	1	0.0078	0.5289	0.1363	10	0.124	0.6914	0.0923	5	0.0543	500	0.1575	0.3821	37.5507	0.2946	0.9007	0.056
Borbo_cinnara	Mar-May	0.6596	0.0361	2.6552	0.0244	4.2764	0	8.0979	11.0802	7.2682	14.3745	11.2388	19.725	3.3783	12.7637	34.8608	7.3851	22.5117	15.8519	8.368	18.8197	7.7601	0.1707	0.187	20.5549	0.1707	0.2345	0.1351	15.8855	0.1463	0.7953	0.0211	1	0.0163	0.357	0.0839	10	0.0813	0.533	0.0491	5	0.065	500	0.1235	0.2754	25.6665	0.187	0.8983	0.014
Borbo_cinnara	Jun-Aug	0.7699	0.0404	2.2223	0.0095	8.4664	17.4481	11.3251	29.7745	8.9688	13.5321	10.4591	2.2034	5.4226	6.1972	38.3986	6.3502	10.2864	15.772	6.673	8.7225	7.7885	0.1935	0.1972	26.2298	0.1943	0.2412	0.1647	22.3356	0.1611	0.8544	0.0269	1	0.0095	0.4729	0.0865	10	0.0853	0.6363	0.0566	5	0.0474	500	0.1136	0.2793	35.0297	0.2512	0.8951	0.0208
Byblia_anvatara	Sep-Nov	1	0.6321	0.01	0	0	0	0	0	0	0	0	0	0	0	0	0	0	0	0	0	9.2103	1	0.6321	0.01	0	1	0.6321	0.01	0	NA	NA	NA	NA	NA	NA	NA	NA	NA	NA	NA	NA	20	1	0.6321	0.01	0	1	0.6321
Byblia_anvatara	Mar-May	0.7731	0.1374	3.886	0	16.7076	18.243	15.4045	25.4393	4.561	10.1659	14.9674	7.6278	8.6706	13.8496	3.9093	4.562	26.9032	13.1897	8.8765	6.9226	8.5529	0.2245	0.4755	41.288	0.2245	0.5181	0.2726	15.1631	0.0612	0.9076	0.0774	1	0	0.6138	0.2179	10	0.0612	0.7368	0.1562	5	0.0204	500	0.1716	0.5235	48.3491	0.2245	0.7731	0.1374
Byblia_anvatara	Dec-Feb	0.9933	0.3114	0.2521	0	0.0084	0.5464	0	0	24.4289	42.1343	0	0	0.4558	0	46.7922	45.5535	28.3147	11.7658	0	0	9.1423	0.4407	0.5914	42.4175	0.4407	0.9342	0.4336	3.4361	0.0169	0.977	0.3759	1	0.0169	0.834	0.477	10	0.1186	0.909	0.4479	5	0.0508	80	0.1709	0.6878	71.7169	0.6102	0.9802	0.3673
Byblia_anvatara	Jun-Aug	1	0.5032	0.0071	0	0	0	0	0	0	0	0	0	0	0	100	100	0	0	0	0	9.2012	0.4347	0.6281	50.9639	0.4333	0.9909	0.5319	0.6904	0	0.9868	0.5368	1	0	0.8774	0.5699	10	0.0667	0.9371	0.5576	5	0.0333	60	0.5126	0.6178	43.3128	0.3	0.9664	0.5484
Byblia_ilithyia	Jun-Aug	0.903	0.236	2.504	0	1.7677	2.8197	7.0557	6.5512	4.7511	9.2681	21.8592	22.1312	26.128	6.3602	7.0884	1.9253	26.784	24.4131	4.5659	26.5311	9.0208	0.3309	0.6198	41.3234	0.3333	0.8273	0.3135	5.4429	0.0128	0.9521	0.2059	1	0	0.7359	0.3572	10	0.0385	0.8371	0.3056	5	0.0128	380	0.313	0.6361	43.4581	0.3333	0.903	0.236
Byblia_ilithyia	Sep-Nov	0.9612	0.151	0.476	0	22.4567	20.4227	21.7058	19.355	4.2042	19.2136	11.2555	10.7334	6.9979	3.2587	4.7761	7.7767	20.5601	9.3248	8.0437	9.9151	8.9746	0.2947	0.6175	45.2731	0.2947	0.7899	0.2898	5.996	0.0421	0.9381	0.1773	1	0.0105	0.7079	0.3478	10	0.1053	0.8137	0.2713	5	0.0316	500	0.2487	0.6507	51.1221	0.3158	0.9612	0.151
Byblia_ilithyia	Mar-May	0.8399	0.1479	2.0226	0	8.4478	4.9225	29.2114	16.079	1.15	4.2417	9.7945	11.8124	5.3301	10.6908	8.6566	27.5263	23.741	17.3329	13.6686	7.3945	8.7664	0.2805	0.5333	39.5461	0.2805	0.6415	0.2858	9.7129	0.0854	0.887	0.1107	1	0	0.636	0.2891	10	0.0854	0.7459	0.2166	5	0.0244	500	0.2037	0.597	49.4955	0.3049	0.8399	0.1479
Byblia_ilithyia	Dec-Feb	0.5819	0.1635	7.0669	0.0165	15.7965	9.0908	22.1378	14.0685	5.9559	10.0471	8.2773	6.0083	11.4101	29.0704	11.0019	9.5511	13.5882	13.5253	11.8322	8.6384	8.4692	0.1605	0.5428	40.9271	0.157	0.4765	0.2192	11.7451	0.0331	0.8336	0.0538	1	0	0.5118	0.198	10	0.0331	0.6428	0.1329	5	0.0165	500	0.1766	0.5108	38.4043	0.1405	0.8215	0.0592
Cacyreus_marshalli	Dec-Feb	0.7404	0.0933	2.1934	0.022	27.4548	25.5472	3.2195	11.4247	9.6585	23.2527	3.6391	4.3998	11.2074	11.2981	25.7108	6.8747	13.7513	14.8138	5.3586	2.389	8.5271	0.2541	0.4552	30.0812	0.2541	0.5049	0.2233	9.9805	0.1016	0.8168	0.0593	1	0.0151	0.5045	0.2234	10	0.1016	0.6287	0.1466	5	0.0549	500	0.2852	0.4191	26.5187	0.2143	0.9829	0.0027
Cacyreus_marshalli	Sep-Nov	0.8653	0.0933	1.0141	0.0094	19.3085	26.3245	2.5267	1.4258	3.3754	15.0176	1.9204	4.0186	5.9713	9.1088	29.7215	27.1641	11.9025	11.7905	25.2737	5.15	8.7287	0.2989	0.4962	34.8859	0.2989	0.6177	0.2704	8.9206	0.0827	0.8662	0.0923	1	0.0094	0.5973	0.2894	10	0.0921	0.7109	0.1927	5	0.0414	500	0.2911	0.503	35.759	0.2989	0.9399	0.0404
Cacyreus_marshalli	Mar-May	0.7661	0.0851	1.9852	0.02	24.2098	25.6223	9.6473	6.2005	9.7584	18.2852	9.5487	12.5492	8.2477	12.1802	22.8156	8.1876	12.1745	13.5145	3.5979	3.4605	8.5691	0.2552	0.4814	29.4877	0.2552	0.5266	0.2077	8.9635	0.0851	0.8346	0.0613	1	0.0121	0.504	0.2221	10	0.0913	0.6348	0.1453	5	0.05	500	0.2429	0.4994	31.0602	0.2648	0.9967	0.0024
Cacyreus_marshalli	Jun-Aug	0.7816	0.0871	1.8062	0.018	30.9294	19.7249	3.5632	8.8707	18.6147	32.666	7.9319	5.2958	5.3235	9.9013	21.8487	1.8252	8.828	14.2908	2.9605	7.4252	8.6275	0.2635	0.5094	30.7197	0.2635	0.5583	0.2143	8.0671	0.0877	0.8377	0.0666	1	0.0123	0.5169	0.2451	10	0.1002	0.642	0.1575	5	0.0552	500	0.2863	0.473	27.9511	0.2338	0.9977	0.0035
Callithomia_lenea	Dec-Feb	1	0.6321	0.0219	0	0	0	0	0	0	0	0	0	0	0	0	0	0	0	0	0	8.4246	1	0.6321	0.0219	0	1	0.6321	0.0219	0	NA	NA	NA	NA	NA	NA	NA	NA	NA	NA	NA	NA	20	1	0.6321	0.0219	0	1	0.6321
Calpodes_ethlius	Sep-Nov	0.586	0.163	7.7787	0.0338	8.9199	14.595	9.9934	6.6356	9.555	11.3347	13.9249	7.0195	11.2457	8.319	22.8452	44.2855	18.8339	2.6651	4.6821	5.1454	8.4444	0.2297	0.3988	30.1454	0.2297	0.4649	0.2036	12.9952	0.0946	0.8662	0.0605	1	0.0203	0.5312	0.1792	10	0.0676	0.6667	0.127	5	0.0338	500	0.1505	0.5634	41.4583	0.2703	0.9388	0.0312
Calpodes_ethlius	Dec-Feb	0.6992	0.1043	4.2056	0	7.2423	7.7317	4.8124	5.5815	25.7253	19.6536	3.0777	4.6133	6.7332	10.5187	25.7682	5.5169	15.4224	13.0526	11.2186	33.3317	8.2846	0.1696	0.3936	37.3199	0.1757	0.3962	0.2206	17.4482	0.0541	0.8597	0.0524	1	0	0.5392	0.1627	10	0.0541	0.6721	0.1144	5	0.0135	500	0.1696	0.3936	37.318	0.1622	0.6992	0.1043
Calpodes_ethlius	Mar-May	0.8719	0.0652	1.1159	0.0068	20.5722	11.8838	1.6199	3.1944	6.0446	6.1615	3.6596	5.7341	17.1673	28.1968	24.4488	33.662	15.4968	2.6758	10.9908	8.4917	8.5015	0.2542	0.393	27.959	0.2542	0.4922	0.2045	11.7344	0.1119	0.8806	0.0619	1	0.0068	0.5313	0.1864	10	0.0983	0.6794	0.1248	5	0.0475	500	0.107	0.7035	50.9635	0.3525	0.9831	0.0208
Calpodes_ethlius	Jun-Aug	0.861	0.0443	0.7288	0.0108	15.1276	31.9837	9.0099	7.5424	14.7127	13.5059	9.178	5.0372	12.9959	8.2648	16.1111	10.0733	17.5352	16.5096	5.3296	7.0829	8.3308	0.2339	0.3723	27.7358	0.2344	0.4149	0.2061	13.5563	0.1462	0.8377	0.0496	1	0.0194	0.4852	0.1689	10	0.1269	0.6285	0.1044	5	0.0667	500	0.1359	0.5244	41.694	0.3097	0.9736	0.0063
Castalius_rosimon	Mar-May	0.9373	0.177	1.1216	0	8.3347	10.7732	6.3557	1.1659	13.3905	29.312	3.3679	9.4661	39.2869	33.5404	6.3661	9.3825	14.6085	0	8.2896	6.3599	8.9141	0.3451	0.5162	39.0546	0.3451	0.7436	0.3463	9.6413	0.0619	0.9421	0.1713	1	0	0.7373	0.3491	10	0.0708	0.832	0.2918	5	0.0354	500	0.3161	0.5349	41.9542	0.3628	0.9373	0.177
Castalius_rosimon	Jun-Aug	0.8489	0.0946	1.2422	0.005	16.2692	14.9774	8.1275	6.3024	9.6635	8.4891	6.7484	5.1423	30.7636	31.2328	10.8886	11.7704	9.2209	14.1628	8.3183	7.9228	8.5874	0.2356	0.4551	35.5717	0.2356	0.5363	0.2485	12.4621	0.0652	0.8626	0.084	1	0.005	0.5847	0.2264	10	0.0526	0.7076	0.1669	5	0.0301	500	0.227	0.4633	36.5578	0.2356	0.9763	0.0122
Castalius_rosimon	Dec-Feb	0.7048	0.1801	4.6064	0.0123	17.9404	18.1695	5.5649	6.5919	5.7626	4.7405	8.3614	8.1355	20.9357	13.1992	14.5126	19.0509	13.5123	11.5998	13.4101	18.5128	8.6154	0.2037	0.516	41.8482	0.2025	0.5514	0.2644	11.6931	0.0429	0.8445	0.0808	1	0.0123	0.5826	0.2488	10	0.0368	0.6929	0.1872	5	0.0245	500	0.2391	0.4783	37.4452	0.135	0.9091	0.0365
Castalius_rosimon	Sep-Nov	0.8607	0.155	1.5118	0.0113	11.76	9.4723	4.9389	2.1602	10.6917	10.9555	3.5188	2.4261	33.7523	29.1058	14.0481	25.5171	7.9554	13.4871	13.3347	6.8759	8.7877	0.3118	0.4765	34.8611	0.3107	0.6552	0.2958	9.9809	0.0706	0.8828	0.1263	1	0.0113	0.6548	0.2959	10	0.0706	0.7595	0.2397	5	0.0508	500	0.1709	0.6348	52.2916	0.4379	0.9719	0.0134
Catasticta_nimbice	Dec-Feb	0.8349	0.0957	1.5627	0.0169	51.6619	55.5823	3.3582	2.9114	5.2385	5.5341	3.3602	1.8708	2.2054	5.4831	2.8752	1.3427	2.2946	4.8286	29.006	22.4469	8.7335	0.2753	0.5535	33.1119	0.2753	0.6207	0.2171	7.3395	0.0787	0.873	0.0783	1	0.0169	0.5592	0.2542	10	0.0955	0.6867	0.1777	5	0.0618	500	0.3094	0.5081	28.936	0.2303	0.9467	0.0437
Catasticta_nimbice	Mar-May	0.7811	0.0736	1.3519	0	48.6085	45.1379	11.9671	10.6418	2.6022	10.2395	2.4524	2.1963	5.3085	11.4382	4.0311	7.7906	3.1974	3.7193	21.8328	8.8365	8.5465	0.2607	0.4449	27.8305	0.2587	0.5148	0.2124	9.079	0.0839	0.8079	0.057	1	0	0.4955	0.2247	10	0.0909	0.6197	0.1492	5	0.0629	500	0.292	0.4028	24.4752	0.1958	0.7811	0.0736
Catasticta_nimbice	Sep-Nov	0.7111	0.0853	2.0083	0.0105	57.2023	42.57	3.026	8.3076	2.869	13.3205	1.9569	2.1325	15.3344	16.0327	0.7009	1.9394	0.662	1.5439	18.2485	14.1534	8.5602	0.2536	0.504	29.9061	0.2546	0.5219	0.213	7.6893	0.0709	0.7856	0.0525	1	0.0052	0.4762	0.2513	10	0.0892	0.5895	0.1612	5	0.0446	500	0.2717	0.4803	27.5556	0.231	0.9572	0.0088
Catasticta_nimbice	Jun-Aug	0.6735	0.0656	1.9977	0.0218	34.2792	28.1694	3.3224	6.3288	6.7008	10.8069	5.3554	2.2276	17.3515	8.358	2.0258	9.0612	2.012	3.7667	28.9529	31.2813	8.3481	0.2304	0.412	26.3516	0.2305	0.4222	0.2037	9.9057	0.081	0.75	0.0418	1	0.0125	0.4204	0.2052	10	0.081	0.541	0.1215	5	0.0498	500	0.3026	0.3243	18.4466	0.1495	0.9766	0.0021
Catopsilia_gorgophone	Mar-May	0.3768	0.1182	9.9552	0	2.6586	1.8405	3.7704	9.2296	6.2582	4.732	6.7538	29.3541	2.3957	2.4549	46.8744	33.7546	12.3876	0	18.9013	18.6343	7.5858	0.077	0.6507	45.4936	0.0769	0.3146	0.1581	12.8644	0.0769	0.8286	0.0281	1	0	0.3757	0.1188	10	0	0.5477	0.0629	5	0	500	0.0711	0.6718	47.5276	0.0769	0.3351	0.1438
Catopsilia_gorgophone	Dec-Feb	0.6411	0.1457	6.4987	0.0222	5.8852	2.2219	5.5536	10.3908	43.9567	36.1685	6.1097	9.8561	2.2784	4.4468	9.574	0.9175	1.5395	2.7751	25.1027	33.2233	8.5354	0.2347	0.4614	31.3112	0.2444	0.5091	0.2031	11.3731	0.0889	0.889	0.0659	1	0.0222	0.5415	0.1855	10	0.0889	0.6926	0.1297	5	0.0222	500	0.1932	0.5204	36.8051	0.2444	0.9468	0.0451
Catopsilia_gorgophone	Sep-Nov	0.8266	0.2835	5.5224	0	1.4705	3.9417	0	0	41.1961	54.5815	0	0	0	0	7.5664	32.1379	0	0	49.7671	9.3389	8.9079	0.3007	0.687	45.7971	0.3	0.8339	0.2804	5.2311	0	0.9571	0.2069	1	0	0.7243	0.3296	10	0	0.8398	0.2779	5	0	120	0.2316	0.7483	56.3131	0.35	0.6423	0.3738
Catopsilia_gorgophone	Jun-Aug	0.5444	0.1854	8.0023	0	6.8958	12.2964	15.4131	25.0225	0	0	0.1626	0.0337	0.3827	1.6511	53.0979	44.0694	24.0479	16.9269	0	0	8.0694	0.1999	0.5446	36.2863	0.2	0.5135	0.2061	9.3124	0	0.8496	0.0553	1	0	0.4986	0.216	10	0	0.634	0.1329	5	0	500	0.0342	0.9027	77.6496	0.3	0.3465	0.3512
Catopsilia_pomona	Dec-Feb	0.8496	0.0502	1.2412	0.0066	12.7201	10.6385	15.0608	23.903	21.6208	9.8327	10.2558	9.2816	10.443	11.2274	2.904	9.0282	6.9996	6.3815	19.9959	19.7071	8.2636	0.2332	0.3153	28.5775	0.2332	0.3879	0.2127	16.5586	0.1576	0.8684	0.0465	1	0.0066	0.5157	0.1517	10	0.0887	0.6596	0.1012	5	0.0575	500	0.1419	0.4309	39.3588	0.3136	0.9549	0.0233
Catopsilia_pomona	Sep-Nov	0.8244	0.0861	1.7084	0.0173	9.1008	11.1437	10.523	18.0984	26.3225	9.1131	4.2279	3.9487	18.2425	22.4213	3.834	7.4607	8.6089	7.5332	19.1405	20.281	8.5319	0.2591	0.418	33.044	0.2598	0.5073	0.2577	13.3628	0.1386	0.8697	0.0689	1	0.0142	0.5685	0.2256	10	0.1087	0.6891	0.1544	5	0.0567	500	0.2077	0.4673	38.964	0.3055	0.9712	0.0203
Catopsilia_pomona	Mar-May	0.9375	0.0493	0.3154	0.003	6.2665	11.2904	3.5549	9.9541	4.6135	13.6652	4.2964	2.1945	13.674	20.1241	38.8622	23.3543	6.7475	5.6922	21.9849	13.7252	8.5714	0.2993	0.3928	30.132	0.2987	0.5278	0.2488	13.5109	0.1486	0.8885	0.0887	1	0.0163	0.5982	0.2141	10	0.1174	0.727	0.1558	5	0.0684	500	0.1206	0.6035	52.7075	0.4606	0.9874	0.0115
Catopsilia_pomona	Jun-Aug	0.9299	0.064	0.5391	0.0028	13.1401	16.1875	8.5815	11.2169	4.8722	9.8143	4.5902	3.4441	18.3599	23.9337	21.3573	4.4773	12.1971	11.5627	16.9018	19.3634	8.5696	0.2681	0.4064	32.3379	0.2681	0.5269	0.247	13.5981	0.1347	0.8971	0.0799	1	0.0139	0.5997	0.2099	10	0.1083	0.7315	0.1556	5	0.0472	500	0.2073	0.4741	39.0271	0.3097	0.9711	0.038
Catopsilia_pyranthe	Jun-Aug	0.8309	0.1013	1.8288	0.009	17.5106	26.6977	7.7358	8.9889	9.9343	11.5392	7.6726	6.2214	12.4905	20.0739	12.4058	18.1085	18.8007	4.9556	13.4497	3.4146	8.5777	0.2657	0.4168	32.5278	0.2657	0.5311	0.2495	13.0525	0.0896	0.8779	0.0769	1	0.009	0.5917	0.2197	10	0.0716	0.715	0.1646	5	0.0328	500	0.1821	0.5273	42.5123	0.3134	0.9582	0.031
Catopsilia_pyranthe	Dec-Feb	0.9167	0.097	0.8616	0.0076	11.3329	24.2648	10.9649	18.8566	28.431	6.5918	13.7588	12.7738	6.8183	5.5032	4.9658	12.1352	4.1801	1.2272	19.5483	18.6473	8.7612	0.2988	0.4807	33.3605	0.3004	0.6381	0.2524	9.7666	0.1103	0.9084	0.1034	1	0.0114	0.633	0.2544	10	0.1141	0.7566	0.1997	5	0.057	500	0.2096	0.5791	43.8913	0.3726	0.9692	0.0592
Catopsilia_pyranthe	Sep-Nov	0.8986	0.1634	1.4203	0.0041	14.1816	15.2582	7.8543	13.3328	5.4295	9.4781	10.4506	11.2403	11.8553	11.647	21.4907	25.068	11.6863	6.157	17.0517	7.8185	8.8703	0.291	0.5451	40.5405	0.2905	0.7117	0.2938	8.5449	0.0539	0.9166	0.1443	1	0.0041	0.6829	0.3121	10	0.0788	0.7915	0.2495	5	0.0373	500	0.2133	0.6062	49.8907	0.3485	0.9458	0.1052
Catopsilia_pyranthe	Mar-May	0.8483	0.1574	2.5859	0.0087	3.8974	15.7889	3.5994	14.3902	1.5021	9.5598	4.0447	13.2549	6.0185	14.7889	10.9221	23.5649	59.2482	1.5256	10.7675	7.1269	8.7036	0.2689	0.4708	37.7358	0.2684	0.6001	0.2785	12.7014	0.0606	0.9154	0.1038	1	0.0087	0.6461	0.256	10	0.0433	0.7656	0.1872	5	0.0173	500	0.2696	0.4707	37.6619	0.2641	0.9351	0.0924
Catopsilia_scylla	Jun-Aug	1	0.3278	0.0048	0	0	0	1.883	0	19.7626	0	0	0	4.3952	2.5359	0.4465	0	7.5559	5.2909	65.9568	92.1732	9.0184	0.3846	0.5193	39.9369	0.3846	0.8253	0.3748	9.1858	0.0769	0.9797	0.3363	1	0	0.8111	0.3794	10	0.0769	0.9015	0.3534	5	0.0256	260	0.0424	0.8041	83.6656	0.641	0.9305	0.3461
Catopsilia_scylla	Dec-Feb	0.5958	0.1661	7.8618	0.0147	18.576	26.2545	19.48	10.5166	4.3051	0	17.4824	25.0227	2.7171	9.2671	6.2184	8.889	10.3549	16.0577	20.8661	3.9924	8.4493	0.1618	0.52	43.5622	0.1618	0.4672	0.2338	13.8808	0.0441	0.876	0.0605	1	0.0147	0.544	0.1884	10	0.0294	0.6826	0.1244	5	0.0147	500	0.1554	0.533	44.5869	0.1618	0.9643	0.0242
Catopsilia_scylla	Mar-May	0.9997	0.299	0.014	0	0.1896	7.1938	0	0	0	0	4.5125	17.3245	0	0	16.442	0	0	0	78.8559	75.4817	9.1148	0.4281	0.6207	42.5197	0.4286	0.9088	0.4024	4.7343	0.0179	0.979	0.3641	1	0	0.8214	0.4384	10	0.0536	0.9041	0.4049	5	0.0179	140	0.5502	0.5594	30.3869	0.2321	0.9418	0.3835
Catopsilia_scylla	Sep-Nov	0.9546	0.2885	1.3227	0	14.1045	36.4159	33.9794	0	0	0	1.7362	21.2338	0	0	0.0175	1.3364	0.0812	3.8848	50.081	37.1292	9.0493	0.325	0.5997	48.75	0.325	0.8512	0.3936	6.6731	0.05	0.963	0.2646	1	0	0.797	0.4201	10	0.075	0.8804	0.3774	5	0.025	400	0.3178	0.6032	49.5167	0.325	0.9077	0.3577
Celastrina_argiolus	Sep-Nov	0.624	0.0795	2.9898	0.0224	37.3232	29.0257	25.6398	20.9065	1.6825	3.6146	6.1909	5.2753	2.6485	2.9302	3.9291	9.5716	14.3578	20.9027	8.2282	7.7735	8.3176	0.207	0.4107	26.3668	0.207	0.4095	0.1837	10.0535	0.0744	0.7572	0.0413	1	0.0091	0.4106	0.1834	10	0.0744	0.5412	0.1116	5	0.0386	500	0.2264	0.3745	23.9809	0.1822	0.9503	0.0044
Celastrina_argiolus	Mar-May	0.6129	0.0418	1.5899	0.0279	6.1066	7.575	24.061	2.873	14.944	2.9827	6.4116	9.2503	4.8511	13.9454	6.2912	3.1894	1.8927	3.6656	35.4418	56.5185	8.114	0.1933	0.3587	22.8124	0.1933	0.3341	0.1799	10.3376	0.0922	0.6679	0.0295	1	0.019	0.3399	0.1751	10	0.0899	0.4529	0.1029	5	0.058	500	0.2272	0.2935	18.82	0.1516	0.9914	4.00E-04
Celastrina_argiolus	Dec-Feb	0.4776	0.0552	3.3369	0.0377	13.4906	18.1167	23.9558	2.8623	12.0962	2.3779	8.1573	5.6802	2.8454	8.0401	3.5987	2.2575	2.8576	5.4802	32.9983	55.1852	7.9203	0.1883	0.2812	18.8026	0.1883	0.2752	0.1601	11.0961	0.1081	0.6561	0.021	1	0.0138	0.2932	0.1476	10	0.0996	0.4112	0.0783	5	0.0505	500	0.2114	0.242	16.2558	0.1594	0.9783	9.00E-04
Celastrina_argiolus	Jun-Aug	0.5557	0.0352	2.1708	0.0283	7.2635	16.1538	34.6557	5.2941	3.5842	1.8599	4.9161	2.5263	1.6555	5.1957	0.801	2.0378	6.4742	8.8401	40.6499	58.0923	7.9399	0.1784	0.3273	19.1631	0.1784	0.2807	0.1498	9.8702	0.0962	0.6791	0.0193	1	0.0142	0.2784	0.1516	10	0.0967	0.4033	0.0722	5	0.0593	500	0.2162	0.2371	14.6908	0.1337	0.9925	6.00E-04
Cepora_nadina	Sep-Nov	0.584	0.0767	3.2665	0	20.1184	13.0149	20.8265	31.0716	5.1841	20.5344	7.6371	7.9576	13.8837	15.5725	11.8609	3.4552	1.3048	1.3052	19.1846	7.0886	8.1452	0.1287	0.4882	36.8929	0.1364	0.3446	0.1912	12.7929	0.0682	0.7342	0.0335	1	0	0.3947	0.1603	10	0.0682	0.5201	0.1009	5	0.0455	500	0.1445	0.4518	33.9761	0.0909	0.584	0.0767
Cepora_nadina	Mar-May	0.7877	0.045	2.1759	0.0185	21.0773	16.8195	5.6465	12.4122	5.8986	13.0767	18.9342	12.7405	4.0277	4.2171	22.7167	5.9807	8.423	7.3756	13.2761	27.3777	7.9021	0.1296	0.2968	35.9847	0.1296	0.2703	0.1853	21.6593	0.0926	0.8693	0.0319	1	0.0185	0.492	0.0955	10	0.0556	0.6533	0.0656	5	0.0556	500	0.1257	0.3	36.4925	0.1296	0.9228	0.0234
Cepora_nadina	Dec-Feb	0.9444	0.0498	0.3192	0	35.6427	44.5093	3.3084	2.1808	4.3337	5.8732	12.2584	10.2265	2.5275	1.0717	27.5716	0.3056	8.9564	13.6541	5.4013	22.1788	8.7041	0.2513	0.5103	37.0388	0.25	0.6027	0.2634	10.106	0.0577	0.8837	0.0804	1	0.0192	0.6047	0.2622	10	0.0577	0.7198	0.1962	5	0.0577	500	0.4164	0.3609	21.7285	0.0769	0.9444	0.0498
Cepora_nadina	Jun-Aug	0.8162	0.0464	0.9611	0	34.14	44.7763	3.123	4.9221	1.6403	5.3047	7.4939	9.8223	14.2331	10.4784	25.5637	0.5562	0	0	13.8059	24.14	8.44	0.2333	0.4263	30.4356	0.2333	0.4628	0.2231	11.7877	0.1	0.8125	0.0476	1	0.0167	0.4971	0.205	10	0.0667	0.6192	0.1396	5	0.05	380	0.0951	0.6649	52.8914	0.3333	0.8162	0.0464
Cepora_nerissa	Dec-Feb	0.6909	0.1501	7.5326	0.0093	6.7168	0	15.5768	0	7.1753	20.2611	6.3194	19.6643	1.8059	5.0839	21.6555	32.0135	28.4325	2.8441	12.3177	20.1331	8.311	0.2412	0.3369	35.848	0.243	0.4068	0.235	22.6861	0.1589	0.9287	0.0698	1	0	0.6335	0.1702	10	0.0467	0.7611	0.1214	5	0.0093	500	0.1518	0.4536	46.7594	0.3084	0.8707	0.0809
Cepora_nerissa	Jun-Aug	0.8889	0.0705	0.9124	0	6.4428	6.4305	7.7626	7.7896	13.1052	26.2375	4.5917	1.7415	14.1286	24.8369	18.4803	18.9076	5.2535	7.1247	30.2353	6.9318	8.4814	0.2706	0.3529	30.3266	0.268	0.4824	0.2293	15.3146	0.1443	0.8833	0.0734	1	0.0103	0.5919	0.189	10	0.0979	0.7214	0.1494	5	0.0515	500	0.1431	0.543	45.3897	0.3608	0.8889	0.0705
Cepora_nerissa	Mar-May	0.6551	0.0686	3.8973	0.0061	16.2441	10.6805	7.4788	14.1643	5.898	5.2289	8.6779	7.9829	19.692	23.6801	7.3973	10.9378	14.722	13.6237	19.89	13.7017	8.0723	0.19	0.3173	28.5665	0.184	0.3204	0.1918	17.0489	0.0859	0.8246	0.0361	1	0	0.4536	0.1235	10	0.0552	0.6086	0.0799	5	0.0245	500	0.2173	0.2858	25.5326	0.1411	0.7863	0.0452
Cepora_nerissa	Sep-Nov	0.881	0.0628	0.8464	0	6.3928	13.9184	41.1158	9.1173	16.394	12.0804	9.7456	15.1817	7.0285	17.4808	8.4877	13.7859	5.4606	6.2563	5.375	12.1793	8.6131	0.2317	0.4905	36.9809	0.2333	0.55	0.2512	11.161	0.0833	0.8651	0.0709	1	0.0056	0.5726	0.2343	10	0.0778	0.6921	0.1673	5	0.0389	500	0.179	0.5666	44.135	0.2556	0.881	0.0628
Cepora_perimale	Jun-Aug	0.9565	0.1891	0.8797	0	0	0	0	0	0	0	0	0	0	0	33.483	45.9107	7.7495	12.2766	58.7675	41.8126	9.0398	0.3276	0.6488	44.3379	0.3276	0.8432	0.2853	4.6051	0.0345	0.9517	0.194	1	0.0172	0.7258	0.3596	10	0.069	0.8334	0.2916	5	0.0345	180	0.4517	0.5708	30.4021	0.1552	0.9565	0.1891
Cepora_perimale	Mar-May	0.6351	0.1496	5.5481	0	22.1383	31.0013	11.2302	28.9604	2.2398	2.0127	17.7604	9.1484	9.9271	11.0298	9.3281	3.3694	4.4846	2.4358	22.8915	12.0421	8.5057	0.1659	0.5494	42.7209	0.1633	0.4942	0.2319	11.5503	0.0306	0.8462	0.0578	1	0	0.5242	0.213	10	0.0204	0.6524	0.1392	5	0	500	0.1942	0.5071	38.4356	0.102	0.6351	0.1496
Cepora_perimale	Dec-Feb	0.8043	0.1389	2.4663	0	2.6827	10.4173	72.3002	28.064	2.9874	5.6282	5.8559	5.7811	4.1428	21.467	2.56	1.5752	3.0758	7.1887	6.3952	19.8784	8.7263	0.2738	0.5004	35.4741	0.2738	0.6162	0.2605	9.2925	0.0774	0.875	0.0997	1	0	0.602	0.2694	10	0.0893	0.7182	0.194	5	0.0119	500	0.2388	0.5381	39.6221	0.2857	0.8043	0.1389
Cepora_perimale	Sep-Nov	0.8627	0.1066	1.2803	0	22.3679	9.5132	11.1501	15.2689	14.845	10.6407	13.0951	9.3056	3.7236	12.4954	5.5522	7.3565	6.4588	6.0158	22.8074	29.4039	8.7483	0.2607	0.5128	36.4252	0.2613	0.63	0.2509	8.6621	0.0721	0.8791	0.0963	1	0	0.602	0.2698	10	0.0991	0.7197	0.2	5	0.0541	500	0.2404	0.5347	38.7996	0.2613	0.8627	0.1066
Ceratinia_tutia	Sep-Nov	0.7344	0.2216	4.1075	0	43.6999	29.9662	0.7635	2.2974	14.4699	18.1545	8.8778	5.2419	2.3582	0.5626	0	0	24.8274	25.2982	5.0032	18.479	8.7436	0.3125	0.4886	34.9347	0.3125	0.627	0.2962	9.2972	0.0625	0.844	0.0968	1	0	0.6146	0.3059	10	0.0625	0.7131	0.2397	5	0	500	0.1393	0.633	57.0682	0.375	0.6397	0.2879
Ceratinia_tutia	Dec-Feb	0.6677	0.226	4.816	0	48.9253	38.5816	7.2279	19.8299	18.9656	19.6093	6.9934	7.1085	0	0	8.1715	14.8707	9.7164	0	0	0	8.7649	0.2611	0.5685	39.0291	0.2857	0.6405	0.2612	6.0018	0	0.8178	0.0863	1	0	0.5695	0.3464	10	0	0.6631	0.232	5	0	260	0.2611	0.5685	39.0291	0.2143	0.5673	0.3482
Ceratinia_tutia	Mar-May	0.9964	0.3164	0.1378	0	31.1547	13.999	0	0	0	0	0	0	0	0	0	0	68.8453	86.001	0	0	9.1605	0.3636	0.6638	51.6402	0.3636	0.9513	0.3794	2.2291	0.0455	0.9766	0.3546	1	0	0.8199	0.4733	10	0.0455	0.8997	0.4209	5	0.0455	60	0.3568	0.6656	52.4212	0.3636	0.9666	0.3679
Ceratinia_tutia	Jun-Aug	0.7215	0.1589	4.5776	0	62.3567	62.6262	0.2654	3.5775	0.7145	0.8801	0.1124	0.3469	16.5204	11.5571	9.2737	13.2122	4.8843	2.3684	5.8727	5.4316	8.7571	0.2793	0.5582	33.6672	0.2903	0.6355	0.2018	7.2461	0.0323	0.8987	0.0869	1	0	0.5676	0.2534	10	0.0323	0.7063	0.1654	5	0.0323	240	0.0629	0.8488	75.833	0.4194	0.7215	0.1589
Charaxes_candiope	Jun-Aug	0.9355	0.0927	0.6477	0	25.7967	43.6783	0.048	3.0337	0.1489	3.0744	13.1638	4.9797	11.2719	12.0533	17.5158	0.1064	16.7469	14.1583	15.3079	18.916	8.6821	0.2097	0.5166	40.5272	0.2222	0.5896	0.2518	11.8626	0.0741	0.9161	0.1078	1	0.037	0.6291	0.2334	10	0.0741	0.7604	0.1702	5	0.037	360	0.2421	0.4707	36.7991	0.1111	0.9355	0.0927
Charaxes_candiope	Dec-Feb	0.674	0.1775	7.6043	0	17.3811	17.2745	10.7161	20.8665	0.3734	1.2408	9.761	11.5324	7.5118	18.3882	13.4642	5.9076	38.634	13.7412	2.1583	11.0488	8.4946	0.1605	0.4888	45.9088	0.1667	0.4888	0.2474	16.6437	0	0.9072	0.0772	1	0	0.6182	0.2006	10	0	0.7463	0.1429	5	0	500	0.2456	0.3985	35.7153	0.0208	0.4694	0.2571
Charaxes_candiope	Sep-Nov	0.7166	0.184	5.7054	0	33.196	27.4248	5.1352	19.8979	2.2142	18.2111	0.2228	1.5629	9.3383	1.8762	1.6508	6.0574	11.2431	6.084	36.9995	18.8856	8.5338	0.2286	0.4115	39.0767	0.2286	0.5083	0.2788	16.5637	0	0.88	0.0949	1	0	0.6225	0.2285	10	0	0.7348	0.1724	5	0	500	0.1314	0.5113	50.7154	0.2286	0.4906	0.2863
Charaxes_candiope	Mar-May	0.9546	0.1603	1.0347	0	14.8664	30.4163	0	0	6.4726	0.9155	0.1415	1.2981	5.1424	3.6028	11.0331	21.4111	49.3998	13.7147	12.9442	28.6415	8.7687	0.2679	0.5008	45.1513	0.2679	0.6429	0.3187	14.4714	0.1071	0.9558	0.16	1	0	0.7238	0.2786	10	0.0714	0.8358	0.223	5	0.0357	500	0.2279	0.5232	49.6073	0.2857	0.9546	0.1603
Charaxes_psaphon	Dec-Feb	0.6019	0.138	6.2905	0	16.4125	15.6296	31.7953	48.5074	26.2973	19.2903	8.7251	1.4381	9.2643	3.3463	6.0185	8.2272	1.1044	1.6202	0.3827	1.9409	8.0009	0.2222	0.3098	31.2634	0.2222	0.3712	0.2269	19.113	0.1111	0.8023	0.0498	1	0	0.5208	0.1745	10	0	0.6361	0.1225	5	0	500	0.2251	0.3062	30.98	0.1111	0.41	0.2144
Charaxes_varanes	Jun-Aug	0.9892	0.1008	0.1521	0	1.7706	0	7.8319	29.1019	49.0439	34.6022	0.3187	0.4514	11.3156	1.221	13.7264	0	13.0621	24.977	2.9309	9.6465	8.7799	0.3408	0.4496	32.9623	0.3448	0.6502	0.2735	11.845	0.1207	0.9494	0.1467	1	0.0172	0.6892	0.255	10	0.069	0.8152	0.2009	5	0.0345	220	0.1778	0.6081	51.8708	0.4655	0.9892	0.1008
Charaxes_varanes	Mar-May	0.9463	0.0252	0.2323	0	3.8084	9.2893	8.2885	1.751	20.28	16.4872	1.2204	0	0.552	0.129	26.9405	0	37.591	56.7628	1.3192	15.5807	8.2916	0.2923	0.2552	24.3545	0.2969	0.399	0.2061	17.3983	0.2188	0.8691	0.0552	1	0.0312	0.5475	0.1562	10	0.1406	0.6883	0.1092	5	0.0781	500	0.0834	0.5737	49.7672	0.4375	0.9463	0.0252
Charaxes_varanes	Dec-Feb	0.9632	0.2601	1.0951	0	0	0	2.0958	0	0	0	0	0	8.108	1.6024	65.2937	44.9247	10.766	32.4795	13.7365	20.9933	9.0524	0.3208	0.5983	46.0257	0.3208	0.8539	0.3476	5.9209	0.0566	0.9659	0.2547	1	0	0.7771	0.3816	10	0.0755	0.8725	0.3399	5	0.0377	240	0.322	0.5977	45.8885	0.3019	0.9632	0.2601
Charaxes_varanes	Sep-Nov	0.914	0.1167	1.2173	0	0	0	47.4563	44.1288	20.8311	17.4304	0.8833	0	2.5566	0	2.1138	7.5206	11.4896	22.4903	14.6693	8.4299	8.6358	0.3	0.4346	34.1455	0.3	0.5629	0.2645	14.6172	0.16	0.9241	0.111	1	0	0.6549	0.2289	10	0.14	0.7801	0.1743	5	0.1	460	0.0644	0.7168	67.5746	0.38	0.914	0.1167
Chioides_catillus	Mar-May	0.9472	0.0754	0.3415	0.0037	3.3977	10.8671	4.1519	9.8927	0.0837	0	7.437	8.3558	0.1334	0.5596	0.0613	2.0232	63.4925	29.9931	21.2424	38.3085	8.7857	0.3346	0.44	34.6284	0.3346	0.6539	0.3225	12.038	0.1264	0.9051	0.1212	1	0.0186	0.6887	0.3119	10	0.1115	0.7839	0.2543	5	0.0446	500	0.258	0.4893	41.9079	0.3717	0.9725	0.04
Chioides_catillus	Sep-Nov	0.7279	0.0853	2.8654	0.0082	11.6283	15.3807	16.2395	5.2457	8.1312	7.0427	6.2086	8.1358	8.5389	20.5435	5.9865	14.5291	28.0555	15.0277	15.2115	14.0948	8.3613	0.2295	0.3634	28.7335	0.2295	0.4278	0.2098	13.6673	0.123	0.841	0.0525	1	0	0.5024	0.1724	10	0.082	0.642	0.1155	5	0.0328	500	0.091	0.6319	49.6565	0.3402	0.7882	0.0665
Chioides_catillus	Jun-Aug	0.9309	0.0728	0.4116	0.0088	4.2262	1.6514	6.5634	13.8868	5.9282	5.0978	1.2888	3.401	3.5096	4.7964	0.0809	1.1855	57.6786	49.5728	20.7244	20.4082	8.6059	0.2998	0.363	33.4497	0.2998	0.5463	0.2838	15.8653	0.1605	0.8975	0.1057	1	0.0176	0.6512	0.239	10	0.097	0.7643	0.1946	5	0.0494	500	0.21	0.4179	41.4591	0.3598	0.9773	0.0186
Chioides_catillus	Dec-Feb	0.9139	0.0962	0.7046	0.012	4.3335	6.519	14.2533	8.7033	1.2239	5.7718	1.8802	0.6673	4.1696	8.2319	3.581	6.68	63.3721	49.2148	7.1864	14.2118	8.6513	0.3028	0.3732	33.8457	0.3028	0.5717	0.2823	15.2786	0.1434	0.8991	0.1201	1	0.0199	0.6684	0.2525	10	0.1116	0.7777	0.2063	5	0.0637	500	0.1479	0.5149	49.1956	0.4024	0.9859	0.0108
Cirrochroa_emalea	Sep-Nov	1	0.6321	0.0137	0	0	0	0	0	0	0	0	0	0	0	0	0	0	0	0	0	8.8926	1	0.6321	0.0137	0	1	0.6321	0.0137	0	NA	NA	NA	NA	NA	NA	NA	NA	NA	NA	NA	NA	20	1	0.6321	0.0137	0	1	0.6321
Cirrochroa_emalea	Dec-Feb	0.7903	0.1152	3.2497	0	3.5498	3.1439	19.1582	9.0235	7.4174	8.5854	15.2137	22.2573	2.4889	6.8002	3.9854	1.2439	21.296	15.3654	26.8907	33.5804	8.4943	0.2573	0.4133	30.3757	0.2353	0.5001	0.2171	13.4587	0.1176	0.8977	0.0818	1	0	0.578	0.1822	10	0.1176	0.7243	0.1334	5	0.1176	500	0.2807	0.3835	28.002	0.1176	0.7903	0.1152
Cirrochroa_emalea	Jun-Aug	0.7639	0.2424	4.7875	0	32.8124	24.2323	5.511	11.0102	19.7652	14.5164	0	0	0.3096	0	15.1228	10.8726	13.0343	14.269	13.4447	25.0996	8.6065	0.2662	0.559	40.7804	0.2667	0.694	0.2864	7.8934	0	0.8887	0.1217	1	0	0.6525	0.3086	10	0	0.7585	0.2462	5	0	500	0.308	0.5205	36.1173	0.1333	0.4963	0.3919
Cirrochroa_emalea	Mar-May	0.571	0.196	8.7471	0	42.4948	35.2102	8.4905	14.9113	2.6391	1.452	1.6833	8.6329	3.7898	7.3161	37.4457	25.1897	3.4567	7.2878	0	0	8.5817	0.1905	0.5591	41.7647	0.1905	0.5333	0.2253	10.4264	0.0476	0.8984	0.0639	1	0	0.5423	0.219	10	0.0476	0.684	0.1339	5	0	420	0.1722	0.5856	44.6587	0.1905	0.571	0.196
Cirrochroa_thais	Sep-Nov	0.4097	0.1348	5.6204	0	8.1997	11.9816	12.5017	2.4662	1.7373	3.7173	7.3981	17.5976	0.3578	0.3797	51.7229	30.8753	13.9832	15.7369	4.0992	17.2454	8.1948	0.12	0.5965	40.9096	0.1282	0.3622	0.1903	7.9096	0.0256	0.6727	0.0242	1	0	0.3309	0.2375	10	0.0256	0.4258	0.1223	5	0	500	0.1352	0.568	37.2218	0.0513	0.377	0.1687
Cirrochroa_thais	Mar-May	0.4471	0.1563	6.3924	0	2.9683	9.4064	2.7173	4.3655	6.2664	4.3153	46.6466	23.8134	13.6062	11.9999	10.7216	31.7592	6.3562	14.1609	10.7174	0.1795	8.23	0.2	0.5361	30.1408	0.2	0.4249	0.1797	7.3493	0.0286	0.6981	0.0397	1	0	0.3789	0.2499	10	0.0286	0.4857	0.1296	5	0	500	0.278	0.385	18.9426	0.0286	0.4357	0.167
Cirrochroa_thais	Dec-Feb	0.6006	0.2018	5.4581	0	12.8199	19.0612	0.0013	0	12.3009	10.0251	19.4837	30.9383	6.1248	12.6419	47.9226	24.9881	0.2356	1.1006	1.1111	1.2448	8.637	0.2121	0.5701	40.6847	0.2121	0.5636	0.2476	7.119	0.0303	0.7957	0.0576	1	0	0.5134	0.3028	10	0.0303	0.6124	0.1895	5	0	460	0.2811	0.4993	31.3168	0.0606	0.5974	0.206
Cirrochroa_thais	Jun-Aug	0.6572	0.1163	2.8383	0	1.12	0.7148	6.4977	24.0647	9.7442	3.2487	6.7313	19.4057	3.9907	2.905	70.3334	43.7495	1.4641	5.9117	0.1186	0	8.6085	0.2835	0.5369	30.0219	0.2903	0.5634	0.2255	5.9494	0.0645	0.7851	0.0533	1	0	0.489	0.304	10	0.0645	0.5858	0.1973	5	0.0645	380	0.3875	0.4175	18.1205	0.0968	0.6572	0.1163
Coeliades_forestan	Sep-Nov	1	0.5404	0.008	0	0.1814	0.4224	0	0	0	0	0	0	0	0	87.8349	33.4489	11.9837	66.1287	0	0	9.1858	0.4118	0.6215	53.2063	0.4118	0.9757	0.5497	1.9776	0.0196	0.9876	0.5481	1	0	0.8008	0.5555	10	0.1373	0.9389	0.5555	5	0.0196	120	0.3561	0.6246	58.7734	0.4314	0.9827	0.5489
Coeliades_forestan	Mar-May	0.7544	0.2128	6.5842	0	10.2393	12.63	7.3947	18.5769	13.3666	9.8345	5.1889	9.8034	5.8342	2.4448	32.8389	2.5418	16.4859	26.163	8.6515	18.0057	8.6966	0.2059	0.511	45.9171	0.2105	0.5982	0.2834	14.1073	0.0175	0.9342	0.1207	1	0	0.6775	0.2506	10	0.0175	0.7963	0.1932	5	0	500	0.251	0.4757	40.7992	0.1228	0.7141	0.2351
Coeliades_forestan	Dec-Feb	0.9434	0.2164	1.2672	0	32.9478	30.9398	11.2333	10.3083	1.0693	1.1631	18.3727	11.2316	1.6309	5.9137	7.7824	22.5538	21.9465	15.1547	5.0171	2.7351	9.0008	0.3481	0.5589	41.6517	0.3457	0.8109	0.3581	7.1196	0.0247	0.9526	0.2007	1	0	0.7604	0.3818	10	0.0494	0.8516	0.3279	5	0.0123	500	0.204	0.6523	58.0668	0.4074	0.9434	0.2164
Coeliades_forestan	Jun-Aug	1	0.4389	0.0059	0	1.657	19.3159	0	0	2.0251	0	0	0	0	0	96.318	80.6841	0	0	0	0	9.1849	0.4333	0.6224	47.1117	0.4333	0.9748	0.4701	1.5942	0	0.9839	0.4639	1	0	0.8566	0.5263	10	0.1333	0.9245	0.4972	5	0	80	0.2609	0.6745	65.6012	0.4667	0.915	0.5015
Colias_alexandra	Dec-Feb	1	0.6321	0.0204	0	0	0	0	0	0	0	0	0	0	0	0	0	0	0	0	0	8.4974	1	0.6321	0.0204	0	1	0.6321	0.0204	0	NA	NA	NA	NA	NA	NA	NA	NA	NA	NA	NA	NA	20	1	0.6321	0.0204	0	1	0.6321
Colias_alexandra	Jun-Aug	0.9414	0.1696	1.0237	0	22.8742	9.2287	7.3899	5.8441	13.9428	0.1607	5.5393	7.8833	14.2986	10.5709	2.2472	25.478	10.8576	40.8343	22.8505	0	8.9192	0.3486	0.5297	34.4181	0.3458	0.7474	0.2788	7.7085	0.0467	0.9424	0.169	1	0	0.6975	0.3011	10	0.0748	0.814	0.2431	5	0.028	320	0.4398	0.4575	26.109	0.215	0.9414	0.1696
Colias_alexandra	Mar-May	0.9657	0.0239	0.1005	0	14.2016	12.1812	5.8303	28.2141	21.8489	9.7548	26.8614	33.331	7.5308	1.8452	1.7308	0.3934	17.7217	8.2272	4.2744	6.0531	8.5447	0.2682	0.3951	30.4368	0.2678	0.5139	0.2384	12.6464	0.1114	0.8741	0.0721	1	0.0237	0.5675	0.2093	10	0.1043	0.6994	0.1476	5	0.064	500	0.2163	0.4495	35.9724	0.3152	0.9657	0.0239
Colias_croceus	Dec-Feb	0.8142	0.0538	0.788	0.0152	26.1952	13.5501	7.0383	15.0955	8.7026	25.6521	10.7893	19.8448	23.2307	11.1968	4.8883	1.3329	8.9824	6.1455	10.1731	7.1823	8.5112	0.2761	0.4144	28.0928	0.2761	0.497	0.2377	10.8974	0.1098	0.7968	0.063	1	0.0189	0.5137	0.2288	10	0.1024	0.6285	0.1602	5	0.0605	500	0.2979	0.3909	25.8268	0.2494	0.9955	4.00E-04
Colias_croceus	Sep-Nov	0.7267	0.1032	2.3953	0.0238	19.2092	14.8059	19.9415	6.7946	10.376	32.0851	5.8134	8.4294	10.7718	11.601	0.7798	0.5593	8.0107	7.8233	25.0977	17.9013	8.5828	0.2499	0.5105	30.0827	0.2498	0.5339	0.1963	8.1074	0.0761	0.8106	0.0683	1	0.0158	0.4912	0.2276	10	0.0922	0.6226	0.1461	5	0.0475	500	0.2548	0.5014	29.4257	0.2418	0.9923	0.001
Colias_croceus	Mar-May	0.7422	0.0673	1.4864	0.0161	7.4596	2.2648	5.3007	5.0088	16.2819	31.4644	3.8082	6.5416	6.7692	7.0047	1.333	2.8513	20.5357	16.6694	38.5116	28.1951	8.4933	0.2398	0.4564	27.9138	0.2398	0.4882	0.1986	8.5975	0.084	0.78	0.0543	1	0.0117	0.4592	0.2216	10	0.0961	0.5834	0.1401	5	0.0507	500	0.2428	0.4512	27.5336	0.2363	0.9999	4.00E-04
Colias_croceus	Jun-Aug	0.5952	0.0618	2.2328	0.0237	7.5911	5.8501	5.3064	2.3483	27.2805	17.4351	2.3947	5.6082	3.3934	7.9499	1.5907	4.6801	13.8492	15.2365	38.5938	40.8919	8.279	0.2079	0.4539	23.7538	0.2079	0.394	0.1645	8.0627	0.0829	0.6956	0.0345	1	0.0118	0.3556	0.1953	10	0.0964	0.4751	0.1149	5	0.0524	500	0.2356	0.3835	19.9076	0.1724	0.9964	4.00E-04
Colias_electo	Dec-Feb	0.9617	0.3138	1.277	0	60.8255	37.9365	0	0	0	0	0	0	0	0	39.1745	62.0635	0	0	0	0	9.1501	0.3289	0.6329	56.0159	0.3158	0.9415	0.3542	2.1547	0	0.9688	0.2992	1	0	0.8127	0.4994	10	0.0526	0.888	0.4259	5	0	80	0.3289	0.6329	56.0159	0.3158	0.8187	0.4939
Colias_electo	Jun-Aug	1	0.3896	0.0051	0	100	100	0	0	0	0	0	0	0	0	0	0	0	0	0	0	9.1829	0.4091	0.6413	49.9078	0.4091	0.9728	0.4521	1.5791	0	0.9822	0.4466	1	0	0.8506	0.5185	10	0	0.9201	0.4853	5	0	60	0.5544	0.6065	35.2402	0.1364	0.7076	0.5595
Colias_electo	Sep-Nov	0.8719	0.2339	2.966	0	75.0802	63.2201	0	0	0	0	0	0	0	0	22.3183	33.9471	0.0099	0.4558	2.5915	2.3769	9.0032	0.3288	0.616	43.5866	0.3256	0.8129	0.2737	5.0913	0.0233	0.9405	0.1809	1	0	0.708	0.3613	10	0.0233	0.8152	0.2719	5	0.0233	220	0.164	0.7082	65.313	0.4186	0.8719	0.2339
Colias_electo	Mar-May	0.9533	0.1539	0.7933	0	41.2716	44.6428	0	0	4.6191	6.7208	0.2836	0.7305	0	0	27.3908	38.8436	0	0	26.435	9.0624	8.9724	0.2788	0.6224	46.4995	0.3	0.7882	0.3014	6.3279	0.05	0.9438	0.1624	1	0.05	0.7145	0.3453	10	0.1	0.8186	0.2799	5	0.05	140	0.1503	0.7071	64.3598	0.35	0.9533	0.1539
Colias_erate	Dec-Feb	1	0.6321	0.01	0	0	0	0	0	0	0	0	0	0	0	0	0	0	0	0	0	9.2103	1	0.6321	0.01	0	1	0.6321	0.01	0	NA	NA	NA	NA	NA	NA	NA	NA	NA	NA	NA	NA	20	1	0.6321	0.01	0	1	0.6321
Colias_erate	Sep-Nov	0.483	0.1534	7.4254	0	19.2121	30.4438	9.524	13.6677	0	0	43.1461	20.7291	1.496	0	0	0	7.7337	10.9745	18.888	24.1849	8.0513	0.1484	0.5511	40.3292	0.125	0.4165	0.2034	10.5364	0	0.7777	0.0388	1	0	0.4264	0.1953	10	0	0.5531	0.1141	5	0	320	0.178	0.5126	34.8948	0	0.178	0.5126
Colias_erate	Jun-Aug	0.937	0.3099	1.8081	0	42.2017	37.6943	26.6668	10.4741	4.5225	3.8361	3.7199	18.1769	5.1774	5.5824	0.8976	5.672	0	0	16.8141	18.5642	9.1379	0.4227	0.6519	43.548	0.4227	0.9301	0.3222	2.0908	0	0.9591	0.262	1	0	0.7851	0.4464	10	0.0825	0.8701	0.3943	5	0.0309	180	0.2068	0.7102	70.2332	0.5876	0.9068	0.3561
Colias_erate	Mar-May	0.8387	0.1488	2.201	0.0074	14.8968	20.5132	23.6824	12.3897	12.7246	10.6926	20.1041	12.6272	2.4598	4.0657	8.2989	15.4253	9.739	7.3224	8.0943	16.9639	8.8519	0.2353	0.6166	45.0894	0.2353	0.6987	0.2509	6.6859	0.0221	0.8999	0.1054	1	0.0074	0.6284	0.3127	10	0.0368	0.7425	0.2217	5	0.0221	500	0.2582	0.5878	42.0544	0.1985	0.9042	0.1013
Colias_eurymus	Dec-Feb	0.5848	0.2014	5.9377	0	10.0003	0	0	0	10.919	26.1024	0	0	0	0	0	0	18.7244	50.7087	60.3563	23.189	7.2571	0.0824	0.7907	66.994	0	0.5645	0.2182	6.7881	0	0.7842	0.0664	1	0	0.5012	0.2802	10	0	0.6095	0.1817	5	0	100	0.0824	0.7907	66.994	0	0.0824	0.7907
Colias_eurymus	Jun-Aug	0.6735	0.0045	0.3633	0	22.0745	64.3766	5.7384	15.4728	63.0132	11.6344	5.0048	0	1.449	4.87	0.1317	2.458	2.4958	0.7203	0.0927	0.4678	6.9874	0.1251	0.138	13.4308	0.125	0.1405	0.1133	11.9612	0.125	0.5368	0.0091	1	0.0833	0.167	0.0861	10	0.125	0.2768	0.0442	5	0.0833	500	0.0739	0.3097	22.0902	0.125	0.6735	0.0045
Colias_eurymus	Mar-May	0.3298	0.0131	1.7645	0	61.8413	61.7682	11.0309	26.3208	12.6038	0	4.5546	0.4876	0.3274	4.2853	3.609	0	5.8617	7.0253	0.1711	0.1128	6.3273	0.1251	0.1337	10.2304	0.125	0.1156	0.1561	11.5056	0.125	0.4196	0.0077	1	0	0.127	0.128	10	0.125	0.1923	0.051	5	0.05	500	0.1586	0.0812	6.9331	0.05	0.3298	0.0131
Colias_eurytheme	Dec-Feb	0.8185	0.0308	0.8865	0.0252	23.1993	29.0455	9.1122	7.2674	6.3358	8.2134	19.3748	11.4076	25.6477	7.2384	12.5451	26.0607	1.4955	5.1481	2.2896	5.6189	8.0952	0.2352	0.2448	21.9191	0.2355	0.3278	0.1784	15.2923	0.1983	0.8069	0.0324	1	0.028	0.4326	0.1306	10	0.1458	0.5781	0.0844	5	0.0946	500	0.1912	0.3031	26.1904	0.2691	0.9914	0.0015
Colias_eurytheme	Sep-Nov	0.877	0.0336	0.65	0.0138	19.1022	20.0287	15.381	6.907	8.9905	4.3241	17.2918	21.2733	19.5948	4.0457	12.4406	30.0492	1.981	6.6753	5.2181	6.6968	8.1841	0.2749	0.2558	23.4163	0.2749	0.3583	0.2106	17.2668	0.2176	0.8438	0.0405	1	0.0223	0.4922	0.1448	10	0.1433	0.6345	0.0953	5	0.0924	500	0.1752	0.3472	33.2001	0.3397	0.978	0.0063
Colias_eurytheme	Jun-Aug	0.9575	0.0393	0.2191	0.0066	10.1155	28.3514	55.4421	12.9765	2.231	9.6661	6.479	7.4229	10.6775	9.1131	7.3481	12.5724	3.9743	10.1844	3.7325	9.7133	8.5345	0.2798	0.3792	27.5489	0.2799	0.5077	0.2191	12.2429	0.1305	0.8844	0.0661	1	0.0225	0.5559	0.1976	10	0.111	0.6948	0.139	5	0.0705	500	0.1945	0.4878	36.9216	0.3451	0.9983	0.0078
Colias_eurytheme	Mar-May	0.9261	0.0574	0.5026	0.0105	16.1513	17.7266	24.1297	16.5836	9.2371	8.0996	10.0774	3.1538	29.3025	16.1901	4.6507	7.7709	3.8277	11.8782	2.6235	18.5972	8.5463	0.2767	0.4121	28.0131	0.2766	0.5147	0.2069	11.4019	0.1223	0.8882	0.0724	1	0.0204	0.5472	0.1897	10	0.1089	0.6981	0.131	5	0.0603	500	0.2624	0.4284	29.5361	0.2878	0.9988	0.0018
Colias_fieldii	Sep-Nov	0.395	0.0915	6.4756	0	32.8589	23.292	3.3297	14.7106	6.6293	22.097	9.4916	20.561	2.8217	0	0	0	30.2678	13.7439	14.601	5.5954	7.7833	0.0493	0.55	48.5705	0	0.24	0.1946	16.2181	0	0.6565	0.0228	1	0	0.3243	0.1335	10	0	0.4377	0.0696	5	0	500	0.0493	0.55	48.5705	0	0.0493	0.55
Colias_fieldii	Dec-Feb	0.5222	0.1413	6.049	0	41.4513	27.5235	5.5068	18.7024	17.6385	27.1001	19.5722	9.7269	1.4669	3.0268	11.5801	2.5047	0	0	2.7842	11.4156	8.421	0.1786	0.5502	35.7384	0.1786	0.4541	0.1961	8.8209	0.0357	0.8201	0.0373	1	0	0.431	0.2176	10	0.0357	0.5564	0.1182	5	0	440	0.2437	0.439	26.0122	0.0714	0.5222	0.1413
Colias_fieldii	Jun-Aug	0.6411	0.2155	5.0252	0	70.4083	78.6156	5.2275	6.2637	20.209	10.6377	0.0025	0.2633	0	0	0.0102	0.3111	0.0852	0	4.0573	3.9085	8.711	0.3077	0.513	30.6313	0.3077	0.6069	0.2499	6.5268	0	0.7991	0.0796	1	0	0.5421	0.3067	10	0.0385	0.6417	0.2147	5	0	120	0.3331	0.4933	27.6958	0.1923	0.5829	0.2699
Colias_fieldii	Mar-May	0.8652	0.2885	3.3768	0	72.2463	63.1716	0.0176	0.9076	18.4181	20.1695	0.0542	1.1299	0.0482	0	1.2808	0	7.5428	14.5591	0.392	0.0622	9.049	0.3182	0.639	46.693	0.3182	0.851	0.3033	3.9626	0	0.9402	0.1727	1	0	0.7337	0.3983	10	0	0.8277	0.3258	5	0	200	0.3149	0.641	47.0813	0.3182	0.6892	0.4295
Colias_hyale	Dec-Feb	0.9086	0.14	1.1447	0	26.864	24.1495	4.8712	17.4104	6.4812	2.4789	26.1973	41.088	0.6802	1.241	11.0694	1.5555	13.0738	4.5517	10.7628	7.5249	8.8089	0.3034	0.5052	36.8684	0.3034	0.6693	0.2791	9.9518	0.1103	0.9152	0.1347	1	0	0.6683	0.2796	10	0.1103	0.7831	0.2236	5	0.0414	500	0.2256	0.5645	45.7389	0.3379	0.9086	0.14
Colias_hyale	Mar-May	0.6406	0.0761	3.0735	0.024	8.1872	14.7214	6.0432	12.5093	30.8588	8.1436	9.5367	14.0851	1.8689	5.7113	1.2871	1.7062	10.0431	8.8133	32.1749	34.3099	8.3234	0.2279	0.3781	24.332	0.2279	0.4119	0.1843	10.2682	0.0988	0.7891	0.0374	1	0.0083	0.4174	0.1799	10	0.0972	0.5562	0.1049	5	0.048	500	0.2672	0.32	20.2135	0.1841	0.9607	0.0078
Colias_hyale	Jun-Aug	0.6611	0.0612	2.7261	0.0268	8.5519	15.5434	9.7408	8.8469	13.9833	5.3193	2.919	9.5397	2.0017	5.5952	1.2818	2.8782	12.0023	8.3317	49.5192	43.9456	8.3063	0.2179	0.3838	23.3305	0.2179	0.4049	0.166	9.753	0.0885	0.8071	0.0349	1	0.0111	0.3994	0.1701	10	0.0904	0.545	0.0948	5	0.0537	500	0.272	0.2881	17.8777	0.1596	0.9959	0.0012
Colias_hyale	Sep-Nov	0.7016	0.0633	2.1146	0.0309	23.3608	34.1681	24.9523	9.5782	2.4667	6.2101	11.9116	3.8118	3.3611	9.5321	1.3172	1.4272	12.7008	10.4371	19.9295	24.8354	8.3185	0.2152	0.4046	26.8155	0.2152	0.4099	0.188	10.7535	0.1167	0.7865	0.0412	1	0.0197	0.4252	0.1764	10	0.1069	0.5648	0.1041	5	0.0534	500	0.2087	0.4132	27.6425	0.2166	0.9653	0.0041
Colias_lesbia	Jun-Aug	0.9521	0.0939	0.6559	0	0.7932	0.5421	8.0652	37.6899	0	0	1.5231	0	0.8466	0.211	27.7991	43.2284	60.9729	18.3286	0	0	8.4936	0.262	0.3578	36.3162	0.2708	0.4883	0.2598	19.8007	0.1458	0.9357	0.0995	1	0.0208	0.6668	0.2086	10	0.1042	0.7892	0.1546	5	0.0417	420	0.3305	0.3136	30.6072	0.1458	0.9521	0.0939
Colias_lesbia	Sep-Nov	0.9482	0.0356	0.3594	0	3.2461	3.4192	9.9567	5.4819	1.1549	0	0.0018	0.0881	7.1153	0	16.8591	20.3605	60.9337	59.8865	0.7324	10.7638	8.1713	0.1957	0.2573	32.4709	0.1957	0.3537	0.1904	21.2283	0.1739	0.9	0.0556	1	0.0217	0.5773	0.1351	10	0.0652	0.72	0.0963	5	0.0435	500	0.1852	0.262	33.3543	0.1957	0.9482	0.0356
Colias_lesbia	Dec-Feb	0.7727	0.0679	1.9114	0.0168	6.5458	11.202	13.7397	21.6153	0.2653	1.6495	5.6072	6.1613	2.7913	6.7965	8.8833	3.1308	55.3537	25.9205	6.8137	23.5242	8.1683	0.2514	0.3023	31.5793	0.2514	0.3527	0.2497	22.3182	0.1844	0.8263	0.0487	1	0.0168	0.5413	0.1656	10	0.0838	0.6581	0.1153	5	0.0335	500	0.2482	0.3043	31.906	0.2514	0.9528	0.0064
Colias_lesbia	Mar-May	0.9787	0.0544	0.1209	0	5.0614	5.6872	6.0481	1.2689	9.0174	35.0492	0.7091	1.9273	27.2871	22.642	33.2559	30.9163	18.4204	2.5091	0.2006	0	8.8489	0.3342	0.4914	36.854	0.3333	0.6966	0.3108	9.7501	0.1569	0.9234	0.1418	1	0.0392	0.6919	0.3138	10	0.1569	0.798	0.2438	5	0.0784	200	0.2492	0.5411	45.6958	0.4118	0.9787	0.0544
Colias_palaeno	Dec-Feb	0.931	0.0712	0.4164	0	48.1291	35.3999	3.6739	3.3834	14.6533	13.1068	0.8946	1.9946	3.8994	5.8144	3.0993	6.5393	8.0012	10.9494	17.6492	22.8122	8.8159	0.2988	0.5411	35.2652	0.2988	0.674	0.2593	7.5367	0.0671	0.889	0.1066	1	0.0244	0.6227	0.2927	10	0.0732	0.7363	0.2182	5	0.0427	500	0.273	0.5618	38.321	0.2988	0.931	0.0712
Colias_palaeno	Jun-Aug	0.6311	0.0629	2.9511	0.0408	12.1507	30.624	59.587	29.8784	19.6396	7.3604	1.6127	3.3356	0.9367	6.1169	1.6908	4.6063	4.0317	15.496	0.3507	2.5824	8.1646	0.2524	0.2935	27.1545	0.2524	0.3514	0.258	18.0714	0.1686	0.783	0.0313	1	0.0204	0.4575	0.2065	10	0.1117	0.5533	0.1226	5	0.0741	500	0.2442	0.2975	27.9667	0.2589	0.9571	0.0079
Colias_palaeno	Sep-Nov	0.6256	0.1327	2.7891	0.0133	34.0786	37.362	5.7171	6.041	1.5285	2.5475	4.3224	7.3693	2.8682	2.458	2.0461	4.5642	24.386	27.7392	25.053	11.9188	8.5481	0.2409	0.5673	29.6462	0.2412	0.5156	0.2045	6.7474	0.0289	0.7171	0.059	1	0.0086	0.4501	0.2465	10	0.0539	0.5581	0.178	5	0.0265	500	0.331	0.3747	18.4463	0.1233	0.9811	0.0025
Colias_palaeno	Mar-May	0.4906	0.0463	2.6878	0.0383	19.6266	13.4789	4.2712	28.1033	19.2787	10.0543	2.6057	4.9674	9.5853	7.2854	6.7068	8.5938	7.4915	16.8163	30.4341	10.7006	8.0958	0.1803	0.4433	23.4684	0.1803	0.328	0.1597	7.2821	0.0782	0.6758	0.0191	1	0.0169	0.2872	0.234	10	0.0965	0.3837	0.0981	5	0.063	500	0.2206	0.358	17.1554	0.136	0.9985	0
Colias_philodice	Sep-Nov	0.7641	0.0484	1.8673	0.0116	11.4687	15.1883	14.4406	27.9377	4.6517	7.214	7.4042	6.4698	10.0141	10.101	22.9509	14.8194	18.5752	10.5032	10.4946	7.7666	8.0925	0.1961	0.2866	27.9361	0.1977	0.3269	0.1891	17.3417	0.1318	0.8297	0.0359	1	0.0116	0.4691	0.1275	10	0.093	0.6144	0.085	5	0.0426	500	0.2128	0.2695	26.2638	0.1628	0.8898	0.0248
Colias_philodice	Dec-Feb	0.9233	0.1366	0.9325	0.0027	28.2131	29.8143	34.303	18.8882	10.4675	4.6407	4.2272	6.1845	9.321	11.9472	9.2565	14.7609	1.931	7.605	2.2807	6.1593	8.8967	0.3151	0.5576	39.8337	0.3151	0.7307	0.286	7.5676	0.0685	0.92	0.1418	1	0.0082	0.6812	0.318	10	0.0932	0.7912	0.2467	5	0.0438	500	0.3042	0.5636	41.0515	0.3178	0.9651	0.0871
Colias_philodice	Jun-Aug	0.7876	0.0562	2.1616	0.029	14.9319	27.4543	52.1845	39.6329	1.4623	2.0881	3.062	3.9907	0.1989	0.1242	13.5632	7.9642	8.3705	11.069	6.2266	7.6766	8.2227	0.2406	0.2799	23.9815	0.2405	0.3721	0.1805	15.032	0.1617	0.8694	0.0437	1	0.0182	0.4821	0.1318	10	0.1149	0.6405	0.0858	5	0.0627	500	0.1802	0.3493	30.0852	0.2813	0.9995	0.0045
Colias_philodice	Mar-May	0.894	0.036	0.5065	0.011	19.3104	28.7067	49.1716	26.1294	5.8899	7.4435	9.1711	6.9808	1.0615	4.4615	7.6385	15.1424	2.0715	3.3566	5.6854	7.779	8.3686	0.257	0.3354	26.0008	0.2571	0.4309	0.2028	13.7303	0.1501	0.8475	0.0543	1	0.0209	0.5097	0.1662	10	0.1144	0.6543	0.1128	5	0.0676	500	0.2121	0.3871	30.6766	0.2938	1	1.00E-04
Colias_sareptensis	Sep-Nov	0.6935	0.0754	2.1188	0.019	3.2508	4.2111	44.4992	19.1221	1.7122	3.1743	8.4146	9.9172	7.633	13.5619	1.0177	6.3974	9.2726	11.8752	24.1999	31.7408	8.4554	0.2513	0.4111	26.8909	0.2522	0.47	0.2213	9.5709	0.1174	0.7808	0.0443	1	0.0138	0.462	0.2269	10	0.1209	0.5773	0.1446	5	0.0674	500	0.1744	0.5282	37.2008	0.3161	0.993	0.0024
Colias_sareptensis	Dec-Feb	0.8011	0.1122	1.8189	0.0205	10.3941	5.7247	8.0707	11.3469	17.8532	26.0445	4.6978	6.3107	10.5574	12.3126	5.9992	9.8547	28.0121	15.0547	14.4156	13.3511	8.7211	0.2972	0.506	32.7722	0.2972	0.613	0.2513	7.8952	0.0571	0.8503	0.0818	1	0.0176	0.5718	0.2854	10	0.0732	0.6839	0.1946	5	0.0381	500	0.2142	0.5844	43.402	0.369	0.998	7.00E-04
Colias_sareptensis	Mar-May	0.6682	0.0675	1.9115	0.0236	4.1765	5.2941	7.0938	5.3197	34.0841	28.91	8.2108	7.7682	16.6509	6.2416	2.7095	8.5572	15.2486	17.3377	11.8258	20.5715	8.4828	0.2363	0.5153	28.9528	0.2363	0.483	0.1984	7.0544	0.0625	0.7464	0.0442	1	0.0183	0.4281	0.2572	10	0.0838	0.5345	0.1515	5	0.0488	500	0.2849	0.4337	22.433	0.1784	0.9999	0
Colias_sareptensis	Jun-Aug	0.6919	0.0654	1.5729	0.0218	6.7545	5.7692	7.3826	6.4265	25.025	26.1312	9.9174	7.938	18.5037	5.6129	2.6521	8.8409	8.8288	11.496	20.9359	27.7853	8.489	0.2396	0.506	28.6751	0.2396	0.486	0.2112	7.3291	0.0653	0.7405	0.047	1	0.0185	0.4374	0.2554	10	0.0844	0.5423	0.1547	5	0.0494	500	0.3005	0.4044	21.0209	0.177	0.9881	0
Colotis_amata	Sep-Nov	0.9121	0.0785	0.6431	0	15.2736	18.1428	19.569	27.7062	2.0556	4.011	15.9162	19.5293	15.0237	8.9594	15.3548	13.3464	1.9858	2.785	14.8214	5.5199	8.5914	0.2388	0.461	38.0634	0.2388	0.5385	0.2627	13.9271	0.1194	0.8904	0.0921	1	0.0299	0.6143	0.2223	10	0.0597	0.7393	0.1686	5	0.0597	500	0.0905	0.6655	59.9541	0.3433	0.9121	0.0785
Colotis_amata	Dec-Feb	0.9357	0.1184	0.8124	0	44.381	21.7096	10.0645	8.1959	0	0	13.5396	20.8291	6.503	4.6705	20.6052	26.1586	4.5922	13.6713	0.3147	4.7651	8.9197	0.3512	0.5479	34.8567	0.3455	0.7477	0.251	5.7971	0.0727	0.9249	0.1248	1	0.0182	0.6578	0.3355	10	0.1273	0.7692	0.2327	5	0.0727	240	0.1959	0.7	55.1533	0.4182	0.9357	0.1184
Colotis_amata	Mar-May	0.6056	0.1347	5.1751	0.0156	14.714	14.9554	9.8762	13.3311	1.5251	3.2383	20.3447	15.11	14.7456	20.8805	13.785	4.2707	12.0059	16.7671	13.0034	11.447	8.4003	0.1192	0.5778	47.3607	0.125	0.4448	0.2298	12.4379	0.0469	0.8076	0.0466	1	0.0156	0.489	0.2031	10	0.0469	0.6111	0.1303	5	0.0156	500	0.1192	0.5775	47.3453	0.1094	0.8262	0.0422
Colotis_amata	Jun-Aug	0.9316	0.0581	0.5221	0	5.4248	23.9253	23.2821	13.7413	9.7363	1.8739	7.3378	11.0322	7.6667	8.6276	13.013	1.9781	3.68	5.7641	29.8593	33.0576	8.5874	0.289	0.4206	32.4047	0.2875	0.5363	0.258	13.603	0.1	0.8943	0.0752	1	0.0125	0.606	0.2247	10	0.0625	0.7306	0.1644	5	0.05	500	0.3669	0.36	25.2493	0.175	0.9316	0.0581
Colotis_chrysonome	Dec-Feb	0.853	0.1954	2.7625	0	11.1443	16.4101	0.0372	0	0.3026	6.0434	9.1816	21.6965	1.577	9.6919	0	0	41.3087	30.8752	36.4487	15.283	8.1087	0.1714	0.3977	50.9875	0.1667	0.544	0.321	21.1858	0	0.9111	0.1045	1	0	0.7146	0.2728	10	0	0.8052	0.2435	5	0	500	0.315	0.3577	38.6721	0	0.315	0.3577
Colotis_eris	Dec-Feb	1	0.6321	0.01	0	0	0	0	0	0	0	0	0	0	0	0	0	0	0	0	0	9.2103	1	0.6321	0.01	0	1	0.6321	0.01	0	NA	NA	NA	NA	NA	NA	NA	NA	NA	NA	NA	NA	20	1	0.6321	0.01	0	1	0.6321
Colotis_eris	Sep-Nov	1	0.6321	0.01	0	0	0	0	0	0	0	0	0	0	0	0	0	0	0	0	0	9.2103	1	0.6321	0.01	0	1	0.6321	0.01	0	NA	NA	NA	NA	NA	NA	NA	NA	NA	NA	NA	NA	20	1	0.6321	0.01	0	1	0.6321
Colotis_eris	Mar-May	1	0.3533	0.0044	0	80.5886	0	0	0	0	0	19.4114	100	0	0	0	0	0	0	0	0	9.1936	0.4118	0.6339	51.5458	0.4118	0.9833	0.4717	0.9857	0	0.983	0.4721	1	0	0.862	0.5483	10	0.0882	0.9262	0.5199	5	0	60	0.6083	0.6028	32.2973	0.2059	0.9038	0.5306
Colotis_eris	Jun-Aug	0.9754	0.309	0.8278	0	57.654	47.5655	4.5762	19.6832	15.529	32.1537	1.5522	0.5976	12.9025	0	0	0	0	0	7.7862	0	9.1315	0.3636	0.6161	47.9752	0.3636	0.9241	0.4186	3.3847	0	0.9711	0.3188	1	0	0.8212	0.4627	10	0.0455	0.8976	0.4403	5	0	140	0.241	0.6682	61.5147	0.4091	0.8802	0.4489
Colotis_etrida	Dec-Feb	1	0.6321	0.01	0	0	0	0	0	0	0	0	0	0	0	0	0	0	0	0	0	9.2103	1	0.6321	0.01	0	1	0.6321	0.01	0	NA	NA	NA	NA	NA	NA	NA	NA	NA	NA	NA	NA	20	1	0.6321	0.01	0	1	0.6321
Colotis_etrida	Sep-Nov	0.9811	0.3136	0.3312	0	31.7811	0	20.991	0.3398	9.9414	5.1081	15.6694	28.3421	9.6061	13.6216	0	0	4.1708	52.5884	7.8402	0	9.1502	0.3918	0.6071	47.4979	0.375	0.9416	0.4175	2.3637	0	0.9666	0.3791	1	0	0.8311	0.5054	10	0.0417	0.9	0.4809	5	0.0417	180	0.4737	0.5789	39.6787	0.25	0.9045	0.4769
Colotis_etrida	Jun-Aug	0.6512	0.2026	7.0108	0	13.1384	9.6683	13.3262	16.4499	9	10.1014	23.7708	20.9751	7.426	5.4678	6.3456	3.2774	18.8093	14.0727	8.1836	19.9872	8.6414	0.2174	0.5361	41.4202	0.2174	0.5661	0.2766	11.2019	0	0.872	0.0844	1	0	0.5876	0.2643	10	0	0.7082	0.1623	5	0	500	0.0889	0.6956	62.6369	0.2826	0.4992	0.3067
Colotis_etrida	Mar-May	0.6492	0.1853	5.602	0	6.3988	1.6766	29.8522	28.0975	1.6264	1.4246	19.7666	16.6307	7.8294	8.9188	9.516	5.5469	6.0294	15.0661	18.9812	22.6388	8.5417	0.225	0.4841	37.1395	0.225	0.5123	0.2655	12.4938	0.05	0.815	0.0764	1	0	0.5559	0.2408	10	0.025	0.6646	0.177	5	0	500	0.1188	0.6271	53.7899	0.225	0.5791	0.2302
Colotis_evagore	Dec-Feb	0.9574	0.2017	0.6371	0	9.9704	21.0032	36.0391	32.5073	8.7553	7.4827	5.382	3.7169	4.7352	7.4283	17.2235	10.831	12.9222	10.8951	4.9722	6.1356	9.0144	0.3151	0.6148	46.1089	0.3091	0.822	0.3244	6.2543	0.0545	0.9454	0.238	1	0.0182	0.7485	0.3602	10	0.1091	0.8488	0.3135	5	0.0364	500	0.3151	0.6148	46.1089	0.3091	0.9574	0.2017
Colotis_evagore	Mar-May	0.9676	0.2163	0.5635	0	0.3623	0	0.5867	0	0.9821	6.2039	60.0569	14.9524	4.0127	9.261	0.8207	1.6619	6.6135	33.2911	26.5651	34.6298	8.954	0.3385	0.4998	41.6665	0.3385	0.7738	0.3579	9.4205	0.1077	0.9546	0.2378	1	0.0154	0.7638	0.3654	10	0.1231	0.8585	0.3054	5	0.0615	420	0.1583	0.6383	60.2102	0.4923	0.9676	0.2163
Colotis_evagore	Sep-Nov	0.8915	0.2112	3.0225	0	2.63	6.1428	23.5896	1.8398	0.5029	0	21.334	37.9198	5.1541	0	10.3595	17.1554	28.0242	15.0195	8.4057	21.9228	8.7939	0.2714	0.4597	39.5029	0.2714	0.6593	0.2878	13.3255	0.1143	0.9549	0.1659	1	0	0.7268	0.2679	10	0.1	0.8397	0.2344	5	0.0286	480	0.2728	0.4575	39.3645	0.2571	0.8915	0.2112
Colotis_evagore	Jun-Aug	0.9353	0.0403	0.3917	0	2.4452	0	12.6157	23.3187	3.6865	0.6296	28.8532	18.0401	3.2793	4.9407	0.2883	0	44.8864	46.4167	3.9455	6.6543	8.5119	0.2333	0.4858	28.1874	0.2333	0.4973	0.167	9.8383	0.15	0.8741	0.059	1	0.0167	0.4929	0.1692	10	0.1583	0.6598	0.1141	5	0.075	400	0.1657	0.6101	39.0096	0.2667	0.9353	0.0403
Colotis_evenina	Jun-Aug	1	0.6321	0.01	0	0	0	0	0	0	0	0	0	0	0	0	0	0	0	0	0	9.2103	1	0.6321	0.01	0	1	0.6321	0.01	0	NA	NA	NA	NA	NA	NA	NA	NA	NA	NA	NA	NA	20	1	0.6321	0.01	0	1	0.6321
Colotis_evenina	Sep-Nov	1	0.6321	0.01	0	0	0	0	0	0	0	0	0	0	0	0	0	0	0	0	0	9.2103	1	0.6321	0.01	0	1	0.6321	0.01	0	NA	NA	NA	NA	NA	NA	NA	NA	NA	NA	NA	NA	20	1	0.6321	0.01	0	1	0.6321
Colotis_evenina	Mar-May	0.9994	0.3225	0.0232	0	96.7345	77.8092	3.2655	22.1908	0	0	0	0	0	0	0	0	0	0	0	0	9.201	0.4	0.6381	54.6493	0.4	0.9907	0.4997	0.5603	0	0.9845	0.515	1	0	0.8738	0.5769	10	0.0667	0.9332	0.5528	5	0	60	0.2647	0.658	68.8891	0.4667	0.9201	0.5592
Colotis_evenina	Dec-Feb	0.9994	0.3194	0.0224	0	30.856	0	0	0	69.144	100	0	0	0	0	0	0	0	0	0	0	9.2045	0.5	0.6379	46.4073	0.5	0.9941	0.4217	0.2878	0	0.9824	0.4901	1	0	0.8741	0.5908	10	0	0.9312	0.5675	5	0	100	0.0797	0.6679	91.0388	0.7727	0.862	0.593
Colotis_fausta	Dec-Feb	0.942	0.1922	1.2493	0	1.8893	4.1652	0	0	0	0	0.1999	2.0032	0	0	75.9485	76.5194	21.9624	17.3121	0	0	9.0077	0.2941	0.6108	46.8341	0.2941	0.8165	0.3016	5.673	0.0588	0.9518	0.1824	1	0	0.7309	0.3749	10	0.1176	0.8321	0.2896	5	0.0588	80	0.2136	0.6644	56.8349	0.3529	0.942	0.1922
Colotis_fausta	Mar-May	0.9702	0.1928	0.5528	0	0	0	0.0925	0	4.8213	11.6968	2.3063	0	21.8163	2.681	55.1352	78.6642	12.3598	6.958	3.4686	0	8.9582	0.3095	0.5783	41.9503	0.3095	0.7771	0.3028	8.0812	0.0238	0.9548	0.211	1	0.0238	0.737	0.319	10	0.0476	0.8474	0.2757	5	0.0238	320	0.2424	0.6242	49.8494	0.3095	0.9702	0.1928
Colotis_fausta	Sep-Nov	0.9394	0.1468	1	0	4.3398	6.826	12.3093	13.7905	1.9862	0.6789	9.7152	4.5619	0.0489	0.149	71.538	73.9937	0.0626	0	0	0	8.8927	0.3	0.5405	39.6987	0.3	0.7278	0.2844	8.2955	0.1	0.9394	0.1468	1	0.02	0.6923	0.3065	10	0.12	0.8073	0.2371	5	0.08	120	0.1866	0.6343	53.4252	0.36	0.9394	0.1468
Colotis_fausta	Jun-Aug	0.7202	0.0789	4.009	0.0222	4.6316	3.6371	18.9536	16.2717	10.0339	14.9997	4.1467	9.4255	29.8869	8.0974	17.5786	21.8806	10.1716	13.573	4.597	12.115	8.1026	0.2117	0.2594	28.8907	0.2111	0.3303	0.1898	19.9459	0.1667	0.8811	0.0394	1	0.0111	0.5311	0.12	10	0.0889	0.6823	0.0868	5	0.0444	500	0.2435	0.2347	26.1553	0.1778	0.9626	0.0221
Colotis_phisadia	Mar-May	0.6803	0.202	4.7796	0	35.5674	65.5177	6.1435	0	1.8301	14.6541	13.8097	3.0839	10.0374	0	12.3478	3.0793	6.794	2.0978	13.4702	11.5672	8.638	0.1338	0.6305	52.9701	0.1333	0.5641	0.2906	10.7881	0	0.8316	0.0735	1	0	0.5772	0.2832	10	0	0.6749	0.2096	5	0	500	0.1338	0.6305	52.9701	0.1333	0.5481	0.2976
Colotis_phisadia	Dec-Feb	0.8396	0.1295	2.2226	0	31.57	19.1598	0.3262	0	12.3517	2.7429	5.5748	0	5.2105	10.5776	37.7644	53.517	5.6613	7.2556	1.541	6.747	8.6427	0.2917	0.4352	34.5328	0.2917	0.5668	0.2795	13.0967	0.0833	0.8943	0.105	1	0	0.6238	0.2508	10	0.0833	0.7419	0.1706	5	0.0833	180	0.2534	0.4598	38.5281	0.2917	0.8396	0.1295
Colotis_phisadia	Jun-Aug	0.8085	0.2668	4.6602	0	33.9145	32.1047	0.4125	3.0775	0.1355	0	23.0626	22.366	0.1589	1.0686	30.8061	29.6921	1.112	0.9666	10.398	10.7246	8.9574	0.2586	0.6275	47.4457	0.2727	0.7765	0.2951	6.0232	0.0303	0.9277	0.1477	1	0	0.6967	0.3443	10	0.0909	0.8001	0.2747	5	0	380	0.2733	0.6158	45.596	0.2121	0.7893	0.2848
Colotis_phisadia	Sep-Nov	0.51	0.1398	9.3883	0	20.7392	19.4027	4.2076	14.7017	0.5813	2.0719	8.3329	19.37	19.684	12.3625	19.1613	8.983	2.9831	3.1249	24.3106	19.9833	8.2334	0.1514	0.4569	37.6261	0.1515	0.3764	0.2026	15.9371	0	0.8246	0.049	1	0	0.4948	0.1443	10	0	0.6363	0.1052	5	0	500	0.0884	0.5637	49.6007	0.1818	0.3308	0.2321
Cupha_erymanthis	Dec-Feb	0.8585	0.0905	1.9001	0.0064	5.2804	6.4022	9.1074	31.1612	3.4701	11.7921	0.098	0	5.9134	13.1973	58.2668	32.0071	17.2319	5.4402	0.632	0	8.546	0.2994	0.3623	26.3752	0.2994	0.5146	0.2166	12.4957	0.1529	0.9117	0.0768	1	0.0064	0.5709	0.1908	10	0.1146	0.7211	0.1286	5	0.0828	500	0.2359	0.4379	32.6639	0.3503	0.9214	0.0742
Cupha_erymanthis	Mar-May	0.7957	0.0475	1.5782	0	10.7879	17.0723	10.6793	19.1756	2.9528	6.1232	11.41	11.0408	20.5515	20.2605	18.4393	9.4734	14.8966	2.5746	10.2825	14.2796	8.1551	0.207	0.3251	32.1779	0.2067	0.348	0.2256	19.369	0.1346	0.8416	0.0389	1	0	0.5075	0.1483	10	0.0721	0.6392	0.0991	5	0.0385	500	0.1498	0.3972	39.4947	0.2548	0.7957	0.0475
Cupha_erymanthis	Jun-Aug	0.7693	0.1037	2.8828	0.0148	8.7801	25.9269	11.2041	26.8398	3.3505	18.3116	7.1536	0	6.8593	14.4279	43.9959	3.5798	17.7395	0.8921	0.9169	10.0218	8.4733	0.2611	0.3632	31.8797	0.2611	0.4785	0.2675	14.8662	0.1232	0.8732	0.0626	1	0.0099	0.5637	0.2087	10	0.069	0.69	0.1384	5	0.0246	500	0.1884	0.4325	39.5816	0.3251	0.8779	0.0604
Cupha_erymanthis	Sep-Nov	0.782	0.0661	1.935	0.0095	8.3093	21.4326	13.0968	14.0816	1.2101	6.675	2.0451	2.9354	11.1906	16.9233	23.031	3.8131	36.9223	18.5898	4.1948	15.5492	8.2319	0.2381	0.3065	29.1291	0.2381	0.3759	0.2202	18.0106	0.1619	0.8438	0.0447	1	0.0048	0.5199	0.1582	10	0.0857	0.6541	0.1066	5	0.0619	500	0.1534	0.3907	38.7214	0.3143	0.9345	0.0212
Cyllopsis_pertepida	Sep-Nov	0.6811	0.2322	3.3851	0	9.534	0	0.9289	0.0284	0	0	63.3949	49.4182	14.2414	26.7005	0.9908	0	10.8897	22.3802	0.0204	1.4727	8.3416	0.2857	0.6001	40.6586	0.2857	0.6606	0.261	4.2633	0	0.7598	0.1301	1	0	0.5653	0.3925	10	0	0.6451	0.2804	5	0	140	0.4268	0.5196	23.0349	0	0.4268	0.5196
Cyllopsis_pertepida	Dec-Feb	0.9097	0.3066	2.9873	0	73.0573	95.9724	0	0	0	0	26.8245	2.1211	0	0	0.1182	1.9065	0	0	0	0	9.1222	0.3333	0.6796	51.6419	0.3333	0.9155	0.3007	2.7578	0	0.966	0.2515	1	0	0.7725	0.4269	10	0.0833	0.8641	0.3529	5	0	120	0.0495	0.7706	91.7624	0.5833	0.7965	0.4123
Cyllopsis_pertepida	Jun-Aug	0.7619	0.0814	1.7354	0.0303	38.7583	22.9083	13.8107	0.4218	0.4791	0.7202	0.2294	0.1269	1.2449	2.2168	19.8039	3.388	13.7452	29.2927	11.9285	40.9254	8.476	0.303	0.3792	24.4627	0.303	0.4798	0.2281	11.2677	0.1212	0.8099	0.0603	1	0.0303	0.5043	0.2117	10	0.1212	0.6288	0.1408	5	0.0606	500	0.3349	0.3476	21.4492	0.197	0.9579	0.0042
Cyllopsis_pertepida	Mar-May	0.7686	0.1387	3.6668	0.0122	30.4284	34.5949	0.3511	1.0672	0.1139	0.4414	20.0071	13.0039	0.4267	1.0182	43.6383	42.9953	2.6014	2.3187	2.4331	4.5604	8.6456	0.2479	0.4871	34.3325	0.2439	0.5685	0.2284	10.7606	0.0854	0.8983	0.0814	1	0.0122	0.5855	0.2196	10	0.0854	0.7214	0.1588	5	0.0488	500	0.2617	0.4712	32.7476	0.1951	0.954	0.0542
Cymothoe_caenis	Dec-Feb	1	0.6321	0.0135	0	0	0	0	0	0	0	0	0	0	0	0	0	0	0	0	0	8.9076	1	0.6321	0.0135	0	1	0.6321	0.0135	0	NA	NA	NA	NA	NA	NA	NA	NA	NA	NA	NA	NA	20	1	0.6321	0.0135	0	1	0.6321
Cymothoe_caenis	Mar-May	1	0.6321	0.01	0	0	0	0	0	0	0	0	0	0	0	0	0	0	0	0	0	9.2103	1	0.6321	0.01	0	1	0.6321	0.01	0	NA	NA	NA	NA	NA	NA	NA	NA	NA	NA	NA	NA	20	1	0.6321	0.01	0	1	0.6321
Cymothoe_caenis	Jun-Aug	1	0.6321	0.01	0	0	0	0	0	0	0	0	0	0	0	0	0	0	0	0	0	9.2103	1	0.6321	0.01	0	1	0.6321	0.01	0	NA	NA	NA	NA	NA	NA	NA	NA	NA	NA	NA	NA	20	1	0.6321	0.01	0	1	0.6321
Cymothoe_caenis	Sep-Nov	1	0.6321	0.01	0	0	0	0	0	0	0	0	0	0	0	0	0	0	0	0	0	9.2103	1	0.6321	0.01	0	1	0.6321	0.01	0	NA	NA	NA	NA	NA	NA	NA	NA	NA	NA	NA	NA	20	1	0.6321	0.01	0	1	0.6321
Cyrestis_cocles	Jun-Aug	1	0.6321	0.01	0	0	0	0	0	0	0	0	0	0	0	0	0	0	0	0	0	9.2103	1	0.6321	0.01	0	1	0.6321	0.01	0	NA	NA	NA	NA	NA	NA	NA	NA	NA	NA	NA	NA	20	1	0.6321	0.01	0	1	0.6321
Cyrestis_cocles	Dec-Feb	0.9997	0.3183	0.0158	0	0	0	0	0	0.6556	10.1012	0	0	0.6254	18.7139	0.0811	2.5872	0	0	98.6378	68.5976	9.1713	0.3743	0.6795	51.0137	0.3793	0.9617	0.4333	2.066	0	0.9802	0.4155	1	0	0.8409	0.4934	10	0.0345	0.9144	0.4641	5	0.0345	80	0.3743	0.6794	51.0037	0.3448	0.9367	0.4521
Cyrestis_cocles	Sep-Nov	0.8724	0.2786	4.171	0	0	0	0	0	0	0	0	0	0	0	76.4717	59.8043	0	0	23.5283	40.1957	9.0626	0.3793	0.6294	39.8349	0.3793	0.8626	0.2824	4.5474	0.0345	0.9642	0.2346	1	0	0.7412	0.3823	10	0.069	0.8509	0.2878	5	0.0345	60	0.2611	0.6862	54.5247	0.4138	0.8724	0.2786
Cyrestis_cocles	Mar-May	0.6937	0.1219	4.8722	0	18.0108	30.2513	12.8928	0.5225	0.3443	0	46.8998	14.0411	5.9027	10.573	0.0028	0.0238	7.7587	20.3957	8.1882	24.1927	8.2339	0.2019	0.3572	39.3415	0.2	0.3766	0.2552	22.2428	0.16	0.8602	0.0502	1	0	0.572	0.1687	10	0.08	0.69	0.1235	5	0.04	500	0.1446	0.3963	46.5066	0.24	0.6937	0.1219
Danaus_affinis	Jun-Aug	0.6639	0.0785	2.5928	0.019	3.2035	9.1675	16.5279	11.7838	5.0652	15.391	19.2518	9.9049	5.2025	16.0657	24.7801	5.0564	17.1752	18.6642	8.7937	13.9664	8.4323	0.2112	0.5046	30.4091	0.2089	0.4592	0.1786	8.5101	0.0633	0.7837	0.0425	1	0.0127	0.4272	0.2094	10	0.0633	0.5594	0.1229	5	0.0506	500	0.2438	0.4564	25.7505	0.1519	0.8797	0.0218
Danaus_affinis	Mar-May	0.7691	0.1256	3.3663	0.0168	10.9405	18.9462	15.8314	13.3655	8.3125	13.9355	11.6019	12.1108	3.3388	9.0212	1.3845	0.9918	13.7503	7.555	34.8401	24.0738	8.626	0.2362	0.5098	33.3325	0.2353	0.5574	0.2132	10.4418	0.0672	0.888	0.0814	1	0.0084	0.5677	0.2093	10	0.0672	0.7078	0.1513	5	0.0378	500	0.1887	0.5975	40.2675	0.2647	0.9999	0.0074
Danaus_affinis	Sep-Nov	0.7753	0.0468	1.2195	0	17.6213	15.1021	5.4979	3.7337	13.6836	25.8024	5.2359	3.194	8.2167	11.3186	0.8785	2.1948	20.0862	13.8169	28.7797	24.8375	8.2013	0.2	0.3679	28.9818	0.2	0.3645	0.1986	14.8275	0.1677	0.7928	0.0423	1	0	0.4577	0.1479	10	0.1097	0.5945	0.1019	5	0.0516	500	0.174	0.4138	32.5009	0.2129	0.7753	0.0468
Danaus_affinis	Dec-Feb	0.6684	0.0825	2.9578	0.0216	13.8808	15.1889	19.0131	14.5966	6.0021	15.5728	5.8215	5.1124	5.5804	13.5968	0.7292	5.5772	13.3858	11.4387	35.5871	18.9167	8.3113	0.1918	0.4318	31.3411	0.1892	0.4069	0.1975	12.0916	0.0919	0.793	0.044	1	0.0054	0.449	0.1697	10	0.0757	0.5863	0.1106	5	0.0432	500	0.2192	0.3928	27.7427	0.1405	0.9062	0.0156
Danaus_chrysippus	Dec-Feb	0.9801	0.0894	0.1999	6.00E-04	18.8145	19.1306	7.0379	4.8196	11.3557	4.0206	7.1396	7.5928	3.3226	3.5614	6.382	4.5609	13.7509	23.2709	32.1966	33.0433	8.7647	0.3031	0.4755	35.0891	0.3032	0.6403	0.2687	11.37	0.1209	0.936	0.1289	1	0.014	0.6691	0.2541	10	0.1106	0.7944	0.1965	5	0.0589	500	0.2856	0.4909	36.8923	0.3147	0.9838	0.083
Danaus_chrysippus	Jun-Aug	0.9394	0.0685	0.379	0.006	16.5706	19.2442	7.3323	5.7603	1.9763	3.161	6.0594	4.6146	8.0926	6.1815	32.2291	32.6614	13.6211	12.8926	14.1186	15.4844	8.6774	0.2985	0.4329	31.5464	0.2984	0.5868	0.2522	11.3694	0.1255	0.8982	0.0997	1	0.014	0.6154	0.2369	10	0.1142	0.7426	0.175	5	0.0541	500	0.2586	0.4704	35.6208	0.3284	0.9877	0.0146
Danaus_chrysippus	Mar-May	0.951	0.0894	0.3562	0.003	9.4172	11.4309	9.4827	8.1763	10.519	3.1139	7.8106	11.4939	8.9953	4.0315	16.9329	12.023	14.5225	18.0254	22.3199	31.7051	8.7597	0.3038	0.4702	34.1441	0.3039	0.6372	0.2613	10.6821	0.1043	0.9154	0.1268	1	0.0145	0.6518	0.2533	10	0.1013	0.7751	0.2004	5	0.0518	500	0.2507	0.5189	39.8321	0.3481	0.9782	0.0398
Danaus_chrysippus	Sep-Nov	0.9742	0.0635	0.1753	0.0013	16.6695	19.1605	11.2874	9.4044	9.0104	5.073	6.3654	6.3871	5.7111	3.5174	14.5293	16.7428	13.1322	17.4166	23.2947	22.2983	8.72	0.3009	0.4436	33.3749	0.3009	0.6124	0.2605	11.5675	0.1155	0.9202	0.1088	1	0.017	0.6453	0.2456	10	0.1005	0.7704	0.1894	5	0.0574	500	0.2586	0.4779	37.6328	0.327	0.9981	0.0088
Danaus_eresimus	Dec-Feb	0.9194	0.1112	0.6829	0.006	13.7713	19.8549	5.3152	1.7576	11.91	5.5216	8.6809	6.4492	9.8358	7.6679	7.7623	12.4606	29.0006	24.5842	13.724	21.704	8.8379	0.2982	0.5205	38.6302	0.2994	0.689	0.2875	8.7038	0.0958	0.9026	0.1304	1	0.0299	0.6636	0.3052	10	0.0958	0.7725	0.2406	5	0.0659	500	0.3207	0.5061	36.2726	0.2395	0.9548	0.0589
Danaus_eresimus	Mar-May	0.8764	0.179	1.9272	0.0078	45.9914	23.3214	22.4041	31.0975	7.2583	9.5709	5.9111	6.4886	2.3042	4.049	1.9013	3.6746	3.4733	11.9313	10.7562	9.8668	8.9749	0.3101	0.6097	43.607	0.3101	0.7901	0.2802	4.7731	0.0349	0.9188	0.1406	1	0.0078	0.6892	0.3816	10	0.0775	0.7847	0.2863	5	0.0388	500	0.3139	0.6077	43.1469	0.2984	0.9642	0.089
Danaus_eresimus	Sep-Nov	0.9256	0.1297	1.0373	0	17.7709	9.0373	24.6673	24.78	4.9354	1.9531	6.6349	6.3241	10.078	6.8175	6.1247	6.7652	21.0101	31.1487	8.7786	13.1743	8.8582	0.293	0.5438	37.8109	0.293	0.7032	0.2727	8.1939	0.0605	0.9275	0.1277	1	0	0.6654	0.2992	10	0.0732	0.7836	0.2163	5	0.0382	500	0.1985	0.642	49.9424	0.3726	0.9256	0.1297
Danaus_eresimus	Jun-Aug	0.8555	0.1243	1.5399	0.0122	28.1849	11.6954	10.2823	21.6428	3.0874	11.4807	9.2647	7.1955	28.059	20.0807	3.3645	1.3018	8.5394	11.2017	9.2177	15.4015	8.8434	0.3041	0.5786	36.4828	0.3041	0.6928	0.2341	6.0701	0.0706	0.8862	0.1051	1	0.0122	0.6078	0.3138	10	0.0949	0.7222	0.2112	5	0.0584	500	0.3936	0.4999	26.4393	0.2068	0.9547	0.0528
Danaus_erippus	Jun-Aug	0.8698	0.0624	1.4166	0	5.5287	9.5106	6.6726	20.3016	3.3386	19.134	2.4715	4.6588	0.9379	3.6414	4.0712	14.1392	72.5544	11.0801	4.425	17.5343	8.1848	0.2789	0.2657	30.452	0.2793	0.3574	0.2383	23.9876	0.2179	0.8906	0.0547	1	0	0.5952	0.1483	10	0.0615	0.7273	0.1059	5	0.0279	500	0.1278	0.3905	46.852	0.4246	0.8698	0.0624
Danaus_erippus	Dec-Feb	0.8811	0.046	1.0527	0	14.889	17.2657	8.698	15.7275	6.5705	2.8971	3.4091	6.5816	5.7857	8.6489	5.0336	8.0696	50.4006	30.2997	5.2136	10.5099	8.0643	0.2364	0.2532	30.0218	0.2365	0.3168	0.2084	23.5751	0.1826	0.8842	0.0459	1	0	0.5642	0.1261	10	0.0808	0.7044	0.0889	5	0.0359	500	0.1522	0.3397	39.2415	0.2934	0.8811	0.046
Danaus_erippus	Mar-May	0.9818	0.01	0.0168	0	0.0014	0	10.4227	10.385	0.1748	0.6902	0.0928	1.1364	13.9059	12.8961	33.2138	33.1375	39.5475	10.1037	2.6411	31.6511	8.7488	0.3188	0.4989	31.081	0.3177	0.6302	0.2366	7.961	0.1667	0.8762	0.0966	1	0.0729	0.5864	0.2718	10	0.1927	0.7096	0.1839	5	0.1458	320	0.1418	0.6788	55.88	0.4531	0.9818	0.01
Danaus_erippus	Sep-Nov	0.9511	0.0367	0.2533	0	6.3588	21.3957	12.0572	10.5482	7.7241	6.0922	2.4229	7.1236	1.06	7.2623	6.4116	4.5673	62.4414	33.3237	1.524	9.6871	8.2497	0.2964	0.3008	30.8281	0.2964	0.3826	0.2502	23.5851	0.2429	0.8996	0.0689	1	0.0143	0.6191	0.1551	10	0.125	0.7488	0.1189	5	0.0607	500	0.1112	0.4386	52.42	0.4607	0.9511	0.0367
Danaus_genutia	Mar-May	0.9191	0.0749	0.7568	0	10.8645	15.0352	5.8447	8.1512	4.8856	17.3417	8.4184	10.7804	6.7403	16.1489	23.9451	4.1897	22.8762	12.7	16.4251	15.6528	8.5263	0.2815	0.4049	34.5467	0.2809	0.5045	0.2683	16.4646	0.1536	0.9046	0.086	1	0.0037	0.626	0.2046	10	0.0974	0.7532	0.1554	5	0.0599	500	0.155	0.5115	49.7602	0.382	0.9191	0.0749
Danaus_genutia	Jun-Aug	0.9886	0	0	0	0.5266	8.4552	51.9977	4.3086	0.3395	16.9201	0.3194	6.8969	44.4801	20.1908	1.5649	19.8691	0.2445	13.6839	0.5273	9.6752	7.919	0.3282	0.1706	17.1335	0.3282	0.2749	0.1982	21.0766	0.3562	0.7879	0.0298	1	0.0662	0.4551	0.1184	10	0.2417	0.5881	0.0796	5	0.1628	500	0.1417	0.3121	35.0233	0.4656	0.9886	0
Danaus_genutia	Dec-Feb	0.936	0.1538	0.9864	0.0045	6.702	9.7338	16.4421	14.2201	1.374	13.1151	3.5432	5.0635	17.0292	23.1813	5.8622	21.9297	28.6481	12.1483	20.3992	0.6083	8.8763	0.3167	0.5387	40.5512	0.3167	0.716	0.3306	9.7058	0.095	0.9354	0.1541	1	0.009	0.7107	0.3345	10	0.0995	0.8109	0.263	5	0.0407	500	0.2826	0.5631	44.3616	0.3348	0.9759	0.0942
Danaus_genutia	Sep-Nov	0.9542	0.0616	0.2656	0.0028	5.6746	9.5198	10.9713	5.6496	4.3597	25.9918	3.7237	8.3772	3.9039	27.0627	23.2052	14.7389	29.4798	2.6098	18.6819	6.0503	8.7133	0.3008	0.4661	36.2943	0.3019	0.6083	0.2841	12.6738	0.1385	0.9109	0.1313	1	0.0139	0.6601	0.2538	10	0.1163	0.7794	0.1961	5	0.0499	500	0.2619	0.4941	40.4658	0.3186	0.9717	0.0448
Danaus_gilippus	Mar-May	0.8094	0.0839	1.8478	0.0192	15.0163	14.3166	9.9732	11.0511	18.2386	5.3887	9.7993	12.1083	13.2994	4.6307	3.9666	7.1694	18.0737	18.7613	11.633	26.5739	8.5064	0.2838	0.3876	28.8353	0.2838	0.4946	0.2399	12.9106	0.1321	0.8645	0.062	1	0.014	0.5516	0.2074	10	0.101	0.679	0.1436	5	0.0547	500	0.2078	0.4537	37.2316	0.3494	0.9959	0.0073
Danaus_gilippus	Dec-Feb	0.8279	0.1085	1.7485	0.0168	19.1566	14.9325	11.75	16.9	11.9498	7.2047	8.5345	8.4494	10.7091	6.9609	5.5803	4.5732	21.4161	23.709	10.9036	17.2702	8.6409	0.2777	0.4539	32.612	0.2777	0.5658	0.2488	10.8822	0.1077	0.8699	0.0835	1	0.0148	0.5836	0.2391	10	0.0958	0.7073	0.1716	5	0.0464	500	0.218	0.5093	39.5795	0.3202	0.9867	0.0093
Danaus_gilippus	Jun-Aug	0.8073	0.0458	1.2512	0.0168	23.9921	25.303	9.3691	10.2042	11.6853	2.977	10.976	11.1656	16.6288	9.4582	3.908	6.6729	13.5127	5.218	9.928	29.0011	8.305	0.2452	0.3332	26.2898	0.2452	0.4043	0.2152	13.839	0.141	0.83	0.0411	1	0.0151	0.4762	0.1724	10	0.1132	0.6108	0.1071	5	0.0614	500	0.2384	0.3406	26.9733	0.2503	0.9855	0.008
Danaus_gilippus	Sep-Nov	0.8136	0.0685	1.6335	0.0204	15.7565	15.5416	19.0325	15.5542	10.1089	8.3896	4.7756	17.1515	3.6378	2.9177	2.68	1.2697	23.4483	21.7302	20.5604	17.4454	8.389	0.2645	0.3334	26.4632	0.2643	0.4398	0.2117	14.2411	0.1669	0.8579	0.0538	1	0.0147	0.527	0.1751	10	0.1282	0.665	0.1201	5	0.0633	500	0.1639	0.4627	38.0222	0.359	0.9952	0.0063
Danaus_plexippus	Sep-Nov	0.8341	0.0501	1.071	0.0162	20.3645	20.4113	9.0434	17.7204	7.7161	24.3997	22.4161	16.3272	11.8926	5.5084	4.2058	11.0943	9.8237	1.2484	14.5378	3.2903	8.3311	0.2598	0.3132	25.9679	0.2597	0.4151	0.21	14.7867	0.1627	0.8399	0.0483	1	0.0158	0.5104	0.1674	10	0.1222	0.6472	0.1157	5	0.0637	500	0.1671	0.4189	35.9651	0.3258	0.9985	0.0018
Danaus_plexippus	Dec-Feb	0.7841	0.0445	1.1994	0.0193	26.0673	26.8244	9.8602	12.5796	6.211	25.6906	20.9894	14.1755	18.0244	0.9309	5.1469	12.8984	8.72	3.0736	4.9808	3.8271	8.2184	0.2416	0.2932	23.9936	0.2416	0.3708	0.1944	14.4282	0.1542	0.8011	0.0402	1	0.0175	0.4569	0.1535	10	0.1192	0.5931	0.1008	5	0.0734	500	0.169	0.3891	32.1005	0.3084	0.9908	0.0022
Danaus_plexippus	Jun-Aug	0.7273	0.0494	1.5625	0.029	17.2334	32.4771	17.8508	10.9003	13.4521	2.8948	4.0769	2.4523	11.5888	5.5986	8.4246	10.4693	22.5902	27.2764	4.7832	7.9312	8.2661	0.2246	0.369	23.1461	0.2247	0.3888	0.1741	10.584	0.1164	0.7763	0.0378	1	0.0208	0.4011	0.1633	10	0.1099	0.5478	0.095	5	0.0682	500	0.232	0.3554	22.2808	0.2152	0.9986	2.00E-04
Danaus_plexippus	Mar-May	0.7063	0.0426	1.5926	0.0294	18.4642	17.9877	15.7938	11.2313	1.2718	12.2637	6.7519	5.7744	21.1103	9.8543	6.3851	3.6082	28.6963	35.7609	1.5267	3.5195	8.1871	0.2112	0.3567	23.1439	0.2112	0.3594	0.1722	11.3736	0.112	0.7615	0.0333	1	0.0203	0.3868	0.1562	10	0.103	0.5236	0.092	5	0.0659	500	0.2262	0.3261	21.4041	0.1932	0.9991	1.00E-04
Delias_acalis	Dec-Feb	0.5104	0.1277	13.4492	0	33.5737	20.8882	0	0	0	0	28.2893	66.5299	6.8981	0	28.8811	2.7767	0	0	2.3578	9.8052	7.1904	0.1668	0.3081	35.2539	0.1667	0.3413	0.1914	21.9472	0.1667	0.9027	0.0782	1	0	0.6023	0.1134	10	0	0.7555	0.0966	5	0	380	0.1112	0.4218	42.9906	0.1667	0.3475	0.1887
Delias_aganippe	Mar-May	0.9984	0.309	0.0645	0	0	0	0	0	0	0	0	0	0	0	100	100	0	0	0	0	9.1351	0.3518	0.634	48.0046	0.3529	0.9275	0.4035	3.6881	0.0588	0.9781	0.3669	1	0	0.8211	0.4403	10	0.1176	0.9043	0.4134	5	0.0588	200	0.2002	0.7425	67.0578	0.4412	0.9688	0.3765
Delias_aganippe	Dec-Feb	0.8208	0.1349	2.3726	0.0169	8.6542	0.0805	0.0133	0.3125	0	0	19.4534	24.9348	0.0235	0.1186	38.908	0.3681	8.3202	14.8457	24.6275	59.3397	8.7582	0.284	0.5344	34.4555	0.2881	0.6362	0.2374	8.3464	0.0763	0.8924	0.0937	1	0.0169	0.5994	0.2604	10	0.0763	0.7257	0.1862	5	0.0508	460	0.2674	0.5492	36.4874	0.2881	0.976	0.0348
Delias_aganippe	Jun-Aug	0.9731	0.1014	0.299	0	21.5476	15.7943	4.6878	8.1271	4.7077	25.1754	4.5457	21.5997	3.2293	0.8988	32.3035	4.1954	17.2215	9.1268	11.757	15.0825	8.9002	0.3381	0.5213	37.6261	0.3381	0.7333	0.307	8.3713	0.1079	0.9352	0.1504	1	0.0144	0.702	0.3272	10	0.1223	0.8084	0.2519	5	0.0504	500	0.1716	0.6518	57.3628	0.4317	0.9731	0.1014
Delias_aganippe	Sep-Nov	0.7585	0.0976	2.6228	0.0103	5.9226	6.6709	15.5654	5.9426	2.1075	10.5696	5.9755	19.8202	4.1295	2.8338	39.4189	7.2688	13.3753	12.5331	13.5053	34.3609	8.4374	0.232	0.4081	31.3477	0.232	0.4616	0.218	13.8026	0.1289	0.8521	0.0586	1	0.0052	0.5396	0.1854	10	0.0876	0.6706	0.137	5	0.0412	500	0.1898	0.459	36.5608	0.2526	0.8973	0.0395
Delias_eucharis	Dec-Feb	0.9039	0.1041	0.8734	0	6.7637	0	22.7608	54.2201	29.6219	24.4824	5.1903	0	4.8025	0	5.075	17.2912	4.8723	0.8625	20.9135	3.1437	8.7783	0.3208	0.4625	36.0615	0.3188	0.6491	0.324	11.558	0.1594	0.8968	0.1121	1	0.0145	0.6754	0.3133	10	0.1304	0.771	0.2558	5	0.0725	500	0.2761	0.4981	40.5831	0.3333	0.9039	0.1041
Delias_eucharis	Mar-May	0.9687	0.111	0.3155	0	0.0013	0.2883	7.8216	41.0112	0.7238	6.205	0.346	0.806	24.6294	38.3377	4.8778	9.1265	26.3162	3.3571	35.2838	0.8681	9.0619	0.3255	0.6684	47.6179	0.3182	0.862	0.3154	3.7556	0.0303	0.9368	0.2187	1	0.0152	0.7495	0.4444	10	0.0758	0.8353	0.3463	5	0.0455	220	0.1795	0.6966	67.266	0.3939	0.9687	0.111
Delias_eucharis	Jun-Aug	0.879	0.0754	0.8963	0.0063	7.825	9.3431	11.6263	16.0648	1.1156	6.5049	6.8403	9.5507	22.9104	20.9385	8.4795	15.6974	19.1636	9.9962	22.0394	11.9044	8.6036	0.2187	0.4986	38.2307	0.2215	0.5451	0.2466	12.2967	0.0886	0.8721	0.0797	1	0.0127	0.5918	0.2218	10	0.0759	0.719	0.1704	5	0.038	500	0.22	0.4964	38.0546	0.2089	0.9874	0.0131
Delias_eucharis	Sep-Nov	0.8578	0.1552	2.2706	0.0055	13.2865	16.8424	6.633	14.3993	8.3648	19.0232	6.3577	14.6271	5.7226	6.3556	6.1863	11.1656	35.4207	5.7768	18.0284	11.81	8.8031	0.2824	0.5448	36.8428	0.2802	0.6654	0.2533	8.9621	0.044	0.9139	0.1184	1	0.0055	0.6424	0.2654	10	0.0549	0.7668	0.203	5	0.022	500	0.3291	0.4904	31.7237	0.1648	0.958	0.0809
Delias_harpalyce	Mar-May	0.6877	0.1633	5.7863	0	15.0944	16.2736	11.386	13.7929	1.1312	1.4363	12.9407	0.1945	0	0	1.8807	0	0.1326	0.0315	57.4343	68.2711	8.6818	0.2546	0.5408	33.9332	0.2581	0.5894	0.2054	9.1772	0.0968	0.8979	0.0863	1	0	0.5689	0.2162	10	0.0968	0.7146	0.1532	5	0	300	0.1992	0.61	41.9756	0.2581	0.6877	0.1633
Delias_harpalyce	Jun-Aug	0.5523	0.0225	1.407	0.0176	10.9045	7.6417	21.2663	1.4988	4.9683	28.8132	11.4676	12.4439	3.1387	4.4518	4.8595	6.3212	4.3324	2.4478	39.0626	36.3815	7.6982	0.1762	0.2202	16.2463	0.1762	0.2204	0.1592	12.0657	0.1454	0.5968	0.0174	1	0.0132	0.2495	0.1318	10	0.1233	0.3594	0.0667	5	0.0661	500	0.082	0.4863	34.2014	0.2511	0.6763	0.0106
Delias_harpalyce	Dec-Feb	0.6827	0.0682	1.9883	0.0054	21.2491	8.7983	16.3498	11.391	10.5556	35.4267	13.3753	19.9867	3.2542	2.4771	0.2177	0	0.1428	0	34.8556	21.9202	8.3966	0.2378	0.4027	25.6038	0.2378	0.4432	0.2031	9.219	0.0973	0.7587	0.0447	1	0.0054	0.4284	0.2145	10	0.0973	0.5488	0.1261	5	0.0595	500	0.1251	0.6331	43.6581	0.3189	0.7779	0.0395
Delias_harpalyce	Sep-Nov	0.4936	0.0667	3.7442	0.0268	11.2097	8.7662	13.8564	4.5979	7.9866	27.0771	12.5843	20.9419	3.6112	5.6345	4.1894	4.2755	5.5039	4.6475	41.0586	24.0594	8.0075	0.1786	0.3658	23.09	0.1786	0.3003	0.1664	11.075	0.0804	0.6791	0.0247	1	0.0089	0.3191	0.149	10	0.0804	0.4452	0.083	5	0.0446	500	0.1567	0.4126	26.649	0.1964	0.7021	0.0211
Delias_nigrina	Sep-Nov	0.5492	0.0593	2.6208	0.0078	13.0407	26.5481	6.3704	3.8441	2.0396	28.1561	6.6755	3.6566	30.0942	0.7107	0.0917	1.1041	3.9926	13.7161	37.6953	22.2643	8.1777	0.2045	0.4095	23.2875	0.2031	0.356	0.1802	8.9198	0.0547	0.6865	0.0266	1	0.0078	0.3378	0.2025	10	0.0547	0.4485	0.1064	5	0.0312	500	0.2621	0.3035	16.1692	0.0938	0.8477	0.0092
Delias_nigrina	Dec-Feb	0.5076	0.0561	2.4756	0.029	16.1423	17.441	8.1612	27.1644	3.7141	2.4407	2.9709	11.9847	22.0631	6.1415	0.4249	1.6853	3.3708	5.4422	43.1527	27.7002	8.1044	0.1907	0.417	22.9911	0.1884	0.3308	0.1831	8.5798	0.0918	0.6241	0.0279	1	0.0193	0.3091	0.2052	10	0.1063	0.4058	0.1106	5	0.0435	500	0.2316	0.3325	17.1842	0.1353	0.7169	0.0155
Delias_nigrina	Jun-Aug	0.4898	0.0381	1.9529	0.0197	20.8923	22.0608	2.9564	22.6296	4.9756	1.5775	18.3302	35.5516	25.5626	1.7131	2.2575	2.1337	3.2287	1.4072	21.7967	12.9266	7.9592	0.1588	0.4002	24.2277	0.1575	0.2861	0.1882	9.0038	0.0669	0.5888	0.019	1	0.0197	0.2732	0.2084	10	0.0709	0.3601	0.1043	5	0.0472	500	0.2032	0.3165	17.3234	0.1024	0.8592	0.0039
Delias_nigrina	Mar-May	0.4221	0.0471	2.5511	0.009	40.2254	41.0037	3.692	21.6939	0.5552	0.6231	10.6063	4.6763	34.6926	0.8904	1.5277	2.3402	5.0446	5.6448	3.6562	23.1276	7.8087	0.1538	0.335	19.9051	0.1538	0.2461	0.1664	9.7441	0.0679	0.538	0.0214	1	0.009	0.2426	0.17	10	0.0769	0.3341	0.0895	5	0.0271	500	0.1601	0.3184	18.8782	0.1267	0.6711	0.007
Delias_ninus	Sep-Nov	0.5328	0.0346	9.6772	0	4.0888	57.9007	0	0	0	0	1.0579	11.6332	94.5487	30.4661	0	0	0.3046	0	0	0	5.5146	0.1421	0.0961	38.5496	0.25	0.0879	0.1063	45.1043	0.5	0.8972	0.0114	1	0	0.5246	0.0355	10	0	0.6849	0.0211	5	0	500	0.1425	0.096	38.5089	0	0.1425	0.096
Delias_ninus	Jun-Aug	0.2745	0.0723	8.713	0	17.1204	16.0431	0	0	6.0197	7.6884	0.6061	0	65.7771	68.3752	0	0	10.4766	7.8934	0	0	5.9329	0.0375	0.6221	47.9309	0	0.1885	0.1351	13.4027	0	0.742	0.0113	1	0	0.2445	0.0877	10	0	0.411	0.0357	5	0	120	0.0375	0.6221	47.9309	0	0.0375	0.6221
Delias_ninus	Mar-May	0.1558	0.0381	4.4661	0	65.8129	62.3947	0	0	4.4638	17.9921	2.7041	6.9501	4.0797	6.7764	5.5608	0	10.2479	3.5932	7.1308	2.2935	6.0179	0.0625	0.3237	18.9953	0.0625	0.0974	0.1492	9.52	0	0.4258	0.0051	1	0	0.0945	0.1601	10	0	0.1437	0.0485	5	0	500	0.0853	0.2015	11.9225	0	0.0853	0.2015
Delias_pasithoe	Mar-May	0.417	0.0374	7.5036	0.0108	7.7708	21.8605	13.7205	8.7736	3.1398	7.1857	21.1045	18.2282	6.5161	6.9835	25.6007	11.7594	15.7393	3.7826	6.4084	21.4266	7.1416	0.0968	0.1778	27.952	0.0968	0.1263	0.1352	24.0228	0.0753	0.7743	0.0113	1	0	0.3434	0.047	10	0.0323	0.5115	0.0287	5	0.0108	500	0.1072	0.1597	26.4301	0.0753	0.6776	0.0167
Delias_pasithoe	Jun-Aug	0.4166	0.0563	7.7089	0	8.0612	18.4157	13.0327	13.5891	5.6251	6.6842	12.9906	31.0923	11.8646	11.2757	32.6039	4.5678	10.0531	9.757	5.7686	4.6183	7.3631	0.1359	0.1809	26.8907	0.1359	0.1576	0.1602	24.3176	0.1068	0.7392	0.0148	1	0	0.3604	0.0684	10	0.0291	0.5025	0.042	5	0	500	0.1529	0.1655	24.847	0.1068	0.4166	0.0563
Delias_pasithoe	Sep-Nov	0.9478	0.0174	0.2055	0	4.8678	5.2902	15.4529	15.6402	0.7366	6.4221	9.547	13.5162	1.8849	12.8028	40.4758	14.3097	25.1581	23.6895	1.8769	8.3293	7.858	0.2662	0.1767	24.8784	0.2662	0.2586	0.1792	25.4549	0.2662	0.8681	0.0342	1	0.0325	0.5282	0.1006	10	0.1104	0.6752	0.0688	5	0.0779	500	0.2192	0.1979	28.6325	0.2792	0.9478	0.0174
Delias_pasithoe	Dec-Feb	0.9344	0.0073	0.0536	0	5.0458	7.8102	3.1845	19.423	6.799	14.104	6.8697	15.4708	1.8756	4.5826	72.7655	34.5727	3.103	2.7856	0.3568	1.2511	8.2402	0.2455	0.3219	24.1932	0.2455	0.379	0.2155	13.2691	0.2	0.7346	0.0356	1	0.0636	0.435	0.182	10	0.1727	0.5489	0.1245	5	0.1182	420	0.093	0.6032	47.9315	0.3	0.9344	0.0073
Deudorix_antalus	Sep-Nov	1	0.3129	0.0038	0	96.1015	50.7754	0	0	0	0	0	0	0	0	3.8985	49.2246	0	0	0	0	9.1935	0.4686	0.6215	46.0292	0.4444	0.9833	0.477	1.019	0	0.9835	0.4769	1	0	0.8643	0.5497	10	0	0.9275	0.5258	5	0	60	0.6374	0.598	29.8526	0.1667	0.8311	0.558
Deudorix_antalus	Jun-Aug	1	0.37	0.0048	0	0	0	0	0	0	0	0	0	0	0	98.9312	100	1.0688	0	0	0	9.17	0.4	0.6224	48.899	0.4	0.9604	0.4348	2.2241	0	0.9814	0.4192	1	0	0.8418	0.501	10	0.08	0.9152	0.4577	5	0	60	0.2247	0.6762	67.8838	0.48	0.8915	0.4729
Deudorix_antalus	Mar-May	0.9802	0.121	0.2311	0	13.1103	30.5695	4.4284	6.1297	20.6137	0	5.3253	16.0955	0.8875	0	25.1241	19.6544	30.5106	27.551	0	0	9.0245	0.3913	0.5585	37.7735	0.3913	0.8303	0.355	5.6803	0.087	0.9437	0.2097	1	0.0217	0.7533	0.3875	10	0.087	0.8434	0.3431	5	0.087	120	0.2885	0.6189	48.7494	0.4348	0.9802	0.121
Deudorix_livia	Sep-Nov	0.9639	0.2954	0.9042	0	0	0	0	0	0	0	0	0	36.5451	36.9941	29.9712	2.623	0	0	33.4837	60.3829	9.0785	0.3333	0.6181	45.8446	0.3333	0.8764	0.3764	5.198	0	0.9615	0.3024	1	0	0.7917	0.4068	10	0	0.88	0.3751	5	0	100	0.1847	0.7213	64.7912	0.3333	0.7291	0.4302
Deudorix_livia	Jun-Aug	0.602	0.2181	9.5015	0	0	0	32.4826	62.7724	0	0	48.2118	28.7284	18.7655	8.4992	0	0	0	0	0.5401	0	7.6368	0.2223	0.5963	38.811	0.2222	0.6153	0.2104	8.9775	0	0.9338	0.0964	1	0	0.5895	0.2238	10	0	0.7397	0.1489	5	0	160	0.1481	0.6964	51.5573	0.2222	0.5554	0.2438
Deudorix_livia	Mar-May	0.429	0.095	12.4757	0	8.3447	26.7465	0.7047	4.7533	6.7808	5.5816	31.882	48.4066	12.1065	13.1347	2.82	0	37.3613	1.3774	0	0	7.3421	0.1429	0.2978	27.5772	0.1429	0.2636	0.1135	19.2553	0.1429	0.8904	0.0455	1	0	0.4974	0.0866	10	0	0.6852	0.0555	5	0	300	0.0142	0.8186	69.816	0.1429	0.429	0.095
Dione_juno	Dec-Feb	0.8804	0.1145	1.2631	0	28.3234	30.4167	17.3962	14.7195	18.1362	9.1996	3.0731	1.9075	4.2965	7.795	8.3531	10.8988	10.2545	9.2981	10.1671	15.7648	8.7857	0.2708	0.5398	37.8211	0.2704	0.6536	0.2585	8.629	0.0755	0.8952	0.1041	1	0	0.6244	0.2771	10	0.0849	0.7431	0.2043	5	0.0409	500	0.1714	0.6487	51.5333	0.3365	0.8804	0.1145
Dione_juno	Sep-Nov	0.9417	0.1069	0.6143	0	15.3955	17.3563	10.2247	40.5435	0.8806	4.102	3.466	1.7068	29.2721	7.852	28.5192	12.7155	0.6506	1.8952	11.5913	13.8287	8.6703	0.3031	0.3996	30.7824	0.3031	0.5827	0.2399	12.711	0.1158	0.9232	0.1209	1	0.0039	0.6438	0.216	10	0.1023	0.779	0.173	5	0.056	500	0.3365	0.3744	27.9733	0.2645	0.9417	0.1069
Dione_juno	Mar-May	0.9003	0.1099	0.8415	0.004	43.7856	26.9089	26.0022	31.3511	1.8472	8.3939	0.5143	0.741	6.3348	5.5362	4.6834	10.7421	4.576	4.2009	12.2566	12.1259	8.8531	0.3198	0.5396	35.0243	0.3198	0.6996	0.27	6.8388	0.0769	0.8911	0.1177	1	0.0061	0.6362	0.3194	10	0.1032	0.7442	0.2301	5	0.0648	500	0.3358	0.5244	33.283	0.3016	0.9945	0.0108
Dione_juno	Jun-Aug	0.8807	0.0624	0.7817	0.0066	25.5564	19.9364	21.8654	35.1831	3.9029	9.3593	3.5203	4.6352	12.9498	2.8311	19.1945	17.4963	3.3344	4.8149	9.6763	5.7437	8.501	0.2689	0.3732	27.8053	0.2689	0.4919	0.2143	12.6902	0.1164	0.8651	0.0697	1	0.0115	0.5501	0.1918	10	0.0885	0.6875	0.1383	5	0.0557	500	0.2682	0.3739	27.8685	0.2689	0.9523	0.0227
Dione_moneta	Mar-May	0.6103	0.0965	3.5986	0.0179	35.2911	22.9019	14.8259	19.9098	3.2202	15.662	4.5047	3.0452	6.021	8.8139	5.6808	7.9083	9.1076	3.9339	21.3488	17.825	8.3551	0.2192	0.4055	27.3187	0.2186	0.4252	0.2014	10.3547	0.0789	0.766	0.0438	1	0.0143	0.4319	0.1965	10	0.0753	0.5578	0.1193	5	0.0323	500	0.2646	0.348	22.2661	0.1541	0.9344	0.0071
Dione_moneta	Dec-Feb	0.7786	0.0724	1.6737	0.0159	40.7148	23.6921	19.4311	31.8	1.99	16.2196	1.9128	1.067	7.3821	2.9756	3.7621	5.0484	9.2221	4.8681	15.585	14.3291	8.5146	0.2349	0.4678	30.1646	0.2349	0.4986	0.2044	9.4298	0.0889	0.8284	0.0573	1	0.0095	0.4864	0.2128	10	0.0889	0.6201	0.1323	5	0.054	500	0.252	0.4415	28.0755	0.2127	0.9677	0.0092
Dione_moneta	Jun-Aug	0.5614	0.0675	3.0814	0.0311	35.2466	17.4689	16.6769	25.8606	6.2619	15.2898	2.0602	2.4935	11.6326	12.9219	3.6484	7.0485	10.1511	3.384	14.3224	15.5329	8.2087	0.2088	0.3904	23.3353	0.2088	0.3672	0.1773	9.4937	0.0989	0.7255	0.0292	1	0.0165	0.3579	0.1865	10	0.1007	0.4805	0.1012	5	0.0495	500	0.1874	0.4309	26.4111	0.2216	0.9352	0.0053
Dione_moneta	Sep-Nov	0.592	0.0799	3.1547	0.0286	33.3721	18.8128	27.1621	35.4842	3.9611	15.0932	3.2238	2.7603	10.1226	6.607	3.9086	6.6276	4.2098	4.9036	14.04	9.7112	8.3519	0.2225	0.4542	25.5234	0.2218	0.4238	0.1768	8.3717	0.0706	0.7534	0.0397	1	0.0185	0.3915	0.208	10	0.0891	0.5159	0.1153	5	0.0538	500	0.2404	0.421	23.0912	0.1933	0.9616	0.0027
Dircenna_dero	Sep-Nov	0.6644	0.2049	7.0436	0	29.2023	23.2902	8.8936	3.6686	3.0167	13.0867	13.3236	2.1469	8.5475	16.8761	15.6831	22.0171	3.1654	5.9602	18.1678	12.9541	8.6542	0.1667	0.5824	48.444	0.1667	0.5734	0.2562	11.2395	0	0.8936	0.0816	1	0	0.5981	0.2443	10	0	0.7212	0.1696	5	0	500	0.2493	0.4988	37.2829	0.0625	0.5025	0.3002
Dircenna_dero	Dec-Feb	0.6003	0.1794	8.2207	0	20.5719	22.1903	5.9814	6.8523	10.5233	4.8637	17.2984	17.8857	10.8977	6.5526	5.4772	12.9224	17.5607	19.9834	11.6894	8.7495	8.5059	0.1602	0.5409	44.4641	0.1562	0.4944	0.2345	13.178	0.0312	0.8793	0.0668	1	0	0.5585	0.2014	10	0.0156	0.6931	0.1377	5	0	500	0.179	0.5186	41.593	0.0938	0.5653	0.198
Dircenna_dero	Jun-Aug	0.8913	0.2358	1.8236	0	16.799	9.8258	6.6903	7.2851	21.3741	12.8702	18.4522	31.6633	1.0337	8.292	15.202	27.7594	1.3757	1.4182	19.0731	0.886	8.9863	0.3571	0.5856	39.1466	0.3571	0.7992	0.3001	5.4727	0.0238	0.9185	0.1937	1	0	0.7083	0.3543	10	0.0952	0.8099	0.2931	5	0.0238	440	0.4523	0.5343	29.3497	0.1905	0.8913	0.2358
Dircenna_dero	Mar-May	0.7329	0.2118	5.2743	0.0143	27.3052	23.3822	8.4963	12.0993	1.5779	12.8071	12.1072	8.5353	2.7701	2.3326	14.1897	13.9591	17.334	10.289	16.2195	16.5954	8.7893	0.2178	0.5959	45.9971	0.2143	0.6563	0.2593	8.4042	0.0286	0.8962	0.1041	1	0.0143	0.6232	0.2838	10	0.0286	0.7405	0.207	5	0.0143	500	0.2178	0.5959	45.9971	0.2143	0.9219	0.0866
Dircenna_jemina	Sep-Nov	1	0.6321	0.0106	0	0	0	0	0	0	0	0	0	0	0	0	0	0	0	0	0	9.1481	1	0.6321	0.0106	0	NA	NA	NA	NA	NA	NA	NA	NA	NA	NA	NA	NA	NA	NA	NA	NA	20	1	0.6321	0.0106	0	1	0.6321
Dircenna_jemina	Mar-May	0.7128	0.2269	6.3711	0	65.0079	50.1112	5.467	27.1123	6.6924	16.2382	9.2716	0	1.856	0	0.0096	0	10.1932	4.4326	1.5024	2.1056	8.7692	0.2177	0.5869	42.9509	0.2105	0.6433	0.2551	9.3398	0	0.8832	0.1069	1	0	0.629	0.261	10	0	0.7481	0.2145	5	0	240	0.3058	0.4831	32.451	0.0526	0.4776	0.3437
Dircenna_jemina	Jun-Aug	0.7449	0.1407	3.5461	0	31.9396	42.4969	0.4492	0	9.8956	1.0584	22.9562	12.4312	0.1737	0	11.2235	28.5764	13.6397	15.4371	9.7226	0	8.6827	0.25	0.5285	36.1566	0.25	0.5899	0.2249	8.8194	0.0417	0.8714	0.0816	1	0	0.5636	0.2432	10	0.0417	0.6932	0.1671	5	0.0417	500	0.2156	0.5692	40.7937	0.25	0.7449	0.1407
Dixeia_charina	Jun-Aug	0.7166	0.0606	1.8609	0	9.2966	40.859	0.7438	0	77.4617	6.9682	4.2608	32.8691	0	0	5.5232	18.0171	0.193	1.2866	2.5209	0	8.1766	0.21	0.3852	26.6258	0.1875	0.4118	0.1855	11.5966	0.125	0.786	0.0387	1	0	0.4454	0.1698	10	0.125	0.5774	0.1182	5	0.0625	180	0.2207	0.3672	25.3949	0.125	0.7166	0.0606
Dixeia_charina	Mar-May	0.9173	0.0838	0.8413	0	0	0	21.7093	10.4471	0	0	0	0	0	0	46.5532	61.4249	31.7375	28.128	0	0	8.7734	0.3	0.5288	33.093	0.3	0.6477	0.2271	8.1709	0.1	0.9059	0.0899	1	0.05	0.6047	0.256	10	0.1	0.7376	0.1825	5	0.1	80	0.3415	0.4801	28.6083	0.15	0.9173	0.0838
Dixeia_charina	Sep-Nov	0.7744	0.0733	2.8402	0	1.1299	1.7921	16.5661	0	24.2563	1.3076	12.4467	37.1795	0	0	0	0	6.3402	9.2596	39.2608	50.4612	7.8585	0.2091	0.388	27.425	0.2	0.4254	0.1669	12.1418	0.05	0.8943	0.0519	1	0	0.4803	0.1383	10	0.05	0.6652	0.0882	5	0.05	100	0.253	0.3241	22.8685	0.05	0.7744	0.0733
Dixeia_pigea	Jun-Aug	1	0.6321	0.01	0	0	0	0	0	0	0	0	0	0	0	0	0	0	0	0	0	9.2103	1	0.6321	0.01	0	1	0.6321	0.01	0	NA	NA	NA	NA	NA	NA	NA	NA	NA	NA	NA	NA	20	1	0.6321	0.01	0	1	0.6321
Dixeia_pigea	Mar-May	0.8224	0.0824	1.8424	0	13.2361	17.6336	27.0416	7.2084	0	0	0.4295	0.3802	6.7321	19.3711	18.9067	10.7171	33.654	44.6896	0	0	8.4756	0.2963	0.3308	26.7681	0.2963	0.4796	0.236	14.3362	0.1111	0.8761	0.0635	1	0	0.5638	0.202	10	0.1111	0.6896	0.1389	5	0.1111	100	0.3153	0.3163	25.2145	0.1852	0.8224	0.0824
Dixeia_pigea	Sep-Nov	1	0.3604	0.0051	0	0	0	71.9915	0.4076	2.4994	13.1665	0	0	2.226	9.8357	19.8582	76.5902	3.4249	0	0	0	9.0687	0.3354	0.5501	45.9415	0.3636	0.8679	0.4182	7.5448	0	0.9808	0.3681	1	0	0.829	0.4263	10	0.0909	0.9098	0.3993	5	0	80	0.1699	0.6846	64.5038	0.3636	0.841	0.4239
Doleschallia_bisaltide	Sep-Nov	0.8925	0.0345	0.3674	0	7.8484	8.1487	6.6274	20.9451	32.1397	10.5056	9.5448	19.2692	13.9193	14.7284	2.4277	2.0282	16.9206	15.9538	10.5721	8.421	8.4787	0.2514	0.4102	29.2401	0.2514	0.4811	0.2282	11.3991	0.0894	0.8277	0.0563	1	0.0168	0.5082	0.2118	10	0.0726	0.6327	0.1401	5	0.0559	500	0.1799	0.5052	38.1632	0.3128	0.8925	0.0345
Doleschallia_bisaltide	Jun-Aug	0.7313	0.0933	2.3646	0.0242	4.062	4.491	10.998	16.2722	8.6421	5.7051	10.8111	21.5855	29.3665	25.9249	2.2707	2.7311	14.7185	19.0753	19.1311	4.215	8.5263	0.2587	0.4594	31.5538	0.2606	0.5045	0.2495	10.4499	0.0727	0.8161	0.0634	1	0.0242	0.5125	0.2429	10	0.0727	0.6281	0.152	5	0.0545	500	0.2882	0.4315	28.0871	0.2182	0.9619	0.0055
Doleschallia_bisaltide	Mar-May	0.7432	0.1167	2.3417	0.0213	2.0773	3.9871	5.1939	16.0983	12.7438	14.6553	13.807	12.1458	24.92	19.4005	2.7081	4.1295	9.714	12.2309	28.8359	17.3525	8.5704	0.2496	0.4768	33.3781	0.2482	0.5273	0.2436	10.3895	0.0922	0.8116	0.0777	1	0.0142	0.5347	0.2401	10	0.0922	0.6518	0.1662	5	0.0638	500	0.2538	0.4721	32.862	0.227	0.9258	0.0132
Doleschallia_bisaltide	Dec-Feb	0.7725	0.0667	1.2958	0.01	10.9478	9.0886	2.9632	15.0758	37.0852	15.3901	12.2507	14.2116	19.7821	27.7947	0.2414	1.6651	5.7215	3.0944	11.0082	13.6797	8.3624	0.2338	0.3539	26.3172	0.2338	0.4283	0.199	12.1517	0.1343	0.792	0.059	1	0.01	0.4727	0.1759	10	0.1144	0.6084	0.1192	5	0.0547	500	0.139	0.5355	38.763	0.2886	0.9464	0.0078
Dryadula_phaetusa	Sep-Nov	0.9846	0.2896	0.4867	0	19.7539	32.9499	3.0473	0	18.6478	18.0059	9.6457	13.6069	13.546	5.8422	5.2756	7.7073	0.1578	0	29.926	21.8878	9.1386	0.4199	0.6272	43.6056	0.4192	0.9307	0.3451	2.7353	0.018	0.9713	0.3101	1	0.006	0.8	0.4662	10	0.1078	0.8839	0.3832	5	0.0539	120	0.2988	0.6601	57.0104	0.509	0.9846	0.2896
Dryadula_phaetusa	Dec-Feb	0.9101	0.1836	1.3577	0	14.8472	12.0576	9.331	8.6778	4.8151	18.1018	7.3104	21.5317	11.3933	1.2555	32.2774	13.4496	14.6374	22.8507	5.3883	2.0753	8.9127	0.3457	0.5183	36.5812	0.3459	0.7425	0.3095	8.0498	0.0811	0.9237	0.1701	1	0	0.7047	0.3282	10	0.0865	0.808	0.2727	5	0.0378	500	0.1473	0.6914	61.2448	0.4865	0.9101	0.1836
Dryadula_phaetusa	Mar-May	0.9812	0.2813	0.5823	0	12.3696	6.7646	29.4504	22.549	0	0	0.7704	0	0.124	0	44.0629	29.0405	12.8277	30.1998	0.395	11.446	9.1161	0.4051	0.6074	42.45	0.4051	0.91	0.3703	3.7265	0.0564	0.9701	0.2995	1	0.0103	0.7997	0.434	10	0.1282	0.8857	0.3878	5	0.0718	140	0.2908	0.6499	54.9039	0.4872	0.9812	0.2813
Dryadula_phaetusa	Jun-Aug	0.959	0.246	0.8477	0	45.112	31.8152	16.4202	31.0939	15.7589	10.5617	5.7159	5.6777	4.5181	8.2458	8.54	10.6025	0	0	3.9348	2.0032	9.1242	0.3896	0.6119	46.1547	0.3896	0.9174	0.3465	2.4745	0.013	0.9542	0.2619	1	0.0065	0.7917	0.472	10	0.0779	0.8692	0.4128	5	0.0325	100	0.3189	0.6415	53.762	0.4091	0.959	0.246
Dryas_iulia	Mar-May	0.9412	0.1344	0.7192	0.005	10.6331	5.7311	17.4859	29.3199	3.2106	15.1978	18.2128	4.315	7.7211	8.3753	10.3916	9.3897	18.869	15.355	13.4758	12.3162	8.8927	0.333	0.5229	38.3267	0.3329	0.7278	0.3146	8.4288	0.0854	0.9277	0.1468	1	0.0099	0.6985	0.3321	10	0.0928	0.8015	0.2591	5	0.0483	500	0.3708	0.5025	34.5845	0.2834	0.9801	0.0637
Dryas_iulia	Sep-Nov	0.9429	0.1387	0.7568	0.0059	14.2161	8.1864	25.3733	28.3078	3.7917	10.2727	11.3232	7.079	4.7516	3.181	13.0309	6.7008	15.2708	21.4457	12.2422	14.8266	8.9254	0.335	0.5399	39.3923	0.335	0.752	0.32	7.7008	0.0803	0.9313	0.1521	1	0.0099	0.7093	0.347	10	0.1051	0.809	0.2762	5	0.0476	500	0.301	0.5592	42.9977	0.3538	0.9986	0.0224
Dryas_iulia	Jun-Aug	0.9293	0.1316	0.8995	0.0054	13.3503	4.8234	27.4441	34.9544	8.044	18.0139	11.319	8.3521	3.7189	5.1683	7.9877	5.6816	11.9037	8.948	16.2323	14.0583	8.9003	0.3233	0.5462	38.53	0.3237	0.7334	0.2989	7.5335	0.0579	0.9242	0.1355	1	0.0075	0.6859	0.3341	10	0.0836	0.791	0.2526	5	0.0418	500	0.2942	0.5656	41.7489	0.3505	0.9923	0.0362
Dryas_iulia	Dec-Feb	0.8474	0.1107	1.3399	0.0085	14.6438	8.2198	12.4813	18.9328	5.9719	3.2826	17.7439	9.6229	5.254	6.1223	12.3507	11.3451	17.7579	18.0563	13.7965	24.4181	8.6486	0.2874	0.4393	32.8264	0.2875	0.5702	0.2599	11.8432	0.1072	0.8652	0.0952	1	0.0073	0.6061	0.2432	10	0.0853	0.7227	0.1923	5	0.0487	500	0.2152	0.5123	40.9592	0.3544	0.9818	0.0073
Dynastor_darius	Mar-May	1	0.6321	0.01	0	0	0	0	0	0	0	0	0	0	0	0	0	0	0	0	0	9.2103	1	0.6321	0.01	0	1	0.6321	0.01	0	NA	NA	NA	NA	NA	NA	NA	NA	NA	NA	NA	NA	20	1	0.6321	0.01	0	1	0.6321
Dynastor_darius	Jun-Aug	1	0.6321	0.01	0	0	0	0	0	0	0	0	0	0	0	0	0	0	0	0	0	9.2103	1	0.6321	0.01	0	1	0.6321	0.01	0	NA	NA	NA	NA	NA	NA	NA	NA	NA	NA	NA	NA	20	1	0.6321	0.01	0	1	0.6321
Dynastor_darius	Sep-Nov	1	0.6321	0.01	0	0	0	0	0	0	0	0	0	0	0	0	0	0	0	0	0	9.2103	1	0.6321	0.01	0	1	0.6321	0.01	0	NA	NA	NA	NA	NA	NA	NA	NA	NA	NA	NA	NA	20	1	0.6321	0.01	0	1	0.6321
Echinargus_isola	Jun-Aug	0.7936	0.0984	1.9955	0.0098	13.0877	13.1239	12.6228	9.0338	9.6715	16.3582	14.1176	8.7475	5.5575	6.7247	9.5967	12.3614	18.2379	17.7323	17.1084	15.9182	8.6328	0.2652	0.493	33.0885	0.2648	0.5612	0.238	9.3187	0.0908	0.8566	0.0714	1	0.0066	0.5475	0.2485	10	0.0963	0.6702	0.1617	5	0.0514	500	0.2652	0.493	33.0885	0.2648	0.9822	0.0134
Echinargus_isola	Dec-Feb	0.9938	0	0	0	0.0155	15.3123	0.0152	8.0883	0.0065	0	0.07	4.0057	0.0083	8.2005	42.2931	8.698	57.5055	51.4646	0.086	4.2305	6.5779	0.3979	0.0011	0.1047	0.3979	0.0719	0.1561	13.2467	0.7439	0.2429	0.0107	1	0.5412	0.0882	0.1134	10	0.7195	0.1316	0.0524	5	0.6662	500	0.2535	0.0091	0.8544	0.5259	0.9938	0
Echinargus_isola	Sep-Nov	0.8908	0.0759	0.6017	0.0056	17.7228	15.4161	14.4913	4.935	14.8279	29.1167	6.1882	6.7586	2.0659	2.0841	15.8694	18.6978	11.1349	10.4636	17.6996	12.5282	8.7042	0.29	0.491	32.9919	0.29	0.6027	0.2521	9.2714	0.1055	0.8643	0.0959	1	0.0132	0.5879	0.2614	10	0.1111	0.7064	0.1867	5	0.0603	500	0.1874	0.6076	46.5653	0.3748	0.9304	0.0423
Echinargus_isola	Mar-May	0.8926	0.0712	0.9245	0.013	8.3952	9.4667	14.5032	4.82	15.9278	14.652	6.2039	3.5226	3.8267	3.8061	7.2175	18.7002	16.5026	27.7392	27.4233	17.2933	8.6135	0.2824	0.4397	29.6976	0.2823	0.5505	0.2305	10.5731	0.1185	0.8871	0.0728	1	0.0149	0.5627	0.2245	10	0.1154	0.6943	0.1518	5	0.0726	500	0.2843	0.4374	29.4936	0.2798	0.9893	0.0111
Elodina_angulipennis	Jun-Aug	0.5586	0.1334	5.47	0	16.2096	23.6463	3.4039	6.6371	2.7161	24.3731	26.3333	5.2397	14.3976	6.4886	5.7388	26.6774	5.0709	5.5243	26.1297	1.4134	8.3883	0.1997	0.4514	33.1833	0.2121	0.4395	0.2208	10.729	0.0606	0.7986	0.0374	1	0	0.4526	0.2109	10	0.0303	0.5735	0.1239	5	0	500	0.2165	0.4299	30.9685	0.1212	0.5586	0.1334
Elodina_angulipennis	Mar-May	0.4637	0.1086	6.8571	0	12.7802	19.1664	8.5628	5.7702	30.0418	49.119	13.9617	8.3697	0.7998	10.8402	1.7938	2.19	1.0615	1.7253	30.9984	2.8193	7.6413	0.1305	0.3728	33.581	0.1429	0.2874	0.1892	16.6093	0	0.7432	0.0234	1	0	0.3947	0.1359	10	0	0.5156	0.0873	5	0	500	0.1643	0.3143	28.5827	0	0.1643	0.3143
Elodina_angulipennis	Sep-Nov	0.5449	0.0953	5.4452	0	18.9122	17.095	18.6699	15.7686	4.9746	17.5829	27.5002	10.0795	0.477	17.0978	4.2346	6.3016	3.6343	7.2589	21.5971	8.8157	8.2413	0.1474	0.4863	35.1122	0.1463	0.3794	0.1859	11.725	0.0488	0.7949	0.0386	1	0	0.4135	0.1623	10	0.0488	0.5624	0.0898	5	0	500	0.0991	0.6051	45.0807	0.1707	0.5449	0.0953
Elodina_angulipennis	Dec-Feb	0.6828	0.0723	2.8955	0	11.2088	19.7685	9.5512	11.3703	4.172	13.0764	28.9401	10.2908	2.2238	3.5508	3.7878	33.944	2.9748	3.8817	37.1415	4.1175	8.3195	0.199	0.4435	30.2301	0.2	0.4102	0.1948	11.1823	0.0833	0.8075	0.0476	1	0	0.4339	0.1758	10	0.0833	0.5828	0.0948	5	0.0667	500	0.2344	0.385	25.6299	0.1333	0.6828	0.0723
Elodina_padusa	Dec-Feb	1	0.6321	0.01	0	0	0	0	0	0	0	0	0	0	0	0	0	0	0	0	0	9.2103	1	0.6321	0.01	0	1	0.6321	0.01	0	NA	NA	NA	NA	NA	NA	NA	NA	NA	NA	NA	NA	20	1	0.6321	0.01	0	1	0.6321
Elodina_padusa	Jun-Aug	1	0.4036	0.0053	0	0	0	0	0	0	0	0	0	0	0	100	100	0	0	0	0	9.1889	0.4286	0.6241	48.3664	0.4286	0.9787	0.4829	1.3741	0	0.9842	0.4788	1	0	0.8599	0.5313	10	0.0857	0.9267	0.5068	5	0.0571	40	0.5835	0.5927	33.5435	0.2	0.9751	0.4849
Elodina_padusa	Mar-May	0.9673	0.2991	1.0734	0	14.832	1.8363	39.9134	0	0	0	31.272	44.6759	0	0	9.7644	53.4878	0	0	4.2181	0	9.0923	0.3478	0.5932	46.6912	0.3478	0.8886	0.3895	4.9376	0	0.9691	0.2962	1	0	0.8043	0.4332	10	0	0.8874	0.3902	5	0	200	0.3069	0.6146	50.946	0.3478	0.7608	0.4507
Elodina_padusa	Sep-Nov	0.6158	0.2089	8.7851	0	5.002	3.0674	18.1301	9.7303	0.0906	0.6251	13.4909	23.7336	9.5585	20.5178	42.9928	30.1215	8.3927	8.5583	2.3425	3.6459	8.6756	0.1045	0.7537	58.7761	0.1	0.5858	0.2249	10.0336	0	0.8984	0.0877	1	0	0.5865	0.2246	10	0	0.7237	0.1631	5	0	500	0.1061	0.7516	58.4031	0.0667	0.399	0.3436
Epargyreus_clarus	Sep-Nov	1	0.4405	0.0058	0	0	0	0	0	0	0	0	0	51.7835	0	42.5949	43.4914	0	0	5.6216	56.5086	9.2054	0.4708	0.6301	49.0255	0.4571	0.995	0.5066	0.3385	0	0.9863	0.553	1	0	0.8813	0.5839	10	0.0857	0.9387	0.5742	5	0.0286	80	0.1815	0.6602	79.2648	0.6857	0.948	0.5718
Epargyreus_clarus	Dec-Feb	0.7905	0.1279	2.0101	0.0171	13.8085	33.4699	8.5154	9.1537	37.9131	8.5658	3.2738	7.5463	17.5822	8.7357	6.1923	12.5696	2.2235	2.3788	10.4913	17.5803	8.7607	0.2885	0.5335	35.3765	0.2889	0.6376	0.2657	7.2047	0.0514	0.8471	0.0858	1	0.011	0.5849	0.3135	10	0.0673	0.6889	0.2135	5	0.0392	500	0.2199	0.6023	44.3652	0.3464	0.9953	0
Epargyreus_clarus	Jun-Aug	0.6362	0.0854	2.3822	0.0184	24.7771	30.2835	24.9105	27.9334	9.5125	2.6934	9.931	4.137	4.0426	7.248	15.9373	16.1691	9.2944	9.9125	1.5946	1.623	8.4071	0.2375	0.4394	26.9058	0.2375	0.4477	0.2127	9.0392	0.0894	0.7275	0.0469	1	0.0103	0.4304	0.2276	10	0.097	0.5395	0.1454	5	0.0488	500	0.2437	0.4288	26.1104	0.2303	0.9802	9.00E-04
Epargyreus_clarus	Mar-May	0.5831	0.0831	3.271	0.0333	20.7721	39.1096	35.1067	27.031	14.5725	1.9252	8.3781	4.2211	2.8206	2.1274	11.6596	17.8853	4.9514	6.2184	1.739	1.482	8.2866	0.2234	0.3825	25.0835	0.2234	0.397	0.2023	10.1586	0.0933	0.737	0.0351	1	0.013	0.3997	0.2008	10	0.0922	0.517	0.1155	5	0.049	500	0.2081	0.4094	27.0249	0.2365	0.9891	0.001
Episcada_hymenaea	Sep-Nov	1	0.6321	0.01	0	0	0	0	0	0	0	0	0	0	0	0	0	0	0	0	0	9.2103	1	0.6321	0.01	0	1	0.6321	0.01	0	NA	NA	NA	NA	NA	NA	NA	NA	NA	NA	NA	NA	20	1	0.6321	0.01	0	1	0.6321
Episcada_hymenaea	Dec-Feb	0.8367	0.2758	3.4562	0	18.0804	11.1217	5.5258	12.9052	17.6531	21.1729	29.3829	12.3079	17.2112	11.9565	2.3233	2.8463	8.4509	27.6894	1.3724	0	8.9958	0.2857	0.6348	49.0507	0.2857	0.8069	0.3116	4.7497	0	0.9178	0.1567	1	0	0.7091	0.3893	10	0.0357	0.8015	0.3162	5	0	500	0.4418	0.5511	31.5433	0.0714	0.7387	0.3657
Episcada_hymenaea	Jun-Aug	0.9729	0.3211	0.9859	0	2.6695	44.1562	0	0	0	0	97.3278	41.5575	0	0	0.0027	14.2863	0	0	0	0	9.1753	0.3705	0.6604	53.2973	0.3636	0.9655	0.3506	1.2974	0	0.9725	0.3221	1	0	0.8316	0.5114	10	0.0455	0.903	0.4693	5	0	80	0.3705	0.6604	53.2973	0.3636	0.8953	0.4756
Episcada_hymenaea	Mar-May	0.9954	0.317	0.1645	0	0	0	0	0	0	0	45.808	35.1016	13.3641	20.5993	40.8279	44.2991	0	0	0	0	9.1633	0.381	0.6297	50.0248	0.381	0.954	0.3692	1.9876	0	0.9755	0.3419	1	0	0.8265	0.4973	10	0.0476	0.9002	0.4508	5	0.0476	140	0.4964	0.6061	38.4051	0.1905	0.9147	0.4361
Euchrysops_malathana	Jun-Aug	1	0.6321	0.01	0	0	0	0	0	0	0	0	0	0	0	0	0	0	0	0	0	9.2103	1	0.6321	0.01	0	1	0.6321	0.01	0	NA	NA	NA	NA	NA	NA	NA	NA	NA	NA	NA	NA	20	1	0.6321	0.01	0	1	0.6321
Euchrysops_malathana	Sep-Nov	0.9381	0.2881	1.4854	0	0	0	36.1367	0	6.1598	26.0463	24.0397	26.1026	0	0	6.7076	0	6.7133	24.9455	20.2429	22.9056	9.0476	0.3282	0.5955	49.4987	0.3333	0.8498	0.3741	5.7744	0	0.951	0.2479	1	0	0.7794	0.4236	10	0.037	0.864	0.3645	5	0	320	0.1779	0.6654	67.072	0.4074	0.7864	0.4201
Euchrysops_malathana	Mar-May	0.8382	0.1862	3.1592	0	10.9058	14.0753	13.4336	9.7219	16.2757	18.0043	17.4793	4.0023	16.0748	31.0347	6.6489	3.9574	9.1444	11.4923	10.0374	7.7118	8.7509	0.2721	0.4783	42.1255	0.2647	0.6316	0.3163	12.6748	0.0882	0.9152	0.13	1	0	0.6785	0.2865	10	0.0588	0.7864	0.2188	5	0.0294	500	0.1826	0.5355	51.9605	0.3235	0.8382	0.1862
Euchrysops_malathana	Dec-Feb	0.8044	0.1752	3.9212	0	17.4396	18.3562	17.8681	12.6628	9.1536	16.5852	6.9927	16.4771	3.3067	10.3389	19.8697	11.4774	14.372	2.3767	10.9977	11.7257	8.6877	0.196	0.5348	47.2287	0.186	0.5929	0.285	13.3072	0.0465	0.9149	0.11	1	0	0.655	0.255	10	0.0465	0.7726	0.19	5	0.0233	500	0.2119	0.5201	45.2113	0.1395	0.8044	0.1752
Eueides_aliphera	Mar-May	0.7373	0.1387	3.9711	0	17.6272	11.7057	21.8081	29.9055	11.736	13.883	14.8985	10.2867	7.7821	4.7226	6.6314	9.8322	12.6388	10.3546	6.878	9.3096	8.5571	0.185	0.5007	41.2921	0.1884	0.5203	0.2435	12.8232	0.029	0.8729	0.0707	1	0	0.5767	0.2149	10	0.029	0.7036	0.156	5	0.0145	500	0.2154	0.4595	37.4643	0.1159	0.7373	0.1387
Eueides_aliphera	Dec-Feb	0.7296	0.2249	6.2659	0	15.1169	14.0669	19.7024	14.8622	10.9789	11.492	11.559	9.6221	18.0294	19.7539	13.0871	12.662	5.6206	3.9893	5.9056	13.5517	8.7599	0.2027	0.5859	47.3212	0.2027	0.6373	0.2769	10.4667	0	0.9063	0.1109	1	0	0.6465	0.2733	10	0	0.7625	0.209	5	0	500	0.13	0.6679	58.447	0.2297	0.6246	0.2822
Eueides_aliphera	Jun-Aug	0.7177	0.1175	3.5639	0	22.7704	18.3898	11.7002	19.2127	12.3844	13.2439	11.1583	6.4484	10.7082	8.2613	12.1996	8.9538	12.307	17.3393	6.7719	8.1508	8.5323	0.1829	0.5323	40.7248	0.1789	0.5076	0.237	11.5713	0.0421	0.8536	0.0654	1	0	0.5383	0.2133	10	0.0421	0.666	0.1452	5	0.0211	500	0.1829	0.5323	40.7248	0.1789	0.7177	0.1175
Eueides_aliphera	Sep-Nov	0.8732	0.1046	0.8989	0	42.4853	38.6176	10.3403	7.1644	2.225	1.4048	14.654	9.6613	6.9184	11.14	5.4019	7.3528	9.126	8.3544	8.8491	16.3046	8.8341	0.2698	0.5842	39.9785	0.2698	0.6864	0.2683	6.7533	0.0476	0.8671	0.1103	1	0.0159	0.6219	0.3153	10	0.0476	0.7277	0.2372	5	0.0317	500	0.2699	0.584	39.9576	0.254	0.8732	0.1046
Eueides_isabella	Dec-Feb	0.951	0.2045	0.582	0	16.3721	21.2028	1.0298	0	0	0	17.9218	19.7095	25.9924	42.9986	31.6816	12.6298	0.021	0	6.9812	3.4592	9.073	0.4001	0.6014	40.0548	0.4035	0.8716	0.3234	3.5584	0.0351	0.9366	0.2407	1	0.0175	0.7537	0.4264	10	0.0877	0.8412	0.3534	5	0.0702	360	0.4771	0.5701	32.2647	0.2281	0.951	0.2045
Eueides_isabella	Jun-Aug	0.9279	0.2339	1.3042	0	46.3782	29.7672	13.8169	34.8374	8.8669	17.5725	6.5789	0.6593	11.6571	4.3997	0.5876	4.9314	2.2534	6.6944	9.861	1.138	9.0519	0.3636	0.6159	41.4164	0.3636	0.8534	0.3245	4.2138	0.0303	0.9381	0.2169	1	0	0.7442	0.3977	10	0.0758	0.8367	0.3373	5	0.0303	420	0.2593	0.6771	54.1807	0.3939	0.9279	0.2339
Eueides_isabella	Mar-May	0.5627	0.1704	7.7821	0	20.2568	20.78	12.3676	18.4855	15.2723	13.3629	8.4468	6.8619	6.2025	14.9919	15.3327	8.0705	12.0135	7.2549	10.1077	10.1926	8.4493	0.1403	0.5652	44.6685	0.1364	0.4672	0.2251	12.2899	0.0114	0.8375	0.0578	1	0	0.5119	0.2005	10	0	0.6433	0.131	5	0	500	0.1776	0.4975	38.5891	0.0795	0.4703	0.2237
Eueides_isabella	Sep-Nov	0.9762	0.3029	0.6786	0	11.1939	3.4522	1.3108	11.4098	16.4313	25.2013	0	0	0	0	29.8873	18.4547	41.1767	41.482	0	0	9.1235	0.3755	0.6319	46.2901	0.3699	0.9168	0.3602	3.3359	0.0137	0.9682	0.3162	1	0.0137	0.7969	0.4379	10	0.0959	0.8838	0.3817	5	0.0137	100	0.38	0.6306	45.797	0.3562	0.9762	0.3029
Eueides_lybia	Sep-Nov	1	0.6321	0.0136	0	0	0	0	0	0	0	0	0	0	0	0	0	0	0	0	0	8.906	1	0.6321	0.0136	0	NA	NA	NA	NA	NA	NA	NA	NA	NA	NA	NA	NA	NA	NA	NA	NA	20	1	0.6321	0.0136	0	1	0.6321
Eueides_lybia	Jun-Aug	0.8989	0.311	2.6352	0	100	100	0	0	0	0	0	0	0	0	0	0	0	0	0	0	8.9442	0.5	0.6542	36.8674	0.5	0.9313	0.2507	1.4847	0	0.948	0.224	1	0	0.7777	0.5403	10	0	0.8488	0.4062	5	0	60	0.5647	0.6018	29.9656	0	0.5647	0.6018
Eueides_lybia	Mar-May	0.9537	0.31	1.1938	0	31.7528	100	0	0	0	0	0	0	68.2472	0	0	0	0	0	0	0	9.0852	0.3334	0.6413	54.3714	0.3333	0.9279	0.3785	2.3892	0	0.9588	0.2817	1	0	0.7973	0.4633	10	0	0.8804	0.4089	5	0	60	0.219	0.6552	67.2053	0.3333	0.716	0.539
Eueides_procula	Mar-May	0.512	0.1705	5.8678	0	36.4838	28.3898	1.4708	10.9659	6.6301	9.6963	20.3142	8.7823	26.3017	29.9853	0	0	6.3431	4.6647	2.4561	7.5157	8.4505	0.1276	0.6786	48.0313	0.125	0.4677	0.2048	7.8413	0	0.7102	0.0515	1	0	0.4277	0.2411	10	0	0.5348	0.1552	5	0	500	0.1276	0.6786	48.0313	0.125	0.4206	0.248
Eueides_procula	Jun-Aug	0.7126	0.2405	5.8993	0	47.0089	30.5446	0	0	22.856	34.7164	25.3917	27.7489	4.7434	6.9901	0	0	0	0	0	0	8.836	0.2609	0.5946	40.4972	0.2609	0.6877	0.2537	6.9264	0	0.8855	0.1083	1	0	0.6209	0.2926	10	0.0435	0.7359	0.2249	5	0	300	0.2676	0.5864	39.6153	0.1739	0.6304	0.2855
Eueides_procula	Sep-Nov	0.857	0.2901	4.9364	0	99.7594	89.2202	0	0	0	0	0	0	0	0	0	0	0	0	0.2406	10.7798	9.0558	0.3262	0.7387	45.0484	0.35	0.8567	0.2903	4.9484	0	0.9665	0.2373	1	0	0.7404	0.3348	10	0	0.8554	0.2911	5	0	60	0.1988	0.7647	65.7986	0.4	0.6529	0.3838
Eueides_vibilia	Sep-Nov	0.5153	0.1859	8.4157	0	2.3059	7.8125	0	0	78.9035	89.2442	17.9459	0	0	0	0	0	3.00E-04	0.0363	0.8444	2.907	7.2624	0.0866	0.7809	62.744	0	0.5143	0.1862	8.4591	0	0.8102	0.0652	1	0	0.4782	0.2122	10	0	0.6167	0.1352	5	0	120	0.0866	0.7809	62.744	0	0.0866	0.7809
Eueides_vibilia	Mar-May	0.8434	0	0	0	0	0	3.00E-04	0	39.5978	9.8416	10.6703	0.518	0	0	1.00E-04	0	49.7316	89.6405	0	0	0	0.378	0	0	0.3529	1.00E-04	0.6321	100	0.9412	1.00E-04	0.6321	1	0.9412	1.00E-04	0.6321	10	0.9412	1.00E-04	0.6321	5	0.9412	180	0.4237	0	0	0.2353	0.8434	0
Eueides_vibilia	Jun-Aug	0.516	0.1515	8.0464	0	4.2035	12.4338	19.411	23.7922	26.4967	29.8425	10.6662	0.2025	6.7216	5.9804	13.9888	8.8825	6.7417	15.1118	11.7704	3.7543	8.3213	0.1204	0.5468	42.8942	0.125	0.411	0.212	13.2473	0	0.8484	0.0418	1	0	0.4718	0.1812	10	0	0.6108	0.1021	5	0	500	0.1204	0.5468	42.8942	0.0833	0.2206	0.3688
Eunica_alcmena	Sep-Nov	1	0.6321	0.01	0	0	0	0	0	0	0	0	0	0	0	0	0	0	0	0	0	9.2103	1	0.6321	0.01	0	1	0.6321	0.01	0	NA	NA	NA	NA	NA	NA	NA	NA	NA	NA	NA	NA	20	1	0.6321	0.01	0	1	0.6321
Eunica_alcmena	Jun-Aug	0.7914	0.1479	2.5684	0	15.892	14.8625	28.6541	32.7031	0	0	46.0593	28.7463	6.1064	12.5161	0.5822	0.8814	2.5154	9.3558	0.1906	0.9349	8.6829	0.25	0.5044	35.8841	0.25	0.59	0.2343	9.9165	0.1111	0.86	0.1011	1	0	0.5881	0.2354	10	0.1111	0.7133	0.1854	5	0.0278	500	0.2841	0.4713	32.0162	0.1944	0.7914	0.1479
Eunica_alcmena	Mar-May	0.6049	0.0946	4.3129	0	17.5272	12.5859	17.209	16.9831	7.402	12.081	20.7272	15.9605	14.4756	17.1807	7.6391	2.1013	5.3506	5.6446	9.6693	17.4629	8.2537	0.1198	0.5145	41.055	0.1273	0.3841	0.2062	13.3674	0.0182	0.802	0.0357	1	0	0.4463	0.1679	10	0.0182	0.5796	0.1035	5	0.0182	500	0.1199	0.5144	41.0362	0.1091	0.6049	0.0946
Eunica_caelina	Sep-Nov	0.5472	0.1936	8.3322	0	51.0452	34.4492	3.0699	10.8797	17.9049	37.8941	0.4731	4.0677	0	0	0	0	27.5	12.7092	0.0069	0	7.1954	0.1098	0.7435	55.4402	0	0.5379	0.2018	8.7129	0	0.8483	0.0758	1	0	0.5097	0.2323	10	0	0.6489	0.1374	5	0	260	0.1098	0.7435	55.4402	0	0.1098	0.7435
Eunica_caelina	Mar-May	0.9919	0.3082	0.2902	0	0	0	0	0	0	0	79.4444	0	0	0	20.5556	85.1784	0	14.8216	0	0	9.1285	0.375	0.6263	46.1528	0.375	0.9214	0.382	3.6839	0	0.9757	0.3468	1	0	0.8145	0.4458	10	0.0625	0.8969	0.4016	5	0	80	0.5602	0.5333	28.8998	0.0625	0.8635	0.4265
Eunica_caelina	Jun-Aug	0.8621	0.2918	4.8644	0	0.1052	1.4834	2.2775	34.9713	73.4238	32.0635	15.0369	21.3582	8.6372	9.4872	0	0	0.5193	0.6365	0	0	8.9902	0.2628	0.6997	53.7626	0.2308	0.8625	0.2915	4.8472	0	0.9681	0.2474	1	0	0.7488	0.3576	10	0.0769	0.8586	0.2931	5	0	100	0.2628	0.6997	53.7626	0.2308	0.7893	0.3345
Eunica_malvina	Sep-Nov	1	0.6321	0.01	0	0	0	0	0	0	0	0	0	0	0	0	0	0	0	0	0	9.2103	1	0.6321	0.01	0	1	0.6321	0.01	0	NA	NA	NA	NA	NA	NA	NA	NA	NA	NA	NA	NA	20	1	0.6321	0.01	0	1	0.6321
Eunica_malvina	Jun-Aug	0.5251	0.0974	6.9996	0	17.4318	7.5868	34.0237	41.0063	6.5397	0.8907	5.7177	0	1.9325	4.0239	19.8164	24.6452	14.1567	21.8471	0.3814	0	7.6554	0.0641	0.4499	42.7899	0.1111	0.2562	0.1796	21.1764	0	0.7694	0.018	1	0	0.4558	0.1114	10	0	0.5795	0.0821	5	0	500	0.0641	0.4499	42.7899	0	0.0641	0.4499
Eunica_malvina	Mar-May	0.9192	0.3119	1.6486	0	100	100	0	0	0	0	0	0	0	0	0	0	0	0	0	0	9.1446	0.3846	0.6444	50.9585	0.3846	0.9364	0.2342	1.0586	0	0.9384	0.2285	1	0	0.7997	0.5518	10	0	0.8611	0.5007	5	0	60	0.2496	0.6642	66.27	0.4615	0.7659	0.5616
Eunica_monima	Dec-Feb	0.9669	0.1318	0.4196	0	24.277	22.534	1.4313	6.0748	1.6381	21.3688	12.0994	12.3742	44.081	17.723	3.1617	4.0623	13.3107	15.8247	8.00E-04	0.0381	9.0686	0.3667	0.6263	42.8342	0.3649	0.8678	0.3275	3.6697	0.0405	0.9393	0.2051	1	0.0135	0.7506	0.4095	10	0.0811	0.8401	0.3533	5	0.0541	120	0.4704	0.5749	31.8731	0.2297	0.9669	0.1318
Eunica_monima	Sep-Nov	0.787	0.2507	4.8147	0.012	24.0338	24.0905	26.416	10.9999	6.6897	16.0294	1.0113	3.8243	15.9294	12.1828	17.8667	18.9595	2.0292	4.546	6.0239	9.3676	8.8847	0.256	0.591	46.705	0.253	0.722	0.2974	7.7073	0.0482	0.9175	0.1364	1	0.012	0.6777	0.3266	10	0.0602	0.7824	0.2546	5	0.012	480	0.3179	0.558	39.3443	0.1807	0.9598	0.0881
Eunica_monima	Mar-May	0.8889	0.1307	1.2614	0.007	20.179	15.7637	1.7949	8.0091	1.9399	3.7364	8.74	21.2599	13.9953	17.6472	3.1969	6.2927	7.1836	9.8535	42.9705	17.4376	8.9225	0.3003	0.6232	41.4578	0.3007	0.7498	0.2631	5.3398	0.0385	0.9036	0.1207	1	0.007	0.6515	0.3327	10	0.0664	0.7582	0.2561	5	0.0385	500	0.319	0.6094	39.0587	0.2657	0.9577	0.0685
Eunica_monima	Jun-Aug	0.8227	0.2087	3.4778	0.01	16.8507	13.1888	9.7916	2.8176	0.9745	16.9599	39.1048	29.1267	13.8272	30.3172	1.8788	0.8946	1.2963	5.1019	16.2761	1.5934	8.8827	0.3184	0.5582	40.854	0.3184	0.7206	0.3115	7.8008	0.0597	0.9181	0.1369	1	0.005	0.6802	0.3377	10	0.0597	0.7809	0.2512	5	0.0249	500	0.3111	0.5618	41.6856	0.3184	0.9285	0.129
Eunica_tatila	Mar-May	0.5926	0.0768	4.2103	0	17.3289	5.4289	7.9112	12.891	14.9979	18.5467	13.8076	13.4359	10.4285	24.1517	13.4353	12.7449	12.4998	3.7128	9.5907	9.0881	8.0979	0.139	0.4113	34.1855	0.1402	0.3283	0.1861	14.995	0.0187	0.7847	0.0328	1	0	0.4213	0.1375	10	0.0187	0.5618	0.0861	5	0.0093	500	0.1413	0.4068	33.8011	0.1121	0.5926	0.0768
Eunica_tatila	Jun-Aug	0.8665	0.0989	1.2625	0.0075	4.3805	7.0718	9.8285	14.1239	23.8119	12.7196	9.9518	7.0201	9.6897	24.2782	25.4964	18.2251	8.8412	6.5584	8	10.0029	8.71	0.2666	0.4993	36.2411	0.2632	0.6063	0.2502	9.2502	0.0827	0.8825	0.0898	1	0.0075	0.5909	0.2621	10	0.0902	0.7139	0.1781	5	0.0376	500	0.243	0.5259	39.0355	0.2707	0.9194	0.0683
Eunica_tatila	Sep-Nov	0.7407	0.205	3.8015	0.0123	6.4636	14.9156	3.8953	5.5332	8.6432	5.0097	9.8515	12.391	12.3981	10.0226	32.0233	19.6363	16.3977	23.9456	10.3273	8.546	8.7661	0.2479	0.5641	40.8004	0.2469	0.6412	0.2711	8.0802	0.0864	0.8498	0.0999	1	0.0123	0.604	0.2925	10	0.0864	0.7094	0.2298	5	0.037	500	0.2069	0.609	46.4385	0.2716	0.8731	0.0774
Eunica_tatila	Dec-Feb	0.5389	0.0995	6.7608	0	11.8045	15.148	9.2979	15.0145	7.3099	3.1653	9.8135	13.9648	18.476	19.4933	10.0103	5.3906	23.249	12.7519	10.039	15.0715	8.081	0.1449	0.3822	33.7653	0.14	0.323	0.1878	16.6719	0.05	0.8178	0.0339	1	0	0.4512	0.1277	10	0.01	0.5985	0.0815	5	0	500	0.1595	0.3461	31.7255	0.11	0.5389	0.0995
Euphydryas_editha	Dec-Feb	0.6768	0.0755	1.9966	0	3.1001	10.3511	42.1501	0	16.7506	9.4146	1.8615	13.8187	26.0547	57.8139	0.6545	2.9122	3.2476	5.6895	6.1809	0	8.4205	0.2338	0.4421	27.4274	0.2338	0.4539	0.2054	9.0215	0.0649	0.7506	0.0451	1	0	0.4353	0.2213	10	0.0779	0.5528	0.1347	5	0.039	500	0.1274	0.6499	45.8842	0.3117	0.6768	0.0755
Euphydryas_editha	Jun-Aug	0.5098	0.05	3.5392	0	45.5375	64.5147	17.8517	2.4334	0.1805	0	2.5418	1.2533	27.2806	4.6597	0.3116	0.2704	1.4474	7.6942	4.8487	19.1743	7.7022	0.1294	0.3191	30.7352	0.1212	0.2213	0.2	18.5361	0.0303	0.6774	0.0195	1	0	0.3338	0.1147	10	0.0303	0.4551	0.0654	5	0.0303	500	0.1461	0.2926	27.9765	0.0606	0.5098	0.05
Euphydryas_editha	Mar-May	0.8229	0.0735	1.7535	0.0057	24.9769	33.0058	14.1663	30.1646	2.4865	3.3491	5.7152	20.8586	32.6656	5.306	2.3206	1.1658	3.7537	5.4057	13.9151	0.7444	8.4164	0.2503	0.3614	27.3946	0.25	0.452	0.1991	13.0379	0.1063	0.8718	0.0609	1	0.0057	0.5201	0.1674	10	0.0891	0.6703	0.115	5	0.046	500	0.1988	0.4205	33.0181	0.2816	0.9634	0.0205
Euphydryas_maturna	Sep-Nov	0.5234	0.0656	2.8243	0.0063	22.4065	24.2448	5.7719	4.4081	4.2451	11.8011	11.1649	10.1924	13.8455	9.4551	6.0735	5.1876	21.9791	24.721	14.5135	9.99	8.1867	0.1671	0.5004	29.1367	0.1677	0.3592	0.1722	8.213	0.0398	0.6665	0.0294	1	0.0021	0.3284	0.2043	10	0.044	0.4362	0.1101	5	0.0252	500	0.2005	0.4234	23.3423	0.1111	0.7509	0.0185
Euphydryas_maturna	Jun-Aug	0.3549	0.0581	8.5284	0	27.6108	22.2141	6.4384	5.9376	5.1797	10.1153	11.8064	4.6488	8.9371	19.4197	8.5109	7.5045	15.6156	16.4526	15.9011	13.7074	7.3137	0.1467	0.1584	22.685	0.1408	0.15	0.1545	22.3201	0.1408	0.7095	0.0122	1	0	0.3208	0.0673	10	0.0141	0.4618	0.0406	5	0	500	0.1592	0.1467	21.3187	0.0986	0.3478	0.0601
Euphydryas_maturna	Mar-May	0.6828	0.0251	1.6861	0.0292	15.9255	10.0064	7.1848	9.0928	6.9024	13.535	15.4291	18.2866	15.9064	23.5928	11.7348	1.5048	8.9617	6.929	17.9553	17.0526	7.64	0.1736	0.169	19.7065	0.1736	0.2079	0.1425	16.9214	0.1514	0.7485	0.0178	1	0.0215	0.3317	0.0847	10	0.1007	0.488	0.0477	5	0.0639	500	0.1094	0.2546	26.8448	0.2104	0.9684	0.0017
Euphydryas_maturna	Dec-Feb	0.5377	0.1594	8.3479	0.0143	10.4825	18.6073	3.7436	1.7114	0.3754	1.224	21.8446	15.1846	21.5644	12.0968	2.0241	13.1874	26.0252	1.7413	13.9402	36.2472	8.4275	0.2071	0.4507	31.8509	0.2143	0.457	0.1936	11.7508	0.0571	0.8476	0.0507	1	0	0.4963	0.1749	10	0.0429	0.6379	0.1223	5	0.0143	500	0.2203	0.4304	30.1727	0.1714	0.8288	0.0556
Euploea_alcathoe	Sep-Nov	1	0.4465	0.0106	0	0	0	0	0	0.745	0	0	0	77.8929	100	0	0	0	0	21.3621	0	8.6234	0.375	0.5815	46.3945	0.375	0.9267	0.454	4.7548	0	0.9267	0.454	1	0	0.8452	0.4607	10	0	0.9095	0.4541	5	0	100	0.2181	0.6928	63.2325	0.375	0.8452	0.4607
Euploea_alcathoe	Mar-May	0.5883	0.1959	6.4201	0	7.9876	17.1093	5.795	9.8159	25.6749	31.7443	8.6374	8.4644	10.0375	23.2123	23.2944	0.8672	13.3929	3.6054	5.1804	5.1812	8.606	0.1724	0.619	45.7574	0.1724	0.5464	0.2319	8.2619	0	0.8046	0.0654	1	0	0.5126	0.2594	10	0	0.6269	0.1686	5	0	500	0.1681	0.6241	46.5233	0.1724	0.4301	0.3263
Euploea_alcathoe	Jun-Aug	0.9984	0.315	0.0686	0	0	0	0	0	0	0	0	0	0.1283	2.4584	99.8717	97.5416	0	0	0	0	9.0737	0.3291	0.6611	53.6314	0.3478	0.9461	0.3847	2.5064	0	0.9768	0.3486	1	0	0.8218	0.4692	10	0.087	0.901	0.4283	5	0	80	0.4198	0.6201	43.8396	0.1739	0.8729	0.4447
Euploea_core	Mar-May	0.8433	0.0877	1.9234	0.0167	7.2635	19.6526	5.4122	12.695	1.7315	4.558	5.7542	6.8129	11.6209	27.8942	56.0082	13.3504	3.4708	4.7028	8.7388	10.3342	8.4421	0.264	0.3617	28.9735	0.2649	0.4638	0.2203	14.6212	0.1647	0.8962	0.07	1	0.0119	0.5617	0.1693	10	0.1074	0.7082	0.1234	5	0.0501	500	0.1372	0.5374	44.9887	0.3556	0.9852	0.0315
Euploea_core	Jun-Aug	0.8611	0.0818	1.1864	0.0088	9.4994	14.8712	35.7008	13.7034	4.6875	6.4725	8.8233	7.4413	11.7694	19.5799	6.3956	8.4517	9.7978	10.3818	13.3261	19.0984	8.5416	0.2751	0.4047	29.8148	0.2759	0.5122	0.2384	12.7678	0.1388	0.8722	0.0761	1	0.0088	0.5691	0.2049	10	0.0984	0.701	0.1475	5	0.0562	500	0.1337	0.6	49.0973	0.3673	0.9778	0.0176
Euploea_core	Dec-Feb	0.73	0.0665	3.1312	0.0217	21.2035	23.3095	18.9149	20.8507	12.3812	3.6617	9.4719	5.0197	11.1838	11.5869	8.1165	8.9114	8.2492	13.7454	10.4788	12.9147	8.059	0.2183	0.256	27.3823	0.2189	0.3162	0.1922	19.5123	0.1617	0.849	0.0416	1	0.0118	0.5002	0.1204	10	0.0868	0.652	0.08	5	0.0414	500	0.1628	0.307	33.122	0.2604	0.9857	0.0051
Euploea_core	Sep-Nov	0.7652	0.0513	2.077	0.0254	18.9755	20.1354	14.9452	18.6538	6.9393	4.2051	5.1496	4.3356	25.8413	19.2739	4.9991	6.6385	12.3536	15.6437	10.7964	11.1141	8.0776	0.2247	0.2614	24.5132	0.2246	0.3221	0.1835	17.0726	0.1667	0.8437	0.0353	1	0.0217	0.4648	0.1184	10	0.1033	0.6235	0.0784	5	0.0562	500	0.1976	0.2923	27.2246	0.2355	0.9948	0.0017
Euploea_crameri	Sep-Nov	0.305	0.056	8.4418	0	13.0991	2.1357	8.683	22.7411	7.8509	18.1322	31.016	17.7905	34.0423	38.117	1.7562	1.0835	3.4183	0	0.1342	0	6.267	0.0626	0.2905	32.4883	0.0625	0.1439	0.1446	18.6999	0	0.6649	0.0125	1	0	0.2689	0.066	10	0	0.413	0.0367	5	0	500	0.0317	0.5522	43.0371	0.0625	0.1094	0.2005
Euploea_crameri	Mar-May	0.8113	0.0623	2.3432	0	0.191	0.0765	41.2469	48.7749	0.0805	0	9.9232	17.3258	0.1867	2.4137	25.3461	0.8125	10.7241	15.3511	12.3015	15.2455	7.6934	0.1539	0.3896	30.1772	0.1538	0.3446	0.1455	15.235	0.0769	0.8919	0.0499	1	0	0.4897	0.0961	10	0.0769	0.6855	0.0763	5	0.0769	500	0.1055	0.5116	38.5844	0.1538	0.8113	0.0623
Euploea_crameri	Jun-Aug	0.373	0.0661	7.5614	0	17.618	19.209	11.0469	8.0452	0.3256	0	8.4132	18.5505	1.956	9.6996	17.3024	13.849	9.0188	15.1966	34.3191	15.4502	6.9413	0.1475	0.1787	23.2268	0.1818	0.171	0.16	20.6797	0.0909	0.6755	0.0175	1	0	0.3184	0.0812	10	0	0.4487	0.0468	5	0	500	0.0137	0.8251	61.4618	0.1818	0.2896	0.0932
Euploea_eunice	Sep-Nov	1	0.4896	0.0088	0	0	0	0	0	0	0	0	0	0	0	0	0	0	0	100	100	8.9432	0.0233	0.4897	85.8225	0.6818	0.0233	0.4897	85.8225	0.6818	0.0233	0.4897	1	0.6818	0.0233	0.4897	10	0.6818	0.0233	0.4897	5	0.6818	300	0.0047	0.9997	89.3061	0.6818	1	0.4896
Euploea_eunice	Mar-May	0.5369	0.1269	8.0696	0	15.0702	30.2638	2.2419	5.2551	4.5908	21.1249	5.232	10.6114	3.4498	7.9147	2.2425	0	50.0373	15.7609	17.1355	9.0692	8.2683	0.1824	0.3806	30.8894	0.1765	0.3898	0.183	14.303	0.0882	0.8408	0.0423	1	0	0.4847	0.1432	10	0.0294	0.6349	0.1035	5	0	500	0.2097	0.3406	27.7381	0.1471	0.5369	0.1269
Euploea_eunice	Dec-Feb	0.8343	0.1732	4.116	0	12.3113	23.5871	9.8434	28.0803	3.9863	0.7769	4.4356	2.6655	0.0959	2.6271	0	0	11.9735	7.6059	57.354	34.6572	8.6997	0.25	0.4139	37.3519	0.25	0.6001	0.2597	13.7697	0.0625	0.9488	0.1264	1	0	0.6801	0.2327	10	0.0625	0.8074	0.1843	5	0.0312	480	0.1752	0.5017	44.9165	0.2812	0.8343	0.1732
Euploea_eunice	Jun-Aug	0.9247	0.2204	1.9916	0	11.3328	13.3151	0.0117	0	0	0	0	0	0	0	88.6556	86.6849	0	0	0	0	8.722	0.3131	0.4962	38.567	0.3	0.7253	0.3061	10.6244	0.1	0.9558	0.1901	1	0	0.7377	0.3022	10	0.1	0.8465	0.2634	5	0.05	80	0.1629	0.6485	56.1674	0.35	0.9247	0.2204
Euploea_eyndhovii	Jun-Aug	1	0.5404	0.0284	0	0	0	100	100	0	0	0	0	0	0	0	0	0	0	0	0	7.9146	0.0921	0.5405	78.9564	0.6667	0.0921	0.5405	78.9564	0.6667	0.0921	0.5405	1	0.6667	0.0921	0.5405	10	0.6667	0.0921	0.5405	5	0.6667	240	0.0216	0.9435	89.4049	0.6667	1	0.5404
Euploea_eyndhovii	Mar-May	0.7196	0.2204	6.0097	0	0.9732	2.2814	23.3445	29.7566	30.1798	33.0326	7.6909	16.1819	23.4106	10.4149	2.0599	0	4.8655	8.3234	7.4757	0.009	8.3806	0.1948	0.617	45.6457	0.2222	0.6233	0.2601	10.2707	0	0.8818	0.1194	1	0	0.6288	0.2576	10	0	0.7457	0.2063	5	0	500	0.2391	0.5525	39.3945	0	0.2391	0.5525
Euploea_eyndhovii	Sep-Nov	1	0.4036	0.007	0	4.00E-04	0	0	0	0	0	0	0	99.9808	93.8765	0	0	0.0188	6.1235	0	0	8.9053	0.3712	0.6015	43.9163	0.3333	0.8834	0.4118	6.9324	0.0833	0.983	0.408	1	0	0.8321	0.4133	10	0.0833	0.9156	0.4106	5	0	220	0.1705	0.7072	67.6672	0.4167	0.9001	0.4113
Euploea_klugii	Jun-Aug	0.9104	0.2603	2.1798	0	6.6426	17.0207	33.0801	47.7598	1.1157	0.6083	3.2701	14.0418	24.0199	0	0.1714	0	1.958	20.5694	29.7422	0	8.9281	0.3235	0.4909	37.4536	0.3235	0.7541	0.3194	9.4468	0.0882	0.9421	0.2277	1	0	0.7433	0.3216	10	0.0882	0.8453	0.2936	5	0.0588	180	0.2441	0.5842	45.5624	0.3529	0.8827	0.2773
Euploea_klugii	Sep-Nov	0.7824	0.2284	5.5554	0	20.6363	2.7662	23.6106	21.5502	1.1304	0.5649	2.7527	15.2453	2.6411	0	7.0207	25.1696	2.2453	34.7038	39.963	0	8.8414	0.2898	0.5206	36.6358	0.2812	0.6914	0.2545	9.1764	0.125	0.925	0.1548	1	0	0.6723	0.2622	10	0.125	0.7974	0.2238	5	0	200	0.2317	0.5917	43.4476	0.3125	0.7824	0.2284
Euploea_klugii	Mar-May	0.9955	0.3143	0.1714	0	26.4066	0	0	0	0	0	0.2254	0	0	0	22.3945	99.3215	0	0	50.9735	0.6785	9.1563	0.4	0.6263	45.9159	0.4	0.9473	0.4388	2.7232	0	0.9773	0.3852	1	0	0.8367	0.4821	10	0.05	0.911	0.457	5	0.05	100	0.5493	0.5551	31.9808	0.2	0.9397	0.4441
Euploea_midamus	Dec-Feb	0.6977	0.0466	2.806	0	2.1278	0	23.9561	36.1593	4.2396	0	12.8083	0	4.4687	18.1471	10.7956	7.9992	31.4337	0	10.1702	37.6944	7.6587	0.1893	0.1883	26.6174	0.1795	0.2118	0.1729	24.4956	0.1795	0.8145	0.0208	1	0	0.4609	0.0773	10	0.0513	0.613	0.059	5	0.0256	500	0.0087	0.9368	61.7592	0.3077	0.6977	0.0466
Euploea_midamus	Sep-Nov	0.7417	0.062	2.1943	0.0294	0	0	0.0027	0	0	0	0.498	2.1063	0	0	76.5734	95.5716	22.9259	2.322	0	0	8.1311	0.2025	0.2812	25.0536	0.2059	0.3398	0.1724	14.9592	0.1176	0.8158	0.0445	1	0.0294	0.4498	0.1171	10	0.1176	0.6157	0.0827	5	0.0588	100	0.0547	0.7479	52.3108	0.2647	0.9694	0.0086
Euploea_midamus	Jun-Aug	0.8489	0.0174	0.3819	0.0122	0.3163	0.5847	0	0	0	0	11.7503	10.2915	0	0	84.7211	89.1237	3.165	0	0.0474	0	7.9479	0.2073	0.2554	23.1976	0.2073	0.2829	0.1867	16.5723	0.1463	0.7725	0.0278	1	0.0732	0.3946	0.1258	10	0.1098	0.5329	0.0716	5	0.0976	100	0.0324	0.7494	58.1699	0.3415	0.9637	0.0026
Euploea_midamus	Mar-May	0.3174	0.0114	5.4462	0	1.5429	8.6117	14.137	26.3656	1.2843	3.857	24.7595	13.5571	11.7104	33.4069	35.3005	9.2577	6.1951	2.5473	5.0703	2.3966	6.2307	0.0966	0.0401	15.079	0.0986	0.0508	0.0707	19.8916	0.0986	0.6621	0.003	1	0	0.1789	0.0242	10	0.0141	0.3376	0.0102	5	0	500	0.043	0.0826	21.0949	0.0986	0.3174	0.0114
Euploea_mulciber	Jun-Aug	0.5856	0.0669	4.3748	0.0339	15.7648	17.7654	6.9328	10.4282	4.1704	9.5965	7.8484	13.4277	9.0148	40.1571	52.3243	4.4899	0.9734	0.6634	2.9711	3.4718	7.8216	0.2034	0.2224	26.1171	0.2034	0.2493	0.1907	21.8683	0.1653	0.7742	0.025	1	0.0169	0.434	0.1124	10	0.089	0.5641	0.0728	5	0.0551	500	0.142	0.2762	33.1079	0.2458	0.9603	0.0017
Euploea_mulciber	Dec-Feb	0.9658	0.0758	0.3821	0	10.3639	7.5387	2.9202	23.163	19.1612	8.0437	5.9975	17.1867	1.6966	6.2832	33.8989	16.6927	14.8069	9.4785	11.1549	11.6135	8.6421	0.3468	0.4098	31.7814	0.3485	0.5665	0.287	15.1608	0.1364	0.9267	0.0939	1	0.0152	0.6611	0.2452	10	0.1212	0.7768	0.1871	5	0.0606	500	0.1327	0.5878	57.5328	0.4545	0.9658	0.0758
Euploea_mulciber	Sep-Nov	0.9309	0.2251	1.9042	0	3.1929	19.8921	6.5056	17.37	27.0528	16.9292	5.0939	19.1385	10.9183	8.292	34.4766	17.2173	12.6371	1.1608	0.1229	0	8.8979	0.3376	0.4817	35.9302	0.3404	0.7316	0.297	10.3584	0.1064	0.9593	0.1922	1	0	0.739	0.2945	10	0.0922	0.8514	0.2611	5	0.0142	480	0.1787	0.6535	54.0214	0.4752	0.9309	0.2251
Euploea_mulciber	Mar-May	0.8994	0.0307	0.5365	0.0048	9.4072	27.537	1.0974	3.9315	8.9679	4.7776	2.7193	9.2983	3.7698	35.6558	51.3959	4.7444	17.949	3.0615	4.6936	10.9939	8.0001	0.2535	0.2238	25.1146	0.2524	0.2981	0.1939	21.6161	0.2286	0.86	0.0384	1	0.019	0.5153	0.1107	10	0.1333	0.6651	0.08	5	0.0952	500	0.1152	0.349	40.1847	0.3238	0.9672	0.0062
Euploea_phaenareta	Mar-May	1	0.6321	0.0142	0	0	0	0	0	0	0	0	0	0	0	0	0	0	0	0	0	8.8568	1	0.6321	0.0142	0	NA	NA	NA	NA	NA	NA	NA	NA	NA	NA	NA	NA	NA	NA	NA	NA	20	1	0.6321	0.0142	0	1	0.6321
Euploea_phaenareta	Jun-Aug	1	0.4063	0.0085	0	11.4327	16.5198	0	0	88.5673	83.4802	0	0	0	0	0	0	0	0	0	0	8.7226	0.3213	0.7003	57.0661	0.3077	0.968	0.4856	2.1082	0	0.9844	0.4725	1	0	0.8591	0.5159	10	0	0.9268	0.5019	5	0	60	0.4079	0.6243	47.2338	0.1538	0.7952	0.5228
Euploea_phaenareta	Sep-Nov	0.8305	0.2189	2.5663	0	67.4248	100	0	0	15.5252	0	0	0	0	0	0	0	0.0363	0	17.0137	0	8.621	0.3636	0.6051	38.1956	0.3636	0.801	0.2592	3.5698	0.0455	0.8937	0.1413	1	0	0.6755	0.4094	10	0.0455	0.7662	0.3008	5	0.0455	80	0.2296	0.7005	55.8442	0.4091	0.8305	0.2189
Euploea_radamanthus	Dec-Feb	0.9038	0.1306	1.23	0	53.3946	44.8589	0	0	14.6871	1.0022	1.5164	3.1674	1.5164	11.228	14.8511	19.8206	8.7203	14.7148	5.314	5.2081	8.9279	0.2895	0.5773	42.7523	0.2895	0.7539	0.2724	5.7047	0.0263	0.9167	0.1215	1	0	0.669	0.3625	10	0.0263	0.7712	0.255	5	0.0263	160	0.3859	0.5233	32.5885	0.1579	0.9038	0.1306
Euploea_radamanthus	Jun-Aug	0.7703	0.2768	6.0698	0	64.2937	42.7421	12.6774	17.4357	6.8403	11.0884	0.7922	6.4928	8.2489	10.1905	1.1449	1.744	4.3809	6.4856	1.6217	3.8209	8.9999	0.292	0.6444	47.4743	0.2889	0.8102	0.2516	4.5574	0	0.9384	0.1505	1	0	0.6868	0.3623	10	0.0222	0.798	0.2602	5	0	300	0.4049	0.591	33.9782	0.1333	0.6888	0.359
Euploea_radamanthus	Mar-May	0.7128	0.1229	3.0345	0.0227	37.3738	22.9919	5.9034	19.5762	12.3641	20.2956	9.2802	10.7397	3.3415	11.8353	10.4105	5.3542	16.3058	3.6551	5.0207	5.5521	8.631	0.2351	0.5507	36.5515	0.2273	0.5602	0.2287	8.2024	0.0455	0.8297	0.0628	1	0.0227	0.524	0.2576	10	0.0455	0.6425	0.1667	5	0.0455	500	0.1488	0.6446	50.5063	0.2727	0.8561	0.0509
Euploea_radamanthus	Sep-Nov	0.9764	0.1838	0.504	0	24.1773	13.2034	13.6529	20.0945	9.8224	0	8.2904	18.5837	16.8167	26.3057	0.099	0	6.8351	9.0686	20.3062	12.744	8.9796	0.2766	0.6151	46.1681	0.2778	0.7939	0.3064	7.3163	0.037	0.958	0.2005	1	0.0185	0.7382	0.3288	10	0.037	0.8461	0.2853	5	0.037	380	0.2864	0.608	45.0009	0.2407	0.9764	0.1838
Euploea_sylvester	Dec-Feb	0.9878	0.2597	0.3981	0	1.3499	32.2101	0	0	0	0	7.0894	13.7005	0	0	47.8308	36.7662	40.0315	12.9143	3.6984	4.4089	9.0646	0.3723	0.573	43.115	0.3692	0.8643	0.3771	6.0977	0.0462	0.9718	0.2901	1	0.0154	0.7982	0.4158	10	0.0462	0.8848	0.3621	5	0.0308	200	0.1308	0.6875	70.8629	0.5077	0.9878	0.2597
Euploea_sylvester	Jun-Aug	0.9176	0.1495	1.5926	0	12.7288	13.5864	5.6437	5.9501	9.8538	26.4903	11.3021	4.3724	18.7746	22.1577	25.0225	4.7518	2.94	1.672	13.7346	21.0193	8.7466	0.283	0.4481	37.4456	0.283	0.6289	0.28	13.0302	0.0755	0.9419	0.135	1	0	0.69	0.2563	10	0.066	0.8091	0.206	5	0.0472	440	0.1518	0.6125	52.8486	0.3774	0.9176	0.1495
Euploea_sylvester	Sep-Nov	0.9311	0.2949	1.606	0	7.8275	14.2402	0.3772	4.4911	31.8544	27.9229	35.8199	22.0098	6.9805	1.9785	0.6234	0	0	0	16.5171	29.3574	9.0765	0.3968	0.6073	40.5828	0.3968	0.8747	0.3554	4.2026	0	0.9472	0.2644	1	0	0.77	0.4084	10	0.0476	0.859	0.3653	5	0.0159	180	0.3058	0.6468	50.7996	0.4444	0.8638	0.3623
Euploea_sylvester	Mar-May	0.8989	0.1487	2.023	0.0076	15.8267	6.8209	3.9632	22.4895	2.597	21.0125	2.5572	17.3677	5.2274	8.6482	12.2139	1.0624	52.4868	18.5767	5.1279	4.022	8.6378	0.297	0.3992	35.5545	0.2977	0.5641	0.2741	16.3155	0.1527	0.9376	0.1265	1	0.0076	0.6868	0.2318	10	0.1069	0.8072	0.1852	5	0.0534	500	0.1942	0.4744	45.9077	0.3664	0.9746	0.0878
Euploea_tulliolus	Sep-Nov	0.4462	0.0279	1.4022	0.0177	12.6577	12.7087	3.0416	5.7453	24.1028	0	22.3437	22.5346	11.4503	13.055	2.0575	29.166	22.8688	5.5822	1.4776	11.2083	7.6613	0.1537	0.2607	18.2672	0.1504	0.2124	0.1901	11.2226	0.1062	0.4822	0.0193	1	0.0177	0.2255	0.1702	10	0.0973	0.3052	0.0893	5	0.0708	500	0.1065	0.3923	26.7945	0.1681	0.5766	0.0089
Euploea_tulliolus	Dec-Feb	0.6722	0.0519	1.9598	0.0075	11.1276	20.6557	6.5898	11.1626	5.9049	12.5531	26.0456	12.546	9.9217	9.2083	1.3005	0.2537	26.3526	5.3008	12.7573	28.3198	8.1918	0.188	0.3903	23.9523	0.188	0.3611	0.1544	10.7702	0.1203	0.7497	0.0357	1	0	0.3781	0.146	10	0.1128	0.5224	0.0924	5	0.0451	500	0.1474	0.5115	30.7313	0.218	0.7369	0.0382
Euploea_tulliolus	Jun-Aug	0.2134	0.0302	3.4284	0.0089	3.4208	6.4065	1.8181	9.6463	13.5835	14.2734	6.0291	20.3362	17.324	15.8108	7.3771	20.0245	45.4167	5.1717	5.0307	8.3305	6.642	0.0912	0.1162	13.8088	0.0893	0.0766	0.1442	16.4501	0.1518	0.3202	0.0084	1	0.0089	0.1202	0.0794	10	0.0536	0.1816	0.0444	5	0.0179	500	0.1065	0.0939	11.6213	0.0536	0.4637	0.0016
Euploea_tulliolus	Mar-May	0.347	0.0266	2.4625	0	3.6723	3.551	0.0624	0	25.4631	50.9924	2.4866	2.4238	0	0	4.7153	11.4256	63.6003	31.6072	0	0	6.9552	0.0938	0.1148	18.1567	0.0932	0.1048	0.1062	16.9317	0.0745	0.422	0.0121	1	0	0.1835	0.0726	10	0.0311	0.2692	0.0447	5	0.0062	500	0.1005	0.1094	17.3951	0.0745	0.347	0.0266
Euptoieta_claudia	Sep-Nov	0.8657	0.0462	0.9923	0.0193	17.602	15.3761	5.0978	13.106	22.3642	13.1813	13.5476	8.766	23.413	20.2209	5.8447	8.4657	2.7016	6.1668	9.4292	14.7172	8.2517	0.2564	0.2764	24.738	0.2564	0.3834	0.1958	15.9321	0.2024	0.8651	0.0463	1	0.0203	0.5056	0.1472	10	0.1617	0.653	0.0981	5	0.0926	500	0.1432	0.4167	36.9338	0.3479	0.9861	0.0093
Euptoieta_claudia	Mar-May	0.8416	0.1065	2.0044	0.0196	19.4153	13.2865	21.753	14.434	5.1931	8.2151	10.1083	7.1597	8.7657	16.277	3.5352	6.4278	16.7515	22.5478	14.4778	11.652	8.6588	0.2802	0.4609	31.6313	0.2802	0.576	0.2321	10.3947	0.1137	0.8999	0.0825	1	0.0129	0.5847	0.2267	10	0.1105	0.7196	0.1586	5	0.0534	500	0.2631	0.4761	33.4966	0.2961	0.9967	0.0127
Euptoieta_claudia	Dec-Feb	0.7513	0.0384	1.9705	0.037	9.1577	8.1579	19.5217	9.5083	30.6219	11.0187	17.7609	2.0173	5.5199	29.0025	6.9364	23.0117	4.4809	5.736	6.0007	11.5475	7.948	0.2349	0.1962	20.9531	0.2348	0.2829	0.167	17.5848	0.2058	0.8332	0.0278	1	0.025	0.4313	0.1078	10	0.1499	0.5897	0.0663	5	0.0989	500	0.1394	0.3012	30.2984	0.3087	0.9855	0.0057
Euptoieta_claudia	Jun-Aug	0.7825	0.0561	1.8177	0.0299	23.3296	39.9449	26.9559	17.974	9.6081	3.308	6.0602	4.6325	10.6156	5.9004	5.7962	7.7525	7.9384	8.495	9.6959	11.9926	8.3254	0.263	0.3271	24.0093	0.263	0.4126	0.2046	13.0446	0.1585	0.8492	0.0423	1	0.0191	0.4733	0.1683	10	0.125	0.6186	0.1024	5	0.0669	500	0.2302	0.364	27.3849	0.293	0.9981	0.0037
Euptoieta_hortensia	Jun-Aug	0.5145	0.1529	9.9589	0	10.3097	11.802	16.639	11.8305	10.1844	20.031	7.7743	11.3335	4.1882	4.4407	4.6704	6.1687	30.938	27.5636	15.296	6.8299	8.3303	0.139	0.4761	41.5453	0.1429	0.4147	0.2095	14.6975	0	0.8559	0.0523	1	0	0.5134	0.1534	10	0	0.6641	0.1091	5	0	500	0.1431	0.4713	40.9003	0.102	0.31	0.2993
Euptoieta_hortensia	Sep-Nov	0.7844	0.1494	3.6556	0.0078	16.7196	13.4769	13.6554	24.0539	8.9285	5.2661	6.3553	1.6068	11.3473	19.9038	2.4452	3.3639	24.6448	10.2364	15.904	22.0923	8.636	0.2946	0.4549	32.3578	0.2946	0.563	0.2479	12.2027	0.1008	0.8964	0.0944	1	0.0078	0.6089	0.224	10	0.1008	0.7402	0.1656	5	0.0233	500	0.1237	0.6167	55.1477	0.4264	0.942	0.0598
Euptoieta_hortensia	Mar-May	0.8435	0.196	4.4067	0	0.0023	6.00E-04	5.5346	14.6963	0.0955	0.6066	0.0165	0	3.0909	26.2777	5.089	36.1087	76.5247	0.971	9.6465	21.3391	8.6042	0.2857	0.4232	41.5969	0.2857	0.5454	0.3055	20.2532	0.1667	0.9466	0.1322	1	0	0.7207	0.2417	10	0.0952	0.8289	0.2024	5	0	500	0.1865	0.4797	52.4884	0.3333	0.8105	0.2094
Euptoieta_hortensia	Dec-Feb	0.8183	0.0701	2.1533	0	10.0234	18.9191	8.4623	17.701	0.5742	8.9027	13.7431	13.7563	3.5527	11.2653	1.7472	2.6418	55.4544	15.1347	6.4428	11.6792	8.1729	0.2222	0.2903	34.8445	0.2222	0.3543	0.2296	23.6789	0.1429	0.8849	0.0493	1	0	0.5817	0.1549	10	0.0397	0.7088	0.1046	5	0.0159	500	0.2633	0.2676	31.0424	0.1508	0.8183	0.0701
Eurema_albula	Dec-Feb	0.9281	0.2228	1.6064	0	25.5961	21.9233	11.3674	3.8317	10.0015	31.181	34.9277	28.137	14.0271	12.7524	2.2636	2.1745	1.4944	0	0.3222	0	9.026	0.34	0.6392	41.1438	0.3371	0.8316	0.3107	5.2224	0.0112	0.9497	0.1931	1	0	0.7371	0.3642	10	0.1011	0.8366	0.3056	5	0.0112	280	0.3136	0.6589	44.4664	0.3596	0.9281	0.2228
Eurema_albula	Jun-Aug	0.9968	0.1099	0.0457	0	3.9845	9.0233	12.2065	3.4181	4.8266	2.8645	58.9658	52.3205	12.9962	24.2012	7.0203	8.1724	0	0	0	0	8.9716	0.3704	0.5428	36.7055	0.3704	0.7876	0.318	6.7013	0.0556	0.9468	0.1633	1	0.0093	0.7255	0.3616	10	0.0741	0.8248	0.2852	5	0.0463	160	0.1925	0.6746	57.6958	0.5	0.9968	0.1099
Eurema_albula	Mar-May	0.8321	0.225	2.8542	0.012	21.3872	34.7509	13.3632	20.4493	0	0	63.6522	40.1095	0.0289	0.3142	0	0	0	0	1.5684	4.3761	8.9936	0.3373	0.6317	41.4609	0.3373	0.8051	0.253	3.7711	0.0241	0.9105	0.124	1	0.012	0.6749	0.3851	10	0.0602	0.7733	0.2822	5	0.0361	200	0.4488	0.5684	28.7708	0.1566	0.9419	0.0983
Eurema_albula	Sep-Nov	0.8286	0.1124	1.3751	0	16.1967	23.5035	5.4984	4.7229	8.5454	6.2979	32.7433	24.9486	4.7691	15.5429	3.7574	0.5637	12.0502	14.4507	16.4396	9.9699	8.7868	0.29	0.5838	35.6329	0.2951	0.6547	0.2378	6.5453	0.0492	0.851	0.0941	1	0	0.58	0.2872	10	0.0492	0.6942	0.2122	5	0.0328	500	0.3183	0.5571	31.9803	0.2295	0.8286	0.1124
Eurema_alitha	Jun-Aug	1	0.4269	0.0071	0	0	0	0	0	0	0	0	0	0	0	100	100	0	0	0	0	8.9723	0.3885	0.6384	49.8247	0.3333	0.9638	0.4591	2.2648	0	0.9837	0.4532	1	0	0.8463	0.4799	10	0.1111	0.9214	0.4677	5	0	60	0.4768	0.6106	40.8544	0.1111	0.8611	0.4769
Eurema_alitha	Sep-Nov	0.9422	0.3024	1.9319	0	15.4297	9.7444	7.4226	13.6047	13.2401	14.317	14.5919	14.1426	2.6805	0	5.9947	13.3122	5.7905	14.5769	34.8501	20.3023	9.1057	0.3838	0.6133	43.7114	0.375	0.9006	0.3508	3.7661	0.0625	0.9673	0.2641	1	0	0.7902	0.4352	10	0.0625	0.8759	0.3759	5	0.0625	460	0.2098	0.7002	64.4867	0.4688	0.9228	0.3261
Eurema_alitha	Dec-Feb	0.9485	0.1097	0.5905	0	23.331	17.4225	6.7561	10.081	3.0555	0	11.4016	11.8093	4.6434	3.5252	14.1482	18.5619	1.6749	7.7356	34.9894	30.8645	8.899	0.2828	0.5666	40.8797	0.2812	0.7324	0.2744	7.3427	0.125	0.926	0.1363	1	0.0312	0.6761	0.3128	10	0.1406	0.79	0.2416	5	0.0781	360	0.2987	0.5524	39.0852	0.2344	0.9485	0.1097
Eurema_alitha	Mar-May	0.8343	0.2775	4.8725	0	5.6638	2.2075	12.8	26.4648	3.9279	4.4559	40.9316	38.1619	11.5741	26.8386	8.00E-04	0.259	1.4757	1.6123	23.6261	0	9.0028	0.2619	0.6426	48.845	0.2619	0.8125	0.3021	5.7917	0.0238	0.9561	0.1845	1	0	0.7308	0.3749	10	0.0476	0.8311	0.2807	5	0	360	0.2422	0.6603	51.39	0.2619	0.8294	0.2831
Eurema_brigitta	Sep-Nov	0.9703	0.0581	0.1276	0	20.8033	26.2188	13.5863	13.2854	7.3103	16.9666	4.9982	4.003	6.6647	7.2127	8.0189	4.4829	26.01	13.3203	12.6083	14.5102	8.8089	0.2878	0.5303	37.2772	0.2878	0.6693	0.2648	8.934	0.078	0.9089	0.1205	1	0.0195	0.6467	0.2781	10	0.0829	0.7663	0.2112	5	0.0488	500	0.2914	0.527	36.8707	0.2683	0.9703	0.0581
Eurema_brigitta	Mar-May	0.8864	0.1029	1.105	0.0049	15.0732	20.5623	17.5097	17.276	7.0742	6.625	28.4361	15.0897	3.0023	3.6977	6.015	15.4596	14.1929	16.1159	8.6966	5.1738	8.7702	0.2677	0.5338	37.879	0.2696	0.6436	0.2621	9.0187	0.0882	0.8928	0.0969	1	0.0049	0.6234	0.2761	10	0.0931	0.7408	0.2066	5	0.0637	500	0.1456	0.6808	55.4795	0.3627	0.9262	0.0775
Eurema_brigitta	Jun-Aug	0.8556	0.1439	2.2824	0	13.9916	16.3752	13.8655	19.0185	4.0078	6.3364	7.7785	5.9759	11.2736	13.3745	3.5344	0.3038	33.0123	27.5061	12.5363	11.1096	8.736	0.2408	0.5166	39.3497	0.2408	0.6221	0.2608	10.7677	0.0419	0.914	0.1098	1	0	0.638	0.2528	10	0.0419	0.7602	0.1903	5	0.0105	500	0.2431	0.5151	39.0758	0.2356	0.8556	0.1439
Eurema_brigitta	Dec-Feb	0.9367	0.1082	0.8367	0.0032	23.6497	15.8349	12.0416	18.3524	1.2294	2.14	27.0255	10.6442	7.7819	13.6752	1.7714	11.332	15.8246	14.2423	10.676	13.7789	8.7568	0.2711	0.4945	36.1856	0.271	0.6353	0.2505	10.2268	0.0968	0.9279	0.1141	1	0.0065	0.6403	0.247	10	0.0935	0.7721	0.1829	5	0.0516	500	0.2551	0.5095	37.933	0.2774	0.9685	0.0875
Eurema_daira	Dec-Feb	0.8582	0.0871	1.0556	0.0076	14.5635	12.3094	18.7371	7.2469	2.1142	6.8317	18.2809	17.4079	4.6846	11.013	1.8155	3.9076	16.1192	7.1819	23.685	34.1017	8.7071	0.2931	0.4619	32.857	0.2928	0.6045	0.261	9.4892	0.0913	0.862	0.0845	1	0.0076	0.5944	0.2672	10	0.0989	0.7081	0.1991	5	0.0456	500	0.3023	0.4557	31.9216	0.2757	0.9878	0.0085
Eurema_daira	Sep-Nov	0.9212	0.0482	0.575	0.0072	8.6649	4.9554	5.0761	5.1991	6.3504	5.9282	16.9935	8.8084	24.0068	35.5112	0.9966	3.767	16.5646	12.5389	21.347	23.2917	8.451	0.2503	0.3751	28.2866	0.2503	0.4679	0.2057	13.1186	0.1287	0.8856	0.0597	1	0.0155	0.5375	0.1734	10	0.1001	0.6845	0.122	5	0.0548	500	0.204	0.4396	33.4302	0.2813	0.987	0.0217
Eurema_daira	Jun-Aug	0.842	0.0785	1.5247	0.0165	11.8598	8.9715	4.3164	10.7889	4.033	9.3279	20.8413	11.7562	15.7132	21.268	1.315	3.4279	11.1709	6.0336	30.7505	28.4261	8.4698	0.25	0.4021	28.3707	0.25	0.4768	0.2036	12.1426	0.105	0.8755	0.0638	1	0.0118	0.5254	0.1761	10	0.0932	0.6806	0.1152	5	0.0389	500	0.2345	0.4252	30.1019	0.2583	0.9942	0.011
Eurema_daira	Mar-May	0.8428	0.097	1.4683	0.0086	14.5386	6.0491	6.1301	4.383	6.3628	11.5988	13.6111	11.0813	22.6438	22.4657	2.8233	7.4211	6.4779	5.4744	27.4126	31.5265	8.7344	0.2737	0.5149	34.7506	0.2737	0.6213	0.2462	8.1604	0.0602	0.874	0.0817	1	0.0086	0.5833	0.2726	10	0.0723	0.7008	0.1907	5	0.0344	500	0.2458	0.551	38.1658	0.2943	0.9536	0.0387
Eurema_desjardinsii	Sep-Nov	1	0.6321	0.01	0	0	0	0	0	0	0	0	0	0	0	0	0	0	0	0	0	9.2103	1	0.6321	0.01	0	1	0.6321	0.01	0	NA	NA	NA	NA	NA	NA	NA	NA	NA	NA	NA	NA	20	1	0.6321	0.01	0	1	0.6321
Eurema_desjardinsii	Mar-May	0.9256	0.2826	2.4232	0	38.5858	53.3213	19.6151	12.1934	6.00E-04	0.0337	0	0	0	0	31.259	34.4516	10.5394	0	0	0	9.0245	0.3684	0.5431	39.1365	0.3684	0.8304	0.3404	6.7489	0	0.9645	0.2379	1	0	0.7687	0.3684	10	0	0.8665	0.321	5	0	80	0.1147	0.7673	71.0209	0.5789	0.7659	0.3694
Eurema_desjardinsii	Jun-Aug	0.5656	0.1944	8.847	0	12.8458	5.5504	3.0333	8.5608	5.0081	6.473	13.4446	4.4081	6.1498	12.2978	30.6273	11.1064	12.4762	21.9271	16.4147	29.6764	8.5947	0.1094	0.6798	57.1108	0.0909	0.5402	0.2136	9.9171	0	0.8823	0.0691	1	0	0.5383	0.2152	10	0	0.6822	0.1359	5	0	500	0.1462	0.6207	49.9697	0	0.1462	0.6207
Eurema_elathea	Jun-Aug	1	0.326	0.0041	0	26.3704	23.1838	0	0	6.491	0	0	0	20.9072	76.8162	45.709	0	0.5224	0	0	0	9.1637	0.4328	0.613	45.4052	0.4348	0.9544	0.435	2.5045	0.0435	0.9804	0.4078	1	0	0.8398	0.4901	10	0.087	0.9143	0.4576	5	0.0435	80	0.233	0.6597	66.4995	0.4783	0.9683	0.4234
Eurema_elathea	Mar-May	0.6755	0.1542	6.4144	0	28.8297	13.6356	4.4764	23.5732	3.8574	10.5031	20.3047	15.3107	7.4543	5.0995	2.8369	5.4788	3.8541	6.4632	28.3864	19.9359	8.3401	0.1951	0.3521	37.2076	0.1951	0.4188	0.235	19.1956	0.0976	0.8728	0.0643	1	0	0.5919	0.1708	10	0	0.7129	0.1375	5	0	500	0.1152	0.4819	47.5916	0.2195	0.5858	0.1723
Eurema_elathea	Sep-Nov	0.7041	0.2092	5.7166	0	19.8535	13.1357	9.0147	20.197	6.8015	12.085	13.2573	16.0774	13.7188	14.7906	3.9151	6.3562	11.9729	9.027	21.4663	8.331	8.6787	0.16	0.5946	50.1363	0.16	0.5876	0.2704	11.0877	0.06	0.8821	0.077	1	0	0.6085	0.255	10	0.06	0.7225	0.1981	5	0	500	0.1834	0.5506	46.7418	0.12	0.6703	0.224
Eurema_elathea	Dec-Feb	0.6238	0.1034	6.0899	0	14.6255	10.0872	12.0872	21.1431	0.5122	1.0696	11.7831	3.7045	6.6739	11.7105	12.144	5.7173	18.2251	23.418	23.9491	23.1499	8.1838	0.15	0.379	37.8636	0.15	0.3579	0.2037	18.6034	0.05	0.8648	0.0423	1	0	0.5179	0.1457	10	0.0167	0.6615	0.0938	5	0	500	0.1075	0.4514	44.1865	0.1667	0.6238	0.1034
Eurema_hecabe	Jun-Aug	0.93	0.0811	0.5747	0.0061	12.0468	15.1601	9.4139	15.6386	6.8344	12.7924	5.185	5.0337	18.9212	28.0571	16.7492	8.903	14.8498	10.5901	15.9997	3.8251	8.7092	0.2842	0.4639	34.4016	0.2842	0.6058	0.2654	11.2419	0.1079	0.903	0.0995	1	0.0152	0.6307	0.2536	10	0.0957	0.7509	0.1913	5	0.0456	500	0.2362	0.5092	39.681	0.3191	0.988	0.0269
Eurema_hecabe	Sep-Nov	0.8806	0.1015	1.4325	0.0043	11.1906	12.3596	19.2396	17.1273	2.9244	3.9558	7.3542	3.361	11.8167	20.4904	5.8859	7.119	21.8519	23.4905	19.7367	12.0964	8.6203	0.2773	0.4239	32.8515	0.2773	0.5542	0.2482	12.7895	0.1149	0.9045	0.0889	1	0.0043	0.6123	0.2198	10	0.0862	0.7437	0.1631	5	0.046	500	0.2973	0.4079	30.9036	0.2529	0.9718	0.043
Eurema_hecabe	Mar-May	0.7521	0.0718	2.3326	0.0264	9.0625	10.8962	10.7821	8.8111	4.7287	1.1301	11.0178	7.2128	9.8105	7.9195	20.708	19.4885	21.6147	28.5549	12.2758	15.9869	8.3349	0.2406	0.3501	27.9931	0.2413	0.4166	0.2235	14.0322	0.1388	0.842	0.047	1	0.0165	0.4927	0.1753	10	0.1074	0.6325	0.1059	5	0.0512	500	0.1774	0.4258	35.4367	0.2942	0.9857	0.0054
Eurema_hecabe	Dec-Feb	0.9515	0.0331	0.2092	0.0043	11.6598	17.3803	11.4899	21.473	32.2531	2.1235	4.448	6.4479	6.1556	12.1201	2.9875	15.713	11.9789	9.2994	19.0272	15.4429	8.3961	0.2823	0.3112	28.478	0.2823	0.4429	0.2325	17.1692	0.1972	0.8802	0.0626	1	0.0227	0.5787	0.184	10	0.1277	0.706	0.1349	5	0.0865	500	0.1369	0.4561	43.7103	0.3943	0.98	0.0178
Eurema_herla	Mar-May	1	0.4178	0.0055	0	0	0	0	0	0	0	0	0	0	0	0	0	0	0	100	100	9.1862	0.4546	0.6122	45.6748	0.4576	0.9761	0.4739	1.5323	0	0.9841	0.4693	1	0	0.8601	0.5345	10	0.0169	0.9261	0.5096	5	0	60	0.692	0.5705	23.9273	0.0678	0.9214	0.5122
Eurema_herla	Jun-Aug	0.9672	0.3045	1.2258	0	0	0	0	0	0.2391	1.846	0.4114	1.9779	0.0593	0	99.2902	96.1761	0	0	0	0	9.1141	0.383	0.6069	43.7401	0.383	0.9082	0.3696	3.9149	0.0426	0.9729	0.2985	1	0	0.8023	0.4359	10	0.0638	0.8874	0.3861	5	0.0426	80	0.2098	0.7055	63.9292	0.4894	0.9583	0.3149
Eurema_herla	Dec-Feb	0.5321	0.171	7.5584	0	22.1874	6.3841	11.3451	18.4318	5.3549	18.3561	14.6113	9.8466	5.7834	24.2848	12.4691	6.6845	8.7527	5.7511	19.4961	10.261	8.4533	0.1688	0.5603	39.1599	0.1692	0.469	0.2011	10.3207	0	0.7976	0.0489	1	0	0.4757	0.1977	10	0	0.6038	0.1361	5	0	500	0.0879	0.7042	56.2969	0.2	0.3975	0.2558
Eurema_herla	Sep-Nov	1	0.3521	0.0046	0	48.4244	28.0485	0	0	0	0	0	0	32.4696	0	0	0	0	0	19.106	71.9515	9.1584	0.3433	0.6605	52.6844	0.3438	0.9493	0.4113	2.6679	0	0.9802	0.3904	1	0	0.8321	0.4736	10	0.0938	0.9095	0.4415	5	0.0312	140	0.3433	0.6605	52.6782	0.3125	0.9473	0.4129
Eurema_laeta	Dec-Feb	0.9238	0.1843	1.6865	0	0.2509	0.0037	0	0	0	0	0.0459	0.8752	36.2795	25.9038	0	0	0	0	63.4237	73.2173	9.0137	0.338	0.6024	42.5478	0.3578	0.8214	0.2448	4.6493	0.055	0.9522	0.1744	1	0	0.6963	0.3576	10	0.0917	0.8113	0.2533	5	0.055	180	0.1922	0.7193	60.9431	0.3945	0.9238	0.1843
Eurema_laeta	Jun-Aug	0.8816	0.1157	1.1346	0	25.0538	29.6701	13.3738	13.5287	22.2056	24.6024	7.4741	9.2491	14.3896	8.5043	5.6648	6.5888	4.4429	0.8699	7.3955	6.9866	8.777	0.2773	0.51	37.9515	0.2773	0.6483	0.2731	9.0439	0.084	0.8889	0.11	1	0	0.6294	0.2874	10	0.084	0.7444	0.2076	5	0.042	500	0.2846	0.5037	37.1514	0.2605	0.8816	0.1157
Eurema_laeta	Mar-May	0.5638	0.1767	8.0509	0	14.9199	14.4668	17.012	8.1385	4.1231	16.3946	19.8333	18.3815	10.8284	7.0379	2.9871	8.5172	12.4755	8.3987	17.8208	18.6647	8.4903	0.1628	0.5288	40.4629	0.1628	0.4864	0.219	11.5688	0.0116	0.8531	0.0549	1	0	0.5186	0.2019	10	0	0.6533	0.1335	5	0	500	0.1618	0.5312	40.6155	0.1628	0.5059	0.2089
Eurema_laeta	Sep-Nov	0.5861	0.1409	6.281	0.0104	14.1708	13.5239	17.4017	20.2373	11.7203	19.6288	15.944	18.1078	10.4733	9.4663	5.9492	8.045	7.2715	7.5613	17.0691	3.4295	8.4299	0.1471	0.5677	41.2831	0.1458	0.4582	0.2053	11.4915	0.0417	0.8353	0.0495	1	0	0.49	0.1847	10	0.0208	0.6276	0.1221	5	0.0104	500	0.1509	0.5608	40.5908	0.1354	0.8297	0.0519
Eurema_lisa	Sep-Nov	1	0.3701	0.005	0	63.5116	36.3317	0	0	0	0	0	0	0	0	0	0	0	0	36.4884	63.6683	9.1402	0.3684	0.6656	46.7933	0.3684	0.9322	0.4186	3.7768	0.0526	0.9812	0.3988	1	0	0.8299	0.4415	10	0.0526	0.9114	0.4266	5	0.0526	100	0.447	0.6402	37.9263	0.2632	0.9507	0.4128
Eurema_lisa	Dec-Feb	0.856	0.1526	2.5464	0	0	0.0133	0	0	0	0	0	0	0	0	48.5951	98.3308	0	0	51.4049	1.6559	8.7928	0.2874	0.5334	35.6644	0.2963	0.6586	0.247	9.0996	0.0741	0.9257	0.112	1	0	0.6382	0.2595	10	0.0741	0.7686	0.1863	5	0.0741	80	0.2874	0.5332	35.661	0.2593	0.856	0.1526
Eurema_lisa	Mar-May	0.9799	0.2757	0.6077	0	19.2851	34.5478	0	0	6.4261	11.8983	0	0	0	0	44.9192	15.3826	7.628	38.1713	21.7416	0	9.1401	0.3839	0.6058	48.5985	0.3788	0.9321	0.4086	2.8147	0.0303	0.969	0.2989	1	0.0152	0.8223	0.4932	10	0.1061	0.8955	0.445	5	0.0455	100	0.422	0.598	44.8335	0.3333	0.9799	0.2757
Eurema_lisa	Jun-Aug	0.8372	0.1056	2.4448	0.0094	13.3865	33.347	61.7346	18.8813	4.595	7.4953	0.4381	4.6053	3.1306	16.7265	10.4466	7.7093	4.846	5.9774	1.4226	5.258	8.3681	0.3088	0.2983	30.7277	0.3113	0.4307	0.2482	21.7398	0.1981	0.9041	0.0722	1	0.0094	0.6381	0.1869	10	0.066	0.7549	0.1445	5	0.0283	500	0.1127	0.466	51.7239	0.4528	0.9202	0.0647
Eurema_mexicana	Dec-Feb	0.8377	0.1295	2.1137	0	21.2798	18.2577	13.4755	3.2	1.9372	14.9361	14.8579	14.9954	9.3052	11.095	25.3944	29.0508	5.3475	5.9093	8.4026	2.5557	8.7396	0.2532	0.5415	36.7362	0.2532	0.6245	0.2367	9.0191	0.0633	0.8954	0.0973	1	0	0.6025	0.2503	10	0.0696	0.731	0.1832	5	0.0316	500	0.2486	0.5464	37.3085	0.2532	0.8377	0.1295
Eurema_mexicana	Sep-Nov	0.9032	0.1046	1.0591	0.0103	12.3372	14.7019	55.2529	26.1175	2.3426	8.2884	4.4962	10.6181	3.7182	5.0004	17.6048	22.5929	2.3671	5.1505	1.881	7.5303	8.6782	0.2867	0.494	32.4938	0.2872	0.5873	0.2284	10.8407	0.1077	0.9064	0.1025	1	0.0103	0.6068	0.2187	10	0.1077	0.7483	0.163	5	0.0462	500	0.2378	0.5509	38.6481	0.3128	0.9674	0.048
Eurema_mexicana	Jun-Aug	0.8713	0.1002	1.0994	0.0151	9.5784	7.1693	35.8669	22.6307	3.1577	17.8947	12.1937	14.6397	7.5577	13.7872	13.8957	4.5269	6.1147	7.5204	11.6352	11.831	8.7191	0.2668	0.5275	33.8124	0.267	0.6118	0.2308	8.9661	0.0856	0.8771	0.096	1	0.0151	0.5883	0.2425	10	0.0957	0.7187	0.1787	5	0.0529	500	0.2986	0.4862	30.1184	0.2292	0.9813	0.0166
Eurema_mexicana	Mar-May	0.9167	0.1535	0.9769	0.0065	19.9083	16.4222	15.6469	21.6139	0.2409	0	7.0823	2.7076	2.5778	1.0892	24.4191	9.6662	10.2355	10.8667	19.8892	37.6343	8.8589	0.3124	0.524	35.1242	0.3129	0.7036	0.2657	8.5098	0.0903	0.9157	0.1546	1	0.0097	0.6706	0.2808	10	0.1065	0.7894	0.2348	5	0.0677	500	0.267	0.5705	40.2195	0.3387	0.9889	0.0191
Eurema_nicippe	Dec-Feb	0.7251	0.2133	5.4041	0	7.013	9.3059	11.4139	9.9954	8.1044	3.6251	2.5121	3.9349	11.0029	6.8197	36.231	38.0759	9.7437	19.2509	13.979	8.9922	8.7017	0.1783	0.5838	46.8101	0.1892	0.6013	0.278	11.2528	0	0.9007	0.0915	1	0	0.6249	0.2677	10	0	0.7356	0.1959	5	0	500	0.2102	0.5336	42.4624	0.1081	0.5833	0.2864
Eurema_nicippe	Sep-Nov	1	0.4812	0.0067	0	0	0	0	0	0	0	0	0	0	0	0.4094	0	0	0	99.5906	100	9.1865	0.4091	0.6239	50.5917	0.4091	0.9764	0.511	1.698	0	0.9859	0.5067	1	0	0.8676	0.5352	10	0.0455	0.9322	0.5242	5	0.0455	80	0.3611	0.63	55.4305	0.4091	0.9658	0.5153
Eurema_nicippe	Jun-Aug	0.9771	0.301	0.7108	0	1.1153	1.7229	28.2693	0	16.3451	22.8579	15.9147	19.1647	13.9567	23.9243	7.3794	0.2054	14.2997	21.1312	2.7198	10.9936	9.0999	0.3932	0.5799	43.4105	0.3939	0.8954	0.4021	4.8671	0.0404	0.9701	0.3183	1	0	0.8113	0.4396	10	0.0909	0.893	0.4032	5	0.0404	360	0.4804	0.5487	35.3352	0.2525	0.9589	0.3434
Eurema_nicippe	Mar-May	0.626	0.1876	7.0555	0	7.7055	2.7109	23.4473	18.9742	15.0198	11.0615	8.7743	27.9608	5.6629	4.0848	12.4785	6.1079	10.3688	12.3642	16.5429	16.7356	8.6083	0.1882	0.5636	42.4135	0.1881	0.5476	0.2355	10.4566	0.0198	0.8657	0.0718	1	0	0.556	0.2296	10	0.0198	0.6861	0.1561	5	0	500	0.1629	0.6018	46.4338	0.1881	0.626	0.1876
Eurema_senegalensis	Mar-May	1	0.6321	0.01	0	0	0	0	0	0	0	0	0	0	0	0	0	0	0	0	0	9.2103	1	0.6321	0.01	0	1	0.6321	0.01	0	NA	NA	NA	NA	NA	NA	NA	NA	NA	NA	NA	NA	20	1	0.6321	0.01	0	1	0.6321
Eurema_senegalensis	Jun-Aug	1	0.6321	0.0151	0	0	0	0	0	0	0	0	0	0	0	0	0	0	0	0	0	8.7988	1	0.6321	0.0151	0	NA	NA	NA	NA	NA	NA	NA	NA	NA	NA	NA	NA	NA	NA	NA	NA	20	1	0.6321	0.0151	0	1	0.6321
Eurema_senegalensis	Sep-Nov	1	0.6321	0.01	0	0	0	0	0	0	0	0	0	0	0	0	0	0	0	0	0	9.2103	1	0.6321	0.01	0	1	0.6321	0.01	0	NA	NA	NA	NA	NA	NA	NA	NA	NA	NA	NA	NA	20	1	0.6321	0.01	0	1	0.6321
Eurema_smilax	Mar-May	0.9603	0.2756	1.1092	0	11.5171	31.6828	5.1407	13.1267	25.1295	7.2116	0	0	27.3702	8.5761	0.0962	4.1696	5.6455	20.2786	25.1009	14.9547	8.9954	0.359	0.5326	39.7276	0.359	0.8066	0.3561	8.6296	0.0641	0.963	0.2711	1	0	0.7817	0.3623	10	0.0641	0.8757	0.332	5	0.0256	360	0.2229	0.633	54.4555	0.4487	0.9229	0.3096
Eurema_smilax	Jun-Aug	1	0.3206	0.0046	0	0.5477	4.3452	0	0	0.3335	0	56.951	22.8316	3.3564	0.1944	38.8114	72.6288	0	0	0	0	9.0457	0.3674	0.5365	44.6079	0.3649	0.8482	0.4114	8.9106	0.0743	0.9813	0.3744	1	0	0.8308	0.4149	10	0.0878	0.912	0.3982	5	0.0338	140	0.3153	0.5577	49.4705	0.3919	0.9524	0.3854
Eurema_smilax	Sep-Nov	0.8646	0.1319	1.9399	0.0051	12.7608	20.8004	7.1702	14.1661	25.065	20.6943	15.1115	3.8472	12.2622	12.759	6.3274	5.3359	0.9149	2.3651	20.388	20.0319	8.7052	0.3077	0.4453	32.5078	0.3077	0.6034	0.2672	11.4124	0.0974	0.9085	0.1092	1	0.0051	0.6317	0.2516	10	0.0769	0.7565	0.1802	5	0.0462	500	0.201	0.5604	44.7849	0.3692	0.9823	0.0289
Eurema_smilax	Dec-Feb	0.9054	0.1141	0.9506	0.0049	17.2955	21.3723	13.2347	23.2006	19.0452	4.8158	10.6811	6.4051	2.1007	2.4817	1.5709	3.2059	1.6768	1.5069	34.395	37.0117	8.7765	0.2906	0.5076	34.1875	0.2906	0.648	0.2497	9.035	0.0788	0.9028	0.116	1	0.0099	0.6267	0.2614	10	0.0837	0.7519	0.1965	5	0.0394	500	0.2762	0.5256	35.7921	0.2956	0.9864	0.0337
Eurytela_dryope	Sep-Nov	0.6935	0.0525	3.2314	0	12.2069	20.5802	4.1554	2.8834	1.8082	10.2134	7.3758	12.4892	5.8916	26.9981	5.1612	2.0588	52.0933	4.4979	11.3076	20.2789	7.9296	0.1645	0.2564	31.0935	0.1765	0.2778	0.1851	21.2021	0.1176	0.8443	0.0282	1	0	0.4728	0.1154	10	0.0294	0.6147	0.07	5	0.0294	500	0.0703	0.4781	45.8119	0.1765	0.6935	0.0525
Eurytela_dryope	Dec-Feb	0.9658	0.0776	0.3595	0	1.5198	4.3742	0.3441	1.355	31.7532	26.1043	9.4718	1.5542	0.7186	3.0105	19.8533	2.6657	34.8489	35.8305	1.4903	25.1056	8.7332	0.3634	0.4056	29.3271	0.3571	0.6205	0.2782	12.4426	0.1607	0.9235	0.1011	1	0.0357	0.6688	0.2598	10	0.1607	0.7833	0.2128	5	0.0893	360	0.1288	0.6324	56.3818	0.5536	0.9658	0.0776
Eurytela_dryope	Mar-May	0.9999	0.0113	3.00E-04	0	0.0615	0.4415	28.5351	0	5.1818	16.5645	0.0448	0.4967	0	0	19.0524	9.5542	47.1244	72.9432	0	0	8.3852	0.3192	0.3005	26.532	0.32	0.4381	0.2422	17.9255	0.2667	0.8956	0.0612	1	0.0667	0.5898	0.1705	10	0.2	0.7251	0.1288	5	0.1067	120	0.0432	0.706	63.1967	0.5333	0.9999	0.0113
Eurytela_dryope	Jun-Aug	0.8927	0.0694	1.3812	0	8.7436	19.9433	5.1429	39.6353	10.5586	14.4033	2.8629	6.2071	2.3373	0	8.2611	9.056	61.0696	4.5094	1.0241	6.2456	8.2387	0.2195	0.312	34.7309	0.2195	0.3784	0.2217	21.8839	0.1707	0.9139	0.0624	1	0	0.6059	0.1427	10	0.0488	0.7473	0.1083	5	0.0244	500	0.1486	0.371	42.5262	0.2439	0.8927	0.0694
Euthalia_lubentina	Sep-Nov	0.5	0.0967	9.3153	0	8.6507	12.9856	12.8128	7.7665	8.091	23.2005	13.1329	9.2272	26.8536	30.1043	12.8658	9.5059	7.0068	6.1813	10.5863	1.0287	8.0306	0.1522	0.3328	32.479	0.1522	0.3073	0.1862	18.35	0.0652	0.8724	0.0392	1	0	0.4797	0.101	10	0.0217	0.6565	0.0698	5	0	500	0.1786	0.2841	29.3291	0.1087	0.5	0.0967
Euthalia_lubentina	Dec-Feb	0.9802	0.2594	0.6809	0	6.1655	22.115	0	0	0	0	0	0	43.5119	53.8742	0.7713	2.2766	48.615	14.5615	0.9362	7.1726	8.9245	0.3333	0.4628	39.4045	0.3333	0.7513	0.3224	11.4079	0.0952	0.9724	0.2687	1	0	0.7788	0.3155	10	0.0952	0.8819	0.2946	5	0.0476	180	0.0784	0.8473	70.8413	0.4524	0.9708	0.2697
Euthalia_lubentina	Mar-May	0.7526	0.0397	3.4708	0	3.2385	12.3255	12.309	28.4584	1.9872	8.7886	22.6735	3.6512	1.8125	4.0224	26.7953	9.941	21.589	0	9.5949	32.8129	7.5893	0.2157	0.1442	28.321	0.2157	0.1976	0.1514	29.7816	0.2745	0.8938	0.0289	1	0	0.5207	0.0743	10	0.0784	0.6841	0.0472	5	0.0392	500	0.1053	0.2526	39.9324	0.2745	0.7526	0.0397
Euthalia_lubentina	Jun-Aug	0.7069	0.089	4.5482	0	6.758	4.9125	12.3954	24.1608	7.2403	7.118	20.8913	7.4642	10.9398	16.769	18.6414	13.9712	19.4981	24.2348	3.6357	1.3695	8.1697	0.1472	0.4129	41.9774	0.1408	0.3532	0.223	20.8605	0.0704	0.8855	0.0453	1	0	0.5468	0.1393	10	0.0423	0.6902	0.0931	5	0.0282	500	0.1069	0.47	48.5796	0.169	0.7069	0.089
Euthalia_nais	Dec-Feb	1	0.3142	0.004	0	31.5955	24.8792	0	0	0	0	0	0	0	0	68.4045	75.1208	0	0	0	0	9.1506	0.4074	0.6188	45.517	0.4074	0.9419	0.4139	3.0526	0	0.9794	0.385	1	0	0.8289	0.466	10	0.0741	0.9083	0.4287	5	0.037	60	0.4634	0.6058	39.8717	0.2222	0.9203	0.4232
Euthalia_nais	Sep-Nov	0.8934	0.1622	1.7193	0	5.2344	8.9204	11.6985	24.6243	19.2929	3.1862	10.0944	19.4252	14.9549	0.5403	32.0502	42.6297	1.8026	0.6083	4.872	0.0655	8.8749	0.2987	0.5353	40.1856	0.2987	0.715	0.3051	8.5687	0.1039	0.9257	0.1323	1	0	0.6878	0.3223	10	0.1039	0.7936	0.2488	5	0.0519	460	0.1962	0.6191	52.4877	0.3506	0.8934	0.1622
Euthalia_nais	Jun-Aug	0.8027	0.1382	2.129	0.0093	6.5087	10.2056	9.854	4.4313	13.0843	17.2765	13.4179	10.9356	16.5647	14.1649	20.7442	22.6139	3.9579	2.0708	15.8682	18.3014	8.687	0.3178	0.4516	34.6131	0.3178	0.5925	0.3253	11.8692	0.0935	0.8561	0.0964	1	0.0093	0.6216	0.3065	10	0.0841	0.7167	0.2213	5	0.028	500	0.478	0.3767	20.2664	0.1308	0.8782	0.0772
Euthalia_nais	Mar-May	0.7874	0.1979	4.0013	0	46.6013	47.4767	8.9772	7.2898	7.4607	17.5197	2.8531	6.5289	3.2878	8.0313	8.4149	7.5424	0.7377	4.3887	21.6674	1.2226	8.8173	0.283	0.5278	37.8731	0.283	0.675	0.2565	8.3002	0.0377	0.9003	0.1219	1	0	0.6379	0.2775	10	0.0566	0.7581	0.2135	5	0.0189	340	0.3753	0.4678	28.4934	0.1509	0.7874	0.1979
Gegenes_nostrodamus	Mar-May	0.4724	0.1328	8.1514	0	37.7112	32.5928	4.2163	7.7066	4.9952	4.4484	12.5378	30.3713	12.384	8.1815	3.2044	5.0713	9.756	7.7647	15.1951	3.8634	8.1788	0.1558	0.4265	34.0604	0.1558	0.3564	0.2042	14.0634	0.0649	0.7995	0.0322	1	0	0.4297	0.1548	10	0.013	0.5657	0.0946	5	0	500	0.0854	0.5775	47.4984	0.1818	0.4528	0.1422
Gegenes_nostrodamus	Jun-Aug	0.5624	0.0796	3.2835	0	47.1417	53.8843	2.3717	4.7222	5.404	6.7694	5.4299	11.625	4.5611	6.3044	7.5447	3.9373	13.0095	8.6507	14.5373	4.1066	8.2443	0.2143	0.4054	26.0851	0.2143	0.3805	0.2124	10.6075	0.0857	0.7152	0.0351	1	0	0.3904	0.2027	10	0.0786	0.4998	0.1192	5	0.0357	500	0.18	0.4586	31.2022	0.2286	0.5624	0.0796
Gegenes_pumilio	Sep-Nov	0.9595	0.3075	1.2611	0	79.6767	62.5373	0	0	0	0	0	0	0	0	0	0	0	0	20.3233	37.4627	8.8945	0.4128	0.6045	42.2063	0.4444	0.919	0.3755	3.1427	0	0.9662	0.2903	1	0	0.8043	0.4589	10	0	0.8848	0.4089	5	0	60	0.4849	0.5747	35.1965	0.1111	0.6158	0.522
Gegenes_pumilio	Dec-Feb	0.499	0.1308	7.3249	0	0.38	0	7.7633	7.127	8.0921	10.5032	42.9353	19.3642	6.6045	13.1	1.24	13.0656	7.2281	12.1968	25.7567	24.6433	8.1616	0.1538	0.3819	33.9633	0.1538	0.3503	0.2107	15.2236	0.1154	0.7807	0.0327	1	0	0.4392	0.1597	10	0.0769	0.5651	0.1022	5	0	500	0.1502	0.3865	34.4616	0.1538	0.4511	0.1547
Gegenes_pumilio	Jun-Aug	0.9017	0.0725	0.8497	0	25.4508	75.5506	37.7534	0	0	0	0	0	4.3433	9.9294	31.4985	5.2578	0.1041	0	0.85	9.2622	8.7123	0.2692	0.5003	34.5059	0.2708	0.6077	0.233	8.7654	0.125	0.8898	0.0764	1	0.0208	0.5808	0.2542	10	0.1458	0.708	0.1753	5	0.0833	120	0.2897	0.482	32.2287	0.2292	0.9017	0.0725
Gegenes_pumilio	Mar-May	0.5619	0.1477	6.8317	0	15.82	23.7898	0.5772	0.2473	0.4141	1.1413	21.6438	3.624	16.8132	40.7416	10.5498	0	3.4852	3.8393	30.6968	26.6166	8.4491	0.1915	0.4942	32.4064	0.1915	0.467	0.194	10.6516	0.0638	0.8234	0.0551	1	0	0.4813	0.1876	10	0.0426	0.6207	0.1234	5	0	500	0.1639	0.5546	36.8003	0.1915	0.5619	0.1477
Gonepteryx_farinosa	Jun-Aug	0.4117	0.1179	6.7161	0	25.6243	27.4254	37.1603	36.0587	17.8629	20.7844	3.4036	0	4.3553	8.2579	0	0	11.5936	7.4735	0	0	7.1715	0.1492	0.4809	31.5207	0.2	0.3136	0.1904	11.8432	0	0.7014	0.0241	1	0	0.343	0.1649	10	0	0.4594	0.0956	5	0	500	0.1492	0.4808	31.4703	0	0.1492	0.4808
Gonepteryx_farinosa	Mar-May	0.9529	0.0915	0.3436	0	37.1466	20.185	0.4194	0	1.8835	11.7864	16.5703	28.7037	15.6929	6.5459	15.4452	32.779	0.0587	0	12.7834	0	8.9225	0.3182	0.5805	38.5512	0.3182	0.7499	0.279	6.3602	0.0909	0.914	0.1443	1	0.0227	0.6733	0.3204	10	0.0909	0.7826	0.2552	5	0.0909	260	0.2438	0.6356	47.8394	0.3409	0.9529	0.0915
Gonepteryx_rhamni	Sep-Nov	0.7275	0.0549	1.5497	0.0156	21.589	21.6246	27.1009	6.0356	8.2467	6.3478	14.7633	20.007	4.3306	14.8457	3.8474	4.291	8.2872	9.6566	11.8348	17.1917	8.3899	0.2306	0.4062	26.7665	0.2306	0.4402	0.2039	10.1775	0.1027	0.776	0.0422	1	0.0118	0.4435	0.2015	10	0.1017	0.5662	0.1292	5	0.0559	500	0.2232	0.4149	27.6572	0.2343	0.9793	0.001
Gonepteryx_rhamni	Jun-Aug	0.5639	0.0743	2.3422	0.0237	10.4216	13.9436	19.9227	2.2497	16.9983	4.4546	6.7428	8.1705	4.4252	21.349	6.8906	1.7608	1.9719	2.1409	32.6269	45.9309	8.2782	0.2136	0.4319	24.4393	0.2136	0.3937	0.1923	8.3909	0.0664	0.657	0.0396	1	0.0149	0.3659	0.2174	10	0.0778	0.4684	0.1351	5	0.0435	500	0.2652	0.3365	18.0904	0.141	0.9808	3.00E-04
Gonepteryx_rhamni	Mar-May	0.5417	0.0689	2.4993	0.0295	7.9304	9.0006	14.6362	1.8819	19.2073	4.7664	6.8763	10.904	3.4323	18.9388	4.7687	1.8371	2.2209	2.0892	40.9279	50.582	8.2187	0.1997	0.4332	23.7022	0.1996	0.3708	0.1727	8.268	0.0647	0.6538	0.0324	1	0.0171	0.3401	0.2046	10	0.0761	0.4478	0.1207	5	0.0459	500	0.2551	0.3112	16.7058	0.1232	0.9952	3.00E-04
Gonepteryx_rhamni	Dec-Feb	0.5077	0.084	3.2833	0.0276	5.3298	5.7875	21.1977	2.7636	14.8992	3.2949	5.0841	9.9986	3.4613	11.8315	2.1102	0.9546	0.8561	0.8533	47.0616	64.5161	8.2152	0.2017	0.4425	22.9392	0.2017	0.3696	0.1611	8.0426	0.0538	0.6575	0.032	1	0.0137	0.3324	0.1949	10	0.0671	0.4467	0.1131	5	0.0369	500	0.2555	0.3183	15.9876	0.12	0.9986	1.00E-04
Graphium_agamemnon	Sep-Nov	0.9711	0.048	0.1468	0	7.3252	5.0052	8.8768	13.1155	8.9641	19.6151	7.4094	6.0758	25.9628	29.6276	22.138	8.2838	13.116	11.5251	6.2076	6.752	8.703	0.298	0.4642	34.862	0.298	0.602	0.2699	11.6492	0.1523	0.9106	0.1063	1	0.0232	0.6351	0.2483	10	0.1325	0.76	0.1856	5	0.0563	500	0.1777	0.5672	49.1559	0.3808	0.9711	0.048
Graphium_agamemnon	Mar-May	0.9664	0.035	0.1144	0	3.9467	3.5097	6.2698	14.7787	8.0486	18.8685	3.0451	12.6738	28.3878	27.1322	12.5351	5.8475	26.7294	13.3748	11.0376	3.8148	8.5584	0.2911	0.41	33.3817	0.2911	0.521	0.279	14.8608	0.1507	0.8866	0.0749	1	0.0274	0.6065	0.2335	10	0.113	0.7237	0.1656	5	0.0719	500	0.1747	0.4912	46.7651	0.3699	0.9664	0.035
Graphium_agamemnon	Dec-Feb	0.9463	0.0477	0.2256	0	6.1902	10.0937	9.2496	16.8592	13.521	8.1245	6.7437	12.0952	9.5168	11.2473	3.5448	4.1837	31.8597	11.2717	19.3742	26.1247	8.5631	0.2851	0.3992	32.9238	0.2851	0.5235	0.269	14.7752	0.1493	0.8824	0.076	1	0.0181	0.6102	0.2327	10	0.1041	0.7228	0.1795	5	0.0769	500	0.2191	0.4585	39.9754	0.3167	0.9463	0.0477
Graphium_agamemnon	Jun-Aug	0.9335	0.0434	0.2303	0.0024	7.5907	6.2602	11.6241	8.3943	8.0934	29.9426	5.6587	14.4241	19.7023	18.7923	28.3461	7.735	8.2666	8.0194	10.7182	6.4321	8.5227	0.271	0.3974	31.0041	0.2718	0.5027	0.2347	13.7359	0.1553	0.8781	0.0831	1	0.0243	0.5799	0.1968	10	0.1262	0.7157	0.144	5	0.0704	500	0.2327	0.4362	35.1132	0.2888	0.9666	0.0157
Graphium_angolanus	Jun-Aug	1	0.6321	0.01	0	0	0	0	0	0	0	0	0	0	0	0	0	0	0	0	0	9.2103	1	0.6321	0.01	0	1	0.6321	0.01	0	NA	NA	NA	NA	NA	NA	NA	NA	NA	NA	NA	NA	20	1	0.6321	0.01	0	1	0.6321
Graphium_angolanus	Mar-May	0.942	0.3092	2.1068	0	38.8459	9.9558	16.9528	37.0905	0	0	0.201	0	0	0	3.6627	0	0.0012	0.2863	40.3365	52.6674	9.1322	0.4286	0.621	42.0184	0.4286	0.9248	0.3221	2.8122	0.0286	0.9708	0.2881	1	0	0.7944	0.4757	10	0.0857	0.8772	0.3761	5	0.0571	100	0.291	0.6587	57.2422	0.4857	0.9254	0.3216
Graphium_angolanus	Dec-Feb	0.9886	0.0907	0.1275	0	1.7775	1.2439	36.5285	8.696	6.2319	4.238	1.784	5.1902	9.1278	14.1376	19.8596	31.8687	21.8505	29.3583	2.8401	5.2671	8.8256	0.3182	0.4977	40.6921	0.3182	0.6806	0.3333	12.6044	0.0682	0.9492	0.1726	1	0.0227	0.7259	0.3127	10	0.0682	0.8287	0.2437	5	0.0682	420	0.1249	0.6105	63.6854	0.3864	0.9886	0.0907
Graphium_angolanus	Sep-Nov	0.9891	0.1844	0.2415	0	4.7014	5.986	15.1069	19.2459	18.8011	18.9645	8.1759	12.4403	10.8665	7.8587	32.5328	0	8.9094	9.8619	0.9061	25.6427	9.0545	0.38	0.5927	40.4378	0.38	0.8556	0.336	5.0096	0.08	0.9609	0.2231	1	0.04	0.7609	0.3876	10	0.12	0.8557	0.3358	5	0.08	200	0.2949	0.6301	49.8367	0.42	0.9891	0.1844
Graphium_antiphates	Sep-Nov	0.9464	0.3048	1.5921	0	0.0084	0	0	0	0	0	0	0	0	0	66.3826	79.5924	0	0	33.609	20.4076	9.1168	0.42	0.586	41.3075	0.4167	0.9107	0.3706	3.2266	0	0.9623	0.2686	1	0	0.7984	0.4647	10	0.0556	0.8777	0.4021	5	0	60	0.3113	0.632	52.4688	0.4722	0.8523	0.4275
Graphium_antiphates	Dec-Feb	0.673	0.0789	3.6343	0	20.1948	21.9777	21.0942	19.7853	2.3988	5.7693	8.0836	7.1984	8.2017	4.1351	9.0725	13.913	21.1713	21.3832	9.7832	5.8379	8.1382	0.1801	0.3559	32.9388	0.1835	0.3416	0.2136	17.8298	0.0642	0.8223	0.0387	1	0	0.4825	0.1394	10	0.0275	0.6205	0.0929	5	0.0183	500	0.1184	0.4593	42.3677	0.211	0.673	0.0789
Graphium_antiphates	Jun-Aug	0.9811	0.0676	0.1485	0	3.4924	7.7615	1.38	2.8755	0	0	5.6584	11.3857	0.0483	0	80.0226	77.9772	9.3983	0	0	0	8.8116	0.3736	0.4313	30.391	0.371	0.6711	0.2886	11.1258	0.129	0.9264	0.1383	1	0.0323	0.6936	0.2808	10	0.129	0.8042	0.2394	5	0.0645	100	0.4579	0.3795	23.8905	0.2097	0.9811	0.0676
Graphium_antiphates	Mar-May	0.9285	0.0625	0.6438	0	7.114	15.1496	19.6311	28.5727	0.2157	2.1264	12.8077	15.6485	3.6727	4.5762	36.0023	9.1447	17.9069	1.7006	2.6496	23.0813	8.5068	0.2618	0.4051	38.7498	0.2676	0.4948	0.2987	18.2079	0.1268	0.9049	0.0782	1	0.0141	0.6268	0.2286	10	0.0845	0.7427	0.1581	5	0.0563	500	0.2005	0.4311	45.4513	0.2958	0.9285	0.0625
Graphium_doson	Sep-Nov	0.8043	0.2477	4.5894	0.0094	19.969	11.4201	8.3689	17.667	9.5435	7.3288	6.7521	4.5228	13.0871	5.836	26.42	26.966	12.4357	20.2736	3.4237	5.9858	8.8934	0.2584	0.5755	45.3239	0.2547	0.7284	0.3037	7.9868	0.0189	0.9248	0.1348	1	0.0094	0.6898	0.3295	10	0.0283	0.794	0.2557	5	0.0189	500	0.2843	0.5559	42.3544	0.1981	0.9431	0.1148
Graphium_doson	Dec-Feb	0.8898	0.1095	1.3535	0	3.5167	12.284	4.7783	10.403	6.1705	8.4628	5.0364	7.7849	7.45	3.9661	21.0303	19.3197	46.0929	10.6447	5.9247	27.135	8.4662	0.2933	0.3508	35.525	0.2933	0.4751	0.2744	21.266	0.1731	0.9055	0.0942	1	0	0.6673	0.2111	10	0.1154	0.7789	0.1713	5	0.0673	500	0.2109	0.395	43.5869	0.3462	0.8898	0.1095
Graphium_doson	Jun-Aug	0.7398	0.0724	3.177	0.0168	9.5621	9.0325	12.9268	9.3811	8.6139	18.4239	12.9249	9.0806	9.6625	18.8373	23.1244	15.0382	12.7427	12.1015	10.4427	8.1049	8.1678	0.234	0.2903	27.0231	0.2353	0.3525	0.1964	17.8167	0.1429	0.8692	0.0437	1	0.0084	0.5089	0.1309	10	0.084	0.6626	0.0882	5	0.0462	500	0.1042	0.4826	44.4866	0.3487	0.9881	0.0068
Graphium_doson	Mar-May	0.8777	0.0492	0.9149	0	5.0435	7.7547	2.44	10.5102	7.8558	11.9209	7.2067	2.9869	6.0708	26.8982	37.6867	15.2355	20.9761	12.3752	12.7204	12.3184	8.0341	0.2499	0.2312	27.1784	0.25	0.3084	0.1994	22.5919	0.2241	0.8726	0.0511	1	0.0086	0.5477	0.1126	10	0.1121	0.6989	0.0838	5	0.0603	500	0.1568	0.3054	36.4337	0.319	0.8777	0.0492
Graphium_eurypylus	Jun-Aug	0.902	0.1195	1.0516	0	1.8119	3.2475	20.2413	14.2862	17.2123	11.4144	12.8646	10.4789	0.3807	5.6121	19.9108	26.4625	10.9674	13.4575	16.6111	15.0409	8.8732	0.2857	0.5701	39.5053	0.2857	0.7138	0.2668	7.1012	0.0612	0.905	0.1164	1	0	0.6512	0.299	10	0.0816	0.7647	0.2434	5	0.0612	340	0.2167	0.6428	48.5059	0.2857	0.902	0.1195
Graphium_eurypylus	Mar-May	0.9926	0.3056	0.2542	0	3.633	8.2421	22.5505	27.0403	0	0	0	0	4.0877	3.1838	0	0	0	0	69.7288	61.5338	9.1185	0.3636	0.6107	48.4985	0.375	0.9122	0.4032	4.3879	0	0.9758	0.3494	1	0	0.8193	0.4447	10	0.0417	0.9014	0.4069	5	0	100	0.2251	0.6604	63.8491	0.4167	0.8946	0.4088
Graphium_eurypylus	Dec-Feb	0.8504	0.0625	1.1419	0.0081	7.7498	2.2161	10.0193	26.8317	13.6012	3.3268	21.5897	25.3781	4.7957	1.1413	0.0071	0	23.3989	21.3427	18.8383	19.7633	8.4147	0.2258	0.3701	29.6628	0.2258	0.4512	0.1993	13.7448	0.1129	0.8605	0.0595	1	0.0081	0.5345	0.169	10	0.0726	0.6783	0.1234	5	0.0484	500	0.1534	0.474	38.3457	0.2742	0.9121	0.0372
Graphium_eurypylus	Sep-Nov	0.6318	0.0795	3.6263	0.02	9.1774	9.3202	9.6556	30.8784	19.1647	5.0582	26.6124	22.2822	6.0054	9.155	1.9077	3.8714	25.1447	14.0459	2.3321	5.3887	8.235	0.2267	0.324	24.621	0.2267	0.377	0.1927	13.1126	0.1133	0.7966	0.0393	1	0.0133	0.4379	0.1583	10	0.08	0.5765	0.0992	5	0.0267	500	0.2706	0.2734	20.4728	0.16	0.8507	0.0291
Graphium_leonidas	Mar-May	1	0.6321	0.01	0	0	0	0	0	0	0	0	0	0	0	0	0	0	0	0	0	9.2103	1	0.6321	0.01	0	1	0.6321	0.01	0	NA	NA	NA	NA	NA	NA	NA	NA	NA	NA	NA	NA	20	1	0.6321	0.01	0	1	0.6321
Graphium_leonidas	Jun-Aug	1	0.6018	0.0092	0	0	0	0	0	0	0	0	0	0	0	100	100	0	0	0	0	9.2099	0.4444	0.6332	54.3126	0.4444	0.9995	0.6026	0.0553	0	0.9893	0.6064	1	0	0.8945	0.6168	10	0.037	0.9468	0.6128	5	0.037	40	0.4176	0.6342	57.0054	0.4444	0.9636	0.6103
Graphium_leonidas	Sep-Nov	0.9604	0.2617	1.2068	0	0.7444	1.4714	47.9239	28.5005	0	0	4.2794	5.1414	6.6324	8.2313	8.7337	25.1265	31.6861	31.529	0	0	9.0462	0.3438	0.5902	47.2926	0.3438	0.8485	0.3789	6.4935	0.0312	0.9663	0.2528	1	0	0.7887	0.4042	10	0.1094	0.8759	0.36	5	0.0312	300	0.315	0.5944	50.3364	0.3438	0.9604	0.2617
Graphium_leonidas	Dec-Feb	0.9939	0.3038	0.2312	0	0	0	3.0947	10.8989	16.6985	18.163	5.142	0	3.7567	16.3656	48.4457	38.901	22.8608	15.6715	0.0015	0	9.1125	0.4528	0.5618	38.4589	0.4528	0.9067	0.4121	4.6343	0.0377	0.9761	0.3367	1	0.0189	0.8203	0.4449	10	0.1132	0.9004	0.4156	5	0.0377	100	0.125	0.725	74.7313	0.6981	0.9767	0.3362
Graphium_nomius	Sep-Nov	0.6512	0.224	5.7044	0	32.2812	30.4735	7.6482	0	1.3913	16.4323	26.7257	22.1988	29.3418	23.91	0	0	0	0	2.6117	6.9855	7.9531	0.2499	0.5729	38.4758	0.25	0.6364	0.2438	6.3244	0	0.8519	0.0734	1	0	0.5666	0.326	10	0	0.6697	0.2018	5	0	200	0.3401	0.4729	28.2929	0	0.3401	0.4729
Graphium_nomius	Jun-Aug	1	0.4874	0.0068	0	0	0	0	0	0	0	71.0924	79.8765	0	0	28.9076	20.1235	0	0	0	0	9.1959	0.4408	0.6355	48.5699	0.4545	0.9856	0.5031	1.0089	0	0.9857	0.503	1	0	0.8646	0.5354	10	0	0.9306	0.5189	5	0	100	0.1427	0.6941	82.3765	0.5455	0.8524	0.5394
Graphium_nomius	Mar-May	0.6309	0.1877	7.8197	0	20.2393	17.0684	8.8435	22.2157	7.5764	6.9539	4.8248	0.9488	12.3172	8.4876	16.3601	13.6246	11.6437	22.2034	18.1949	8.4975	8.5558	0.2093	0.4811	39.3177	0.2093	0.5196	0.2419	12.9775	0	0.8871	0.081	1	0	0.5799	0.2116	10	0	0.7145	0.1384	5	0	500	0.2142	0.4757	38.6921	0.1628	0.4468	0.2878
Graphium_nomius	Dec-Feb	0.7125	0.1323	3.6937	0	14.6735	19.9218	9.5521	8.8321	13.5363	14.7898	10.7585	11.2997	21.2004	12.514	24.9575	24.4936	2.1285	2.2257	3.1931	5.9233	8.5298	0.2394	0.457	34.9464	0.2394	0.5063	0.2543	12.3147	0.0845	0.8457	0.0635	1	0	0.5491	0.2264	10	0.0423	0.6698	0.1544	5	0.0141	500	0.2503	0.4441	33.6578	0.2113	0.7125	0.1323
Graphium_policenes	Dec-Feb	1	0.6321	0.01	0	0	0	0	0	0	0	0	0	0	0	0	0	0	0	0	0	9.2103	1	0.6321	0.01	0	1	0.6321	0.01	0	NA	NA	NA	NA	NA	NA	NA	NA	NA	NA	NA	NA	20	1	0.6321	0.01	0	1	0.6321
Graphium_policenes	Mar-May	1	0.6321	0.01	0	0	0	0	0	0	0	0	0	0	0	0	0	0	0	0	0	9.2103	1	0.6321	0.01	0	1	0.6321	0.01	0	NA	NA	NA	NA	NA	NA	NA	NA	NA	NA	NA	NA	20	1	0.6321	0.01	0	1	0.6321
Graphium_policenes	Sep-Nov	0.982	0.1751	0.4112	0	4.3719	3.4212	6.1986	0	19.8154	7.6199	3.1485	0.0603	0	0	19.5219	9.3815	46.0465	79.5171	0.8973	0	8.9093	0.4023	0.4555	31.4764	0.3958	0.74	0.308	10.0254	0.1875	0.9608	0.1944	1	0.0208	0.7405	0.3078	10	0.1875	0.8493	0.2662	5	0.0833	140	0.0538	0.8312	78.222	0.6667	0.982	0.1751
Graphium_policenes	Jun-Aug	0.9687	0.3073	1.0575	0	22.4428	14.787	0	0	4.7749	9.6522	0	0	0	0	72.0871	66.2336	0.6952	9.3271	0	0	9.15	0.3965	0.6225	46.7241	0.3824	0.9414	0.3844	2.2987	0.0588	0.9702	0.3012	1	0	0.8183	0.4838	10	0.0588	0.894	0.4384	5	0.0588	80	0.0483	0.7803	91.3329	0.6765	0.9687	0.3073
Greta_andromica	Mar-May	0.628	0.0778	2.5197	0	54.1593	25.4739	9.6876	11.6342	10.2714	18.1649	0.532	1.6311	6.1997	23.6613	1.8413	9.6893	16.6375	9.5436	0.6712	0.2017	8.3377	0.1828	0.4978	32.4042	0.1795	0.4178	0.2021	9.859	0.0513	0.7388	0.0379	1	0	0.4152	0.2041	10	0.0513	0.5315	0.1264	5	0.0513	500	0.2063	0.4502	28.7983	0.1538	0.628	0.0778
Greta_andromica	Jun-Aug	0.62	0.0644	2.0213	0	61.5784	57.0529	5.6663	4.9893	0.7589	3.1171	5.7156	3.8082	3.5236	10.012	7.3881	20.8088	7.6533	0.2117	7.7158	0	8.261	0.1957	0.4365	27.1676	0.1957	0.387	0.1864	9.6459	0.1087	0.6954	0.0386	1	0	0.3804	0.1926	10	0.1087	0.4967	0.1176	5	0.0435	500	0.1747	0.4827	30.4927	0.1957	0.62	0.0644
Greta_andromica	Dec-Feb	0.7409	0.2575	6.6958	0	80.071	79.7163	12.8769	12.928	2.495	4.5136	4.368	1.4217	0	0	0	0	0.1891	1.4205	0	0	8.915	0.284	0.6077	40.5519	0.2727	0.7442	0.2553	6.5644	0	0.9375	0.1347	1	0	0.666	0.3046	10	0.0909	0.7862	0.228	5	0	360	0.1124	0.798	68.8392	0.4091	0.6907	0.2871
Greta_andromica	Sep-Nov	0.8198	0.1682	3.168	0	87.1931	79.9448	1.3201	3.4454	0.0023	0.84	0	0	0	0	0.1725	1.0519	7.2654	5.9607	4.0467	8.7571	8.8845	0.2791	0.6368	40.0029	0.2791	0.7219	0.2209	6.0915	0.0233	0.9253	0.113	1	0	0.6243	0.2797	10	0.0465	0.7551	0.2023	5	0.0233	220	0.3753	0.5428	28.0995	0.1163	0.8198	0.1682
Hamadryas_iphthime	Dec-Feb	0.976	0.2941	0.9223	0	3.311	0	0	0	6.0804	10.1335	71.0314	72.2926	0	0	0	0	19.5772	17.5738	0	0	9.072	0.3918	0.5497	40.421	0.3929	0.8708	0.3564	5.7329	0.0714	0.974	0.2956	1	0	0.7927	0.4024	10	0.0714	0.8854	0.3491	5	0.0714	80	0.306	0.6041	48.8229	0.4286	0.9047	0.3402
Hamadryas_iphthime	Sep-Nov	0.9564	0.3066	1.5076	0	19.9882	0	0	0	0	0	80.0118	100	0	0	0	0	0	0	0	0	9.1222	0.3846	0.6031	45.0304	0.3846	0.9156	0.3838	3.3882	0	0.9697	0.2853	1	0	0.8101	0.4678	10	0.0769	0.887	0.4203	5	0	60	0.1528	0.7282	72.6375	0.5385	0.8696	0.4366
Hamadryas_iphthime	Jun-Aug	0.7941	0.0959	2.1301	0.0182	16.2777	25.8172	36.8561	38.8215	14.3437	3.7949	11.4545	19.7277	16.6409	8.5621	0.4568	1.0586	3.9398	1.5407	0.0304	0.6773	8.5956	0.2727	0.4149	29.2554	0.2727	0.5407	0.2278	10.358	0.1455	0.866	0.0658	1	0.0182	0.5482	0.2244	10	0.1455	0.677	0.1525	5	0.0727	500	0.0598	0.8519	67.6512	0.3818	0.9453	0.0345
Hamadryas_iphthime	Mar-May	0.9753	0.2894	0.9051	0	0	0	1.3784	7.405	0	0	98.6216	92.595	0	0	0	0	0	0	0	0	9.0542	0.4496	0.5296	35.229	0.4524	0.8554	0.3608	6.5307	0.0238	0.9729	0.2923	1	0	0.7925	0.3952	10	0.0476	0.8852	0.348	5	0	60	0.617	0.4694	21.729	0.1429	0.8794	0.3512
Hamanumida_daedalus	Mar-May	0.9974	0.3145	0.1024	0	0	0	2.6074	10.0037	0.6444	8.1904	0.4163	1.6836	22.1492	0	0	0	16.5815	58.2662	57.6012	21.8562	9.1538	0.4258	0.6525	43.452	0.4262	0.945	0.3948	2.6034	0.0164	0.9769	0.3602	1	0.0082	0.821	0.4544	10	0.0902	0.9024	0.4261	5	0.0492	100	0.4539	0.6446	40.3286	0.3525	0.9943	0.3229
Hamanumida_daedalus	Jun-Aug	0.6203	0.1251	5.1158	0	15.6812	22.2146	16.4146	14.6357	6.179	2.2882	12.0674	10.684	3.1439	3.4691	8.2537	7.3592	23.513	25.0187	14.7472	14.3305	8.4165	0.183	0.4864	35.5689	0.1803	0.4521	0.2126	11.9353	0.041	0.825	0.0482	1	0	0.4911	0.1892	10	0.0328	0.6242	0.1233	5	0	500	0.1904	0.4693	34.4886	0.1721	0.6203	0.1251
Hamanumida_daedalus	Dec-Feb	0.9667	0.273	0.7986	0	8.7568	3.4763	17.9678	25.4444	6.6352	19.1895	15.0259	17.33	23.1681	12.3374	6.9786	12.3005	1.933	5.6689	19.5346	4.2528	9.0711	0.375	0.6031	40.9923	0.375	0.8699	0.3629	5.2533	0.0333	0.9614	0.2855	1	0.0083	0.7842	0.4004	10	0.075	0.8748	0.36	5	0.025	280	0.1936	0.7153	63.6503	0.5	0.9667	0.273
Hamanumida_daedalus	Sep-Nov	0.9654	0.0485	0.1479	0	6.2081	18.6929	63.592	38.381	11.0806	18.9624	8.2423	3.4306	3.0785	1.5467	1.7342	3.3315	1.9709	4.4997	4.0934	11.1552	8.502	0.2836	0.3806	34.3371	0.2833	0.4924	0.2615	18.0941	0.1917	0.9107	0.0922	1	0.0167	0.6443	0.2021	10	0.0833	0.7683	0.1575	5	0.0583	500	0.1848	0.4525	45.0836	0.35	0.9654	0.0485
Hasora_chromus	Sep-Nov	0.9812	0.2915	0.6309	0	0	0	0	0	0	0	0	0	0	0	60.9862	70.5408	0	0	39.0138	29.4592	9.1545	0.3721	0.6921	51.9301	0.3768	0.9457	0.3346	2.05	0.0145	0.9714	0.3052	1	0.0145	0.7982	0.4516	10	0.0435	0.8848	0.3937	5	0.029	100	0.513	0.649	35.1614	0.2029	0.9812	0.2915
Hasora_chromus	Dec-Feb	0.4648	0.1022	8.9252	0.0152	15.0093	13.5583	9.3676	22.6536	5.5618	11.7563	18.5695	10.5393	11.2642	5.1648	20.6273	21.0173	15.15	13.1716	4.4502	2.1388	7.8997	0.1663	0.2826	29.9231	0.1667	0.269	0.1881	19.8856	0.0606	0.8218	0.0243	1	0	0.4385	0.1104	10	0.0152	0.5844	0.0677	5	0.0152	500	0.148	0.3095	32.2956	0.1667	0.7701	0.0297
Hasora_chromus	Jun-Aug	0.5458	0.1059	3.3381	0	0.3691	1.3285	3.4885	5.0721	21.4807	19.056	14.8647	6.8383	9.663	14.0577	36.2902	41.6734	9.6756	7.5239	4.1681	4.4501	8.374	0.2077	0.5053	33.4683	0.2063	0.4332	0.2321	8.0795	0.0317	0.68	0.0487	1	0	0.4044	0.2722	10	0.0476	0.4938	0.1605	5	0.0159	500	0.2077	0.5053	33.4683	0.2063	0.5458	0.1059
Hasora_chromus	Mar-May	0.3618	0.0167	1.6715	0.0095	11.7752	5.1639	6.4488	1.1628	9.9293	6.6773	10.7289	9.7379	11.8429	6.7007	27.7454	60.0375	17.2732	6.49	4.2564	4.0299	7.032	0.1048	0.1768	18.0471	0.1048	0.1132	0.166	16.6499	0.1048	0.417	0.0113	1	0.0095	0.1665	0.1033	10	0.0762	0.2424	0.0496	5	0.0381	500	0.0939	0.2037	20.0616	0.1048	0.5804	0.0021
Hasora_discolor	Jun-Aug	0.9476	0.3044	1.8278	0	0	0	0	0	0	0	0	0	0	0	100	100	0	0	0	0	8.2234	0.3271	0.6447	50.5954	0.3333	0.9084	0.3399	3.5204	0	0.9695	0.2737	1	0	0.7887	0.4312	10	0	0.8774	0.3649	5	0	60	0.3524	0.6341	47.7465	0	0.3524	0.6341
Hasora_discolor	Mar-May	0.9888	0.2632	0.4622	0	0	0	0	0	0	0	0	0	100	100	0	0	0	0	0	0	7.6228	0.152	0.7251	58.614	0	0.7649	0.2924	9.8708	0	0.9749	0.2661	1	0	0.7596	0.2924	10	0	0.8753	0.2737	5	0	60	0.152	0.7251	58.614	0	0.152	0.7251
Hasora_discolor	Sep-Nov	0.2985	0.0625	7.9457	0	10.3113	9.516	10.9689	13.6474	12.5057	3.8386	50.0177	60.1077	2.6043	0	0.4669	1.5143	9.5786	11.376	3.5466	0	6.8605	0.1129	0.2349	23.3236	0.1429	0.1613	0.1609	16.8493	0	0.6348	0.012	1	0	0.2528	0.0807	10	0	0.388	0.043	5	0	440	0.1376	0.192	19.6619	0	0.1376	0.192
Hasora_taminatus	Jun-Aug	0.9714	0.3074	1.0664	0	0	0	0	0	0	0	0	0	0	0	100	100	0	0	0	0	8.7107	0.2962	0.6975	54.1539	0.3077	0.9179	0.3701	3.5257	0	0.9731	0.3049	1	0	0.8041	0.4412	10	0	0.8893	0.3874	5	0	60	0.2962	0.6975	54.1539	0.2308	0.5694	0.5137
Hasora_taminatus	Sep-Nov	0.7932	0.2737	5.3907	0	0	0	25.9731	62.1446	0	0	18.3291	0	7.9559	15.1286	12.4523	6.6225	0.5224	7.872	34.7672	8.2323	8.6267	0.2501	0.6608	50.8532	0.25	0.7998	0.2676	5.1306	0	0.9369	0.1669	1	0	0.6964	0.353	10	0	0.8031	0.2642	5	0	160	0.2954	0.6255	45.033	0.0833	0.4937	0.5054
Hasora_taminatus	Mar-May	0.9889	0.3174	0.4221	0	0	0	0	0	0	0	0	0	0	0	100	100	0	0	0	0	9.1644	0.4545	0.6337	42.7699	0.4545	0.955	0.3705	1.9057	0	0.9749	0.3364	1	0	0.8254	0.4922	10	0.0909	0.9	0.4474	5	0.0455	60	0.5954	0.5891	28.7612	0.1818	0.9364	0.408
Hebomoia_glaucippe	Dec-Feb	0.9636	0.0678	0.1908	0	6.0186	19.1458	0.5929	6.7209	4.2408	11.0856	3.2216	4.4084	10.4463	18.5687	10.3888	22.2741	55.2226	1.7454	9.8684	16.0511	8.7467	0.3146	0.455	34.6487	0.3146	0.6289	0.2905	11.5381	0.1011	0.9078	0.1061	1	0.0112	0.6579	0.2756	10	0.1011	0.7686	0.2164	5	0.0787	500	0.4309	0.3885	24.5014	0.1573	0.9636	0.0678
Hebomoia_glaucippe	Mar-May	0.8643	0.0887	1.5062	0.0068	14.4153	24.1256	0.3977	7.8998	1.0964	8.2337	8.9603	6.8115	6.14	12.7244	46.8722	1.9661	10.8216	9.7732	11.2965	28.4657	8.4538	0.2751	0.3431	31.1599	0.2721	0.4692	0.2446	16.8812	0.1905	0.8919	0.0765	1	0.0068	0.6013	0.1897	10	0.1156	0.7317	0.1406	5	0.034	500	0.1639	0.4469	42.9263	0.3605	0.9723	0.0225
Hebomoia_glaucippe	Jun-Aug	0.7176	0.1218	4.5875	0.0053	9.5816	17.3537	6.938	6.9277	2.7537	2.7532	14.1142	16.3012	9.7454	19.4982	22.3671	2.5329	20.6877	15.4807	13.8125	19.1525	8.3138	0.2646	0.301	29.4165	0.2646	0.4079	0.2246	19.0628	0.1481	0.8659	0.0688	1	0.0053	0.5783	0.1668	10	0.0582	0.7051	0.1291	5	0.0159	500	0.1061	0.5277	50.0526	0.4021	0.8848	0.0592
Hebomoia_glaucippe	Sep-Nov	0.8883	0.0791	1.0652	0.0081	7.1964	11.6202	5.432	3.5866	6.3324	13.7572	15.0578	14.3881	12.7095	24.4447	4.3527	1.1479	37.9368	7.5839	10.9824	23.4715	8.4682	0.2869	0.3292	29.559	0.2846	0.476	0.2357	16.6091	0.187	0.8921	0.0773	1	0.0081	0.6081	0.1899	10	0.1382	0.7367	0.1481	5	0.0732	500	0.2292	0.3802	34.8289	0.3008	0.9541	0.0421
Heliconius_antiochus	Mar-May	1	0.6321	0.034	0	0	0	0	0	0	0	0	0	0	0	0	0	0	0	0	0	7.9855	1	0.6321	0.034	0	1	0.6321	0.034	0	NA	NA	NA	NA	NA	NA	NA	NA	NA	NA	NA	NA	20	1	0.6321	0.034	0	1	0.6321
Heliconius_antiochus	Jun-Aug	1	0.6321	0.01	0	0	0	0	0	0	0	0	0	0	0	0	0	0	0	0	0	9.2103	1	0.6321	0.01	0	1	0.6321	0.01	0	NA	NA	NA	NA	NA	NA	NA	NA	NA	NA	NA	NA	20	1	0.6321	0.01	0	1	0.6321
Heliconius_antiochus	Sep-Nov	1	0.6321	0.01	0	0	0	0	0	0	0	0	0	0	0	0	0	0	0	0	0	9.2103	1	0.6321	0.01	0	1	0.6321	0.01	0	NA	NA	NA	NA	NA	NA	NA	NA	NA	NA	NA	NA	20	1	0.6321	0.01	0	1	0.6321
Heliconius_charithonia	Mar-May	0.7346	0.0627	2.2527	0.0206	13.8369	18.4527	2.0994	2.8538	4.9457	4.0744	18.5334	4.9274	11.9912	16.4012	1.4082	2.7517	26.4944	15.6735	20.6908	34.8653	8.2147	0.2324	0.3044	27.7381	0.2324	0.3694	0.2113	16.8802	0.1457	0.8229	0.0398	1	0.0143	0.4916	0.1606	10	0.084	0.6189	0.1079	5	0.0393	500	0.2464	0.2919	26.3949	0.2127	0.97	0.0101
Heliconius_charithonia	Sep-Nov	0.792	0.0919	1.8978	0.0122	11.3953	10.1842	5.5905	4.6185	6.6621	6.0504	13.1893	6.4594	14.4592	18.2706	5.183	3.1366	21.4721	19.9626	22.0486	31.3178	8.5167	0.2684	0.3938	30.0623	0.2684	0.4997	0.242	12.805	0.1188	0.8472	0.065	1	0.0064	0.5537	0.2152	10	0.0959	0.6758	0.1541	5	0.0437	500	0.2129	0.4612	36.1846	0.3164	0.9544	0.0186
Heliconius_charithonia	Dec-Feb	0.8013	0.0555	1.524	0.0206	4.8791	8.6536	6.3337	10.8409	9.0414	4.1842	15.4861	1.9805	4.5804	7.6463	1.7657	2.9587	32.8933	19.9605	25.0203	43.7754	8.178	0.2623	0.2707	26.0376	0.2623	0.3561	0.2135	18.7862	0.1986	0.8381	0.0431	1	0.0154	0.5152	0.1481	10	0.1111	0.6487	0.1015	5	0.0535	500	0.1889	0.325	33.2771	0.322	0.9903	0.006
Heliconius_charithonia	Jun-Aug	0.7162	0.0718	2.0321	0.0155	13.1786	16.7292	4.6889	10.1068	7.248	8.0181	19.7816	8.9589	12.3013	9.7615	1.6848	1.8513	17.1217	14.4614	23.9951	30.1127	8.3508	0.2403	0.3741	28.451	0.2401	0.4233	0.2317	13.102	0.1177	0.7887	0.0459	1	0.009	0.4771	0.1971	10	0.089	0.5963	0.1287	5	0.0436	500	0.2241	0.3899	30.2866	0.2539	0.9724	0.0049
Heliconius_cydno	Dec-Feb	0.7789	0.0723	1.1895	0	26.7285	25.769	3.2258	3.9558	16.9128	7.3214	1.9069	7.2644	37.9195	39.5119	3.542	3.9836	9.2011	11.5338	0.5634	0.6602	8.5517	0.2278	0.5122	33.771	0.2278	0.5175	0.2279	9.308	0.1013	0.7925	0.0667	1	0	0.5039	0.2355	10	0.1013	0.6184	0.1636	5	0.038	500	0.2655	0.459	28.9205	0.1772	0.7789	0.0723
Heliconius_cydno	Mar-May	0.7647	0.0827	1.3749	0	33.9166	17.7902	16.8001	16.3277	5.9953	6.6397	1.8285	1.0547	25.6325	17.9054	3.4764	10.3847	8.9472	14.7807	3.4035	15.1169	8.5682	0.2279	0.5207	33.7463	0.2326	0.5261	0.2166	8.4572	0.093	0.7897	0.0692	1	0	0.4948	0.2418	10	0.093	0.6145	0.1563	5	0.0581	500	0.2624	0.4708	29.2529	0.1512	0.7647	0.0827
Heliconius_cydno	Jun-Aug	0.6614	0.1141	3.4	0.0123	28.115	23.8539	18.6891	11.7932	18.7739	5.4585	1.4876	3.403	11.0693	5.6479	8.3943	20.2844	9.2793	8.7119	4.1914	20.8472	8.5063	0.192	0.5414	36.1347	0.1975	0.4945	0.2118	9.3043	0.0741	0.7975	0.058	1	0	0.4804	0.2219	10	0.0741	0.604	0.144	5	0.037	500	0.2102	0.5097	33.3884	0.1481	0.772	0.0665
Heliconius_cydno	Sep-Nov	0.518	0.0719	4.5526	0	27.9923	33.3838	6.127	7.4082	10.7366	20.1079	6.7223	8.423	19.8682	12.2261	9.573	7.6247	8.2177	5.9599	10.7629	4.8664	8.0224	0.1429	0.4087	30.4115	0.1429	0.3048	0.1808	13.3196	0.0429	0.7381	0.0272	1	0	0.3631	0.1396	10	0.0143	0.5004	0.0779	5	0.0143	500	0.0259	0.8537	66.8688	0.2286	0.518	0.0719
Heliconius_doris	Mar-May	0.8566	0.0708	0.6778	0	40.6405	34.6011	12.7902	12.0103	0.6047	0	9.3959	17.9557	30.8032	23.2388	0.0458	0.9604	3.6506	3.7722	2.0691	7.4616	8.7282	0.2809	0.4931	34.5508	0.2809	0.6174	0.2715	8.2865	0.0562	0.832	0.0898	1	0.0112	0.5853	0.2917	10	0.0674	0.6876	0.2263	5	0.0337	500	0.4059	0.4044	22.5695	0.1348	0.8566	0.0708
Heliconius_doris	Jun-Aug	0.6457	0.2058	5.7532	0.0137	33.7144	22.743	6.9145	16.9057	3.5983	12.3156	8.767	14.0054	24.2859	15.1782	3.9757	5.804	14.7694	9.7079	3.9748	3.3403	8.6593	0.2466	0.519	36.7254	0.2466	0.5763	0.2441	8.8113	0.0548	0.817	0.0835	1	0.0137	0.5526	0.2585	10	0.0548	0.665	0.1963	5	0.0137	500	0.1969	0.5649	43.4269	0.274	0.8696	0.0467
Heliconius_doris	Sep-Nov	0.686	0.1569	4.2932	0.0141	30.1073	37.4542	5.4061	1.1102	5.5812	1.8133	11.3027	9.0677	31.6364	24.6394	6.0357	12.7727	4.2882	8.6136	5.6422	4.5289	8.6232	0.2394	0.5068	34.599	0.2394	0.5559	0.239	9.4616	0.0986	0.8332	0.0724	1	0.0141	0.5451	0.2454	10	0.0986	0.664	0.1703	5	0.0423	500	0.1899	0.5694	41.4969	0.2676	0.9436	0.0187
Heliconius_doris	Dec-Feb	0.8191	0.0668	1.0489	0	33.2924	23.5482	13.2531	29.7623	0.9075	9.1339	4.622	1.0218	28.9757	14.4006	6.7607	13.7254	2.5042	2.3467	9.6843	6.0611	8.5209	0.2308	0.4788	30.9294	0.2308	0.5018	0.2033	10.1367	0.0879	0.8227	0.0652	1	0	0.5048	0.2016	10	0.0879	0.6403	0.1395	5	0.0549	500	0.2761	0.4106	25.6244	0.1538	0.8191	0.0668
Heliconius_ethilla	Jun-Aug	0.6955	0.238	6.901	0	16.0888	5.672	10.7685	17.2847	28.1557	6.9435	12.6152	28.3054	3.699	13.6459	20.5953	19.1723	8.0774	8.9762	0	0	8.8249	0.2593	0.6019	40.8365	0.2593	0.6801	0.2459	7.5297	0	0.9086	0.1047	1	0	0.6244	0.2759	10	0	0.7465	0.2094	5	0	500	0.1219	0.7375	63.2507	0.3333	0.6067	0.2879
Heliconius_ethilla	Dec-Feb	0.9855	0.2358	0.3446	0	0	0	0	0	0	0	39.439	25.8734	0	0	60.561	74.1266	0	0	0	0	9.1451	0.3664	0.6382	48.961	0.3704	0.9368	0.384	2.4322	0.0185	0.9664	0.3248	1	0.0185	0.8105	0.4676	10	0.0741	0.89	0.4204	5	0.0185	60	0.1813	0.7363	71.6737	0.4259	0.9855	0.2358
Heliconius_ethilla	Mar-May	0.9281	0.2751	2.4692	0	0	0	5.9463	17.5669	0.8024	3.964	35.5513	39.8619	1.8543	7.1007	51.0414	12.5951	1.2039	0	3.6003	18.9113	8.9931	0.2826	0.591	47.632	0.2787	0.8047	0.3185	7.8884	0.082	0.9664	0.2524	1	0	0.7618	0.3369	10	0.1148	0.8678	0.2964	5	0.0492	160	0.2414	0.6183	52.3778	0.3115	0.9128	0.2819
Heliconius_ethilla	Sep-Nov	0.991	0.3094	0.3056	0	0	0	0	0	3.2305	1.8146	28.4959	34.4499	20.7876	12.4926	47.486	51.2428	0	0	0	0	9.1339	0.3743	0.5972	47.9885	0.375	0.9264	0.4249	3.4439	0.025	0.9742	0.3257	1	0	0.8283	0.4835	10	0.1	0.9011	0.4486	5	0.05	80	0.4306	0.5781	42.6077	0.275	0.9739	0.3263
Heliconius_hecale	Dec-Feb	0.937	0.229	1.8708	0	13.4333	1.3564	0	0	14.9534	5.4753	0.3016	1.6731	70.9302	90.6012	0.0357	0	0.3311	0.894	0.0148	0	8.986	0.303	0.5739	42.8427	0.303	0.799	0.311	7.4736	0.0909	0.9646	0.2161	1	0	0.7466	0.3302	10	0.1061	0.8545	0.2875	5	0.0455	140	0.2905	0.5826	44.1947	0.303	0.937	0.229
Heliconius_hecale	Mar-May	0.544	0.1722	7.6112	0	14.4192	8.2239	9.2374	6.8583	4.9561	3.9937	8.9026	8.7853	17.7568	11.8782	10.6454	9.7842	16.6648	16.8317	17.4178	33.6446	8.4609	0.1622	0.5531	40.2045	0.1633	0.4726	0.2154	10.8758	0.0102	0.8105	0.0526	1	0	0.4901	0.2043	10	0.0102	0.6183	0.135	5	0	500	0.175	0.5289	38.0861	0.1224	0.519	0.1885
Heliconius_hecale	Jun-Aug	0.6709	0.2079	5.7324	0.0242	30.1139	14.8525	18.1366	32.8088	9.9285	16.5516	4.8576	3.8381	3.1586	2.617	6.7631	6.7136	15.8529	14.8721	11.1889	7.7464	8.748	0.2139	0.6103	44.3212	0.2177	0.6298	0.2399	7.3855	0.0323	0.87	0.0746	1	0.0161	0.5753	0.2804	10	0.0484	0.6916	0.1924	5	0.0242	500	0.3041	0.5236	32.2544	0.1048	0.9308	0.0515
Heliconius_hecale	Sep-Nov	0.8765	0.137	1.2582	0	14.1354	6.6979	10.1701	13.9026	4.1023	4.3935	12.541	10.0442	4.532	5.1778	31.81	8.3335	2.65	13.9046	20.0592	37.546	8.8818	0.3235	0.556	36.0983	0.3235	0.7199	0.2691	6.3156	0.0686	0.8898	0.1245	1	0	0.6439	0.3178	10	0.0882	0.7516	0.2469	5	0.049	500	0.248	0.6139	45.2763	0.3529	0.8765	0.137
Heliconius_melpomene	Jun-Aug	0.9309	0.3088	2.1705	0	30.0998	19.4224	0	0	0	0	1.3809	5.3876	63.9893	50.8081	0	0	4.53	24.3819	0	0	9.1308	0.3573	0.6332	49.5682	0.3617	0.9235	0.319	2.4725	0	0.9636	0.2533	1	0	0.7916	0.4754	10	0.0426	0.8716	0.4037	5	0	120	0.4049	0.6151	44.5153	0.234	0.8279	0.4392
Heliconius_melpomene	Dec-Feb	0.935	0.2958	1.9551	0	31.2444	56.9108	7.9215	2.7684	0.0243	0.0479	14.9676	5.3866	11.601	17.1258	0	0	0	0	34.2412	17.7605	9.0791	0.3143	0.6169	48.9376	0.3143	0.8769	0.3629	4.6786	0.0286	0.9617	0.2464	1	0	0.7827	0.4134	10	0.0286	0.8706	0.3667	5	0.0286	100	0.2307	0.6626	58.6667	0.3429	0.8933	0.3532
Heliconius_melpomene	Sep-Nov	0.8035	0.0889	1.008	0	44.5182	36.8179	4.6899	4.1344	5.55	8.2998	6.4982	9.5841	11.9029	7.0374	7.6137	16.4546	14.4681	11.9823	4.759	5.6895	8.7417	0.2586	0.5634	38.4925	0.2586	0.6258	0.2708	6.8725	0.0517	0.804	0.0885	1	0	0.569	0.3133	10	0.069	0.6656	0.2384	5	0.0345	500	0.2689	0.5527	37.1483	0.2069	0.8035	0.0889
Heliconius_melpomene	Mar-May	0.7746	0.2175	4.1557	0	36.8348	34.4421	18.7502	21.1428	2.5364	7.7227	13.6196	16.9071	0.1294	2.4455	4.3181	3.6602	6.4759	5.8994	17.3355	7.7802	8.8689	0.2665	0.5963	41.5867	0.2745	0.7107	0.2623	6.6354	0.0392	0.8939	0.1258	1	0	0.6406	0.3147	10	0.0588	0.7512	0.2354	5	0.0196	460	0.2945	0.5715	38.1307	0.1961	0.7746	0.2175
Heliconius_pachinus	Jun-Aug	0.9245	0.3089	2.6307	0	0	0	0	0	100	100	0	0	0	0	0	0	0	0	0	0	7.7789	0.3891	0.6845	47.3226	0.4286	0.9245	0.3089	2.6307	0	0.9679	0.2739	1	0	0.7758	0.4283	10	0	0.8691	0.3517	5	0	60	0.4797	0.6677	36.2697	0	0.4797	0.6677
Heliconius_pachinus	Mar-May	0.6154	0.2368	10.0501	0	76.6954	69.7892	23.3046	30.2108	0	0	0	0	0	0	0	0	0	0	0	0	7.4811	0.096	0.8663	69.6819	0	0.6752	0.2202	7.7598	0	0.9315	0.1058	1	0	0.6165	0.2365	10	0	0.7544	0.1933	5	0	60	0.096	0.8663	69.6819	0	0.096	0.8663
Heliconius_pachinus	Sep-Nov	0.5312	0.1929	7.9896	0	4.317	11.4083	25.0151	0.2312	5.7612	12.4688	0.2666	1.1999	27.8298	24.0166	28.7702	50.6752	0	0	8.0401	0	7.2755	0.1429	0.7283	48.2782	0.1429	0.536	0.1903	7.7984	0	0.8322	0.0609	1	0	0.4852	0.2231	10	0	0.6195	0.1379	5	0	160	0.1114	0.781	56.583	0.1429	0.3252	0.3955
Heliconius_sara	Jun-Aug	0.7696	0.2459	5.1115	0.0118	34.7312	32.1318	7.6404	25.0595	7.4265	12.9338	11.2342	6.9749	7.5636	7.0539	0.4891	1.0907	6.3127	4.7204	24.6023	10.035	8.8629	0.2637	0.5743	41.5287	0.2588	0.7064	0.2856	7.8713	0.0588	0.9074	0.116	1	0.0118	0.6641	0.3109	10	0.0706	0.7724	0.2442	5	0.0118	500	0.2077	0.6237	48.7928	0.2941	0.9445	0.0921
Heliconius_sara	Sep-Nov	0.9472	0.1623	0.5495	0	22.1362	18.0178	1.5706	2.1637	12.7237	8.5611	12.8407	6.4846	5.2578	4.3432	34.3478	5.4881	8.825	22.249	2.2984	32.6924	9.001	0.3633	0.5644	38.794	0.3656	0.8111	0.3285	5.7747	0.0645	0.9295	0.2077	1	0.0108	0.7316	0.3697	10	0.0968	0.8271	0.3186	5	0.0645	500	0.5052	0.4885	25.7146	0.172	0.9472	0.1623
Heliconius_sara	Mar-May	0.8708	0.103	1.019	0.0076	34.2444	15.7459	11.0904	14.2805	16.9421	5.4509	14.2148	18.1907	2.3931	10.3904	2.8534	14.2564	10.1977	4.6824	8.0641	17.0028	8.7485	0.2803	0.5075	35.9178	0.2803	0.6301	0.2617	9.2173	0.0758	0.8719	0.1023	1	0.0076	0.6141	0.2697	10	0.0758	0.728	0.2113	5	0.0303	500	0.2814	0.506	35.7893	0.2727	0.9158	0.0702
Heliconius_sara	Dec-Feb	0.8604	0.111	1.4772	0.0063	28.1586	14.8788	6.2094	4.5966	7.9048	15.9293	13.0527	10.787	9.3766	13.9034	14.409	3.469	8.9712	12.3918	11.9176	24.0441	8.7444	0.25	0.5305	39.7816	0.25	0.6275	0.2707	9.1361	0.075	0.8883	0.0932	1	0.0063	0.6107	0.2815	10	0.075	0.7261	0.1927	5	0.0563	500	0.2479	0.5326	40.0289	0.25	0.9512	0.0493
Heliopetes_arsalte	Jun-Aug	0.9613	0.2026	0.802	0	39.2635	29.3896	12.5055	9.8014	6.4714	10.2419	11.1508	9.0484	0.2399	0	8.4443	16.8176	21.9246	24.7011	0	0	9.0977	0.4091	0.6119	41.2425	0.4091	0.8935	0.3133	3.099	0.0341	0.9538	0.2156	1	0.0227	0.7647	0.427	10	0.1023	0.853	0.3641	5	0.0682	200	0.2686	0.6641	57.2373	0.5	0.9613	0.2026
Heliopetes_arsalte	Sep-Nov	0.9846	0.2832	0.4369	0	33.5681	49.5731	8.0873	8.5145	0.102	0.1684	1.7778	8.976	8.7867	8.2456	32.6434	5.2109	15.0348	19.3116	0	0	9.1479	0.3947	0.6224	47.5578	0.3947	0.9394	0.3558	2.3274	0.0132	0.9698	0.314	1	0.0132	0.8142	0.4931	10	0.0789	0.889	0.4278	5	0.0395	100	0.303	0.646	57.3538	0.4605	0.9846	0.2832
Heliopetes_arsalte	Mar-May	0.9563	0.2693	1.1428	0	35.0153	2.2078	8.3236	6.0363	15.3077	12.1174	24.1115	16.5234	1.7651	1.4258	0.4693	12.1225	13.1254	27.6952	1.8821	21.8715	9.1008	0.4194	0.6111	40.1329	0.4194	0.8962	0.3385	3.6298	0.043	0.9604	0.2622	1	0	0.7789	0.4219	10	0.086	0.8677	0.3632	5	0.0645	480	0.2194	0.6839	63.2917	0.5806	0.9563	0.2693
Heliopetes_arsalte	Dec-Feb	0.9377	0.2385	1.493	0	30.3307	24.2611	7.4845	13.3532	13.0001	12.7477	23.1085	42.4182	16.419	0	6.7394	6.1755	1.2407	1.0441	1.6772	0	9.0224	0.4149	0.5327	34.784	0.4194	0.8286	0.3453	6.1835	0.0538	0.9533	0.2192	1	0	0.758	0.3767	10	0.1183	0.8523	0.3313	5	0.043	140	0.2067	0.6886	58.4157	0.5161	0.9377	0.2385
Heliopetes_ericetorum	Sep-Nov	0.5942	0.1469	5.6487	0	11.2675	17.8288	6.3255	11.0217	8.1213	8.4246	15.5322	30.1375	42.0128	16.9694	3.5403	9.1934	0.7373	3.3949	12.4631	3.0298	8.5596	0.1807	0.6215	40.204	0.1905	0.5216	0.1914	8.2139	0.0476	0.8367	0.0526	1	0	0.4812	0.2221	10	0.0476	0.6163	0.1366	5	0	460	0.2166	0.5645	34.036	0.0952	0.5942	0.1469
Heliopetes_ericetorum	Jun-Aug	0.6487	0.0491	2.2807	0.0218	3.8603	10.1933	37.3915	14.6157	10.937	25.1262	11.5376	10.6236	22.163	18.6707	6.4071	3.1439	4.2572	2.0937	3.4464	15.5329	8.093	0.2008	0.3208	24.3938	0.2	0.3271	0.1886	13.3525	0.1236	0.7552	0.0294	1	0.0145	0.3864	0.1498	10	0.0836	0.5192	0.0872	5	0.0618	500	0.2049	0.3152	23.915	0.1927	0.9371	0.0062
Heliopetes_ericetorum	Dec-Feb	0.5629	0.0636	3.2392	0.0099	8.9812	15.3592	37.5265	14.3955	4.5042	7.7597	11.96	18.4067	25.079	33.881	3.1773	3.7975	6.2737	6.3137	2.498	0.0868	8.0623	0.1801	0.3576	26.9009	0.1782	0.3172	0.1998	13.2436	0.0891	0.7222	0.0288	1	0	0.3698	0.1573	10	0.0792	0.4929	0.0911	5	0.0297	500	0.1801	0.3576	26.9009	0.1782	0.6321	0.0447
Heliopetes_ericetorum	Mar-May	0.6524	0.0756	4.32	0.0397	1.4666	9.5721	58.4419	8.4847	2.9722	12.9116	2.9208	6.2883	21.4578	41.335	1.9247	2.6539	5.4444	5.2176	5.3716	13.5368	8.1129	0.2323	0.2464	24.3671	0.2323	0.3337	0.1806	17.2072	0.153	0.8484	0.0373	1	0.017	0.4774	0.1302	10	0.0907	0.6249	0.0833	5	0.0567	500	0.1405	0.3828	34.3193	0.3059	0.9496	0.0186
Hermeuptychia_hermes	Sep-Nov	0.874	0.1123	1.2873	0.0071	11.6535	32.3796	62.5089	9.5865	2.5286	8.1184	6.1822	16.6268	4.6045	6.038	2.0922	4.3756	1.0133	4.7546	9.4167	18.1206	8.7814	0.2726	0.5503	38.1123	0.2736	0.6511	0.2596	8.1195	0.066	0.8904	0.0999	1	0.0071	0.6119	0.2865	10	0.0849	0.7274	0.2044	5	0.0448	500	0.294	0.5327	35.5423	0.2311	0.9797	0.023
Hermeuptychia_hermes	Dec-Feb	0.9456	0.0677	0.3739	0.0037	16.4153	16.6538	6.0933	7.6163	19.2605	22.0663	14.4865	6.9536	8.8923	7.3509	5.9922	5.3808	8.3886	7.8405	20.4714	26.1378	8.7505	0.2957	0.4908	32.7573	0.2959	0.6313	0.2362	9.0283	0.0974	0.9005	0.1012	1	0.0167	0.6093	0.2503	10	0.1122	0.7405	0.1822	5	0.0622	500	0.2528	0.534	37.6326	0.3284	0.9835	0.0332
Hermeuptychia_hermes	Mar-May	0.7839	0.1454	2.5558	0.0138	16.7626	16.3297	8.7538	15.4809	8.6745	7.7667	11.9294	12.7563	8.6519	6.7675	11.3586	7.6947	11.489	12.0598	22.3803	21.1444	8.7961	0.2851	0.5608	36.6715	0.285	0.6607	0.243	6.5913	0.0501	0.8665	0.0907	1	0.0086	0.5898	0.3022	10	0.0794	0.7017	0.21	5	0.0389	500	0.2905	0.5541	36.01	0.2755	0.9886	0.0119
Hermeuptychia_hermes	Jun-Aug	0.8376	0.1249	1.8651	0.0133	8.8289	8.5361	5.569	11.6892	6.6939	19.7244	18.6353	8.9239	6.8258	5.0503	11.9336	4.1656	7.8763	6.1433	33.6373	35.7672	8.8004	0.2902	0.5585	34.8531	0.2902	0.6637	0.2426	7.1047	0.0552	0.8875	0.0938	1	0.0084	0.6008	0.2823	10	0.079	0.7196	0.2011	5	0.0385	500	0.3503	0.495	28.0736	0.221	0.9741	0.036
Hesperia_attalus	Mar-May	0.9383	0.0933	0.6518	0	27.5082	8.5173	9.3115	6.5374	1.7597	4.3289	16.5577	13.3611	2.9957	7.826	4.0805	6.248	17.5867	39.0869	20.2	14.0943	8.4061	0.2766	0.2995	38.463	0.2766	0.4474	0.2648	25.7266	0.1489	0.9235	0.1052	1	0.0213	0.7091	0.2118	10	0.1064	0.8091	0.1824	5	0.0426	500	0.1097	0.407	53.4226	0.383	0.9383	0.0933
Hesperia_attalus	Jun-Aug	0.4264	0.0547	8.1813	0.0602	23.3225	5.1523	8.2914	5.7499	1.0433	23.6596	12.9136	1.3774	6.1878	25.0674	2.5912	3.7805	32.493	4.728	13.1573	30.485	7.4772	0.1357	0.1662	23.5637	0.1325	0.1767	0.1233	19.9877	0.0964	0.8003	0.0178	1	0.0361	0.3733	0.0627	10	0.0723	0.5456	0.0387	5	0.0602	500	0.0797	0.3118	31.5394	0.1687	0.8856	0.0103
Hesperia_leonardus	Jun-Aug	0.7492	0.1375	4.0739	0.0216	16.725	23.3036	17.851	5.9721	1.5099	0.3397	15.1439	21.8403	9.0236	20.7822	22.1093	11.9737	5.813	11.1323	11.8243	4.6562	8.513	0.2579	0.3767	30.9747	0.2579	0.4979	0.2314	14.3126	0.098	0.8873	0.0717	1	0.0086	0.5881	0.1943	10	0.0648	0.7195	0.1497	5	0.0288	500	0.1487	0.5245	43.7902	0.3501	0.9836	0.0234
Hesperia_leonardus	Mar-May	1	0.4466	0.0059	0	0	0	0	0	0	0	0	0	0	0	0	0	0	0	100	100	9.2048	0.8017	0.6444	16.6589	0.1	0.9944	0.4691	0.3557	0	0.9844	0.4815	1	0	0.8684	0.6096	10	0.05	0.9272	0.5232	5	0	60	0.8155	0.6395	15.2332	0.05	0.8691	0.6092
Hesperia_ottoe	Jun-Aug	1	0.6321	0.01	0	0	0	0	0	0	0	0	0	0	0	0	0	0	0	0	0	9.2103	1	0.6321	0.01	0	1	0.6321	0.01	0	NA	NA	NA	NA	NA	NA	NA	NA	NA	NA	NA	NA	20	1	0.6321	0.01	0	1	0.6321
Hesperia_ottoe	Mar-May	0.6212	0.0857	4.6696	0.0145	20.4213	20.1715	8.9863	11.6926	6.4132	11.5836	9.6752	13.5793	8.7534	8.0265	4.7041	10.9228	15.6773	8.5132	25.3692	15.5104	8.0595	0.1746	0.3235	32.3441	0.1739	0.3163	0.2019	19.6358	0.1014	0.8154	0.0327	1	0.0145	0.4795	0.1406	10	0.058	0.6099	0.0902	5	0.029	500	0.0759	0.5214	48.4158	0.2464	0.8352	0.0289
Hesperia_uncas	Mar-May	0.9771	0.0576	0.0989	0	25.9787	24.1279	12.6446	18.1676	2.7438	8.2421	6.679	1.4583	3.0271	8.5287	1.9043	1.2198	44.1549	35.8733	2.8677	2.3824	8.8233	0.3049	0.5017	34.2726	0.306	0.679	0.2578	9.2473	0.0896	0.9179	0.1286	1	0.0187	0.6621	0.2646	10	0.0933	0.7846	0.2203	5	0.0672	500	0.3236	0.4819	32.4037	0.2687	0.9771	0.0576
Hesperia_uncas	Jun-Aug	0.9572	0.0742	0.2896	0	11.4785	12.1413	7.3332	19.0726	0.0202	0.791	20.6597	18.8532	12.003	1.5295	0.6221	0.4002	40.648	41.5554	7.2353	5.6568	8.8523	0.2889	0.547	38.2514	0.2889	0.699	0.2677	7.5826	0.1	0.9077	0.1133	1	0.0222	0.6487	0.3045	10	0.1222	0.7625	0.2271	5	0.0778	500	0.1648	0.6943	55.1858	0.3667	0.9572	0.0742
Heteronympha_merope	Jun-Aug	0.8278	0.0324	0.8706	0.0063	19.0869	30.9781	29.036	6.977	2.5702	4.2797	9.2124	14.819	0.0166	0.1887	36.4746	0.571	2.6047	1.0636	0.9986	41.1229	8.15	0.2013	0.3214	27.0523	0.2013	0.3463	0.1898	15.2186	0.1447	0.8147	0.0349	1	0.0126	0.4477	0.1398	10	0.1195	0.5917	0.0884	5	0.0629	500	0.2028	0.3194	26.8822	0.195	0.873	0.0246
Heteronympha_merope	Mar-May	0.5217	0.0515	3.5005	0.0385	17.6845	21.7408	8.1518	1.2772	10.2188	1.7998	13.7818	13.0447	2.9714	5.9768	3.1789	1.7441	10.3841	13.2718	33.6288	41.1448	7.7775	0.1723	0.2405	23.0403	0.1731	0.2386	0.1774	16.604	0.1346	0.6868	0.0213	1	0.0192	0.3389	0.1167	10	0.0962	0.4635	0.068	5	0.0577	500	0.1173	0.3303	30.6439	0.1987	0.8076	0.0088
Heteronympha_merope	Dec-Feb	0.6283	0.0528	1.6821	0.0157	10.5316	6.6075	7.0702	3.616	6.0134	11.3312	10.7575	15.2306	14.9858	4.8505	15.0415	5.0838	5.0335	5.5625	30.5666	47.7178	8.2061	0.2328	0.3467	21.9149	0.2329	0.3663	0.2015	10.3964	0.1155	0.6836	0.0362	1	0.0092	0.3728	0.1945	10	0.1081	0.4839	0.1146	5	0.0508	500	0.1545	0.479	33.1091	0.3022	0.9636	0.0016
Heteronympha_merope	Sep-Nov	0.5944	0.0774	2.567	0.0223	22.66	10.5758	3.8624	4.0669	7.3582	10.1354	7.014	13.2182	22.2407	4.0435	15.1355	6.7099	3.881	3.8964	17.8481	47.3539	8.3374	0.2437	0.4233	23.7234	0.2436	0.4177	0.2011	8.4142	0.077	0.7065	0.0398	1	0.0095	0.3906	0.2318	10	0.0935	0.4978	0.1288	5	0.0439	500	0.3048	0.3337	16.7664	0.1584	0.8907	0.0068
Hipparchia_semele	Dec-Feb	0.9207	0.2962	2.4638	0	0.4352	2.3711	3.9927	0	50.2832	82.2404	0.6685	0	0	0	36.205	0	0.3622	0	8.0531	15.3885	9.0808	0.383	0.6126	41.9508	0.383	0.8785	0.327	4.2569	0.0851	0.9609	0.2424	1	0	0.7669	0.4007	10	0.1915	0.8623	0.3383	5	0.1064	160	0.2115	0.6862	62.4058	0.4681	0.8942	0.3143
Hipparchia_semele	Sep-Nov	0.9131	0.1069	0.6016	0.005	11.6424	17.4926	5.6246	10.8018	9.4448	13.7027	7.7094	11.196	8.0261	9.9015	6.3183	4.5025	15.8048	13.7665	35.4297	18.6363	8.8488	0.3102	0.5288	38.9584	0.3102	0.6965	0.307	8.2377	0.0744	0.8917	0.1368	1	0.0174	0.6646	0.3313	10	0.0868	0.7654	0.2514	5	0.0347	500	0.2415	0.5786	46.8881	0.3548	0.9418	0.0639
Hipparchia_semele	Mar-May	0.7531	0.0913	2.0886	0.0179	16.2153	12.3577	14.5966	11.2086	3.8721	8.8412	20.6812	22.7975	4.7505	5.6534	13.2902	13.2626	6.6971	3.6814	19.897	22.1976	8.6125	0.2605	0.5027	31.8842	0.2605	0.55	0.2247	8.1616	0.0707	0.83	0.0594	1	0.0115	0.5131	0.2565	10	0.0885	0.6315	0.1614	5	0.044	500	0.283	0.4764	29.1328	0.2355	0.9958	0.0068
Hipparchia_semele	Jun-Aug	0.7329	0.099	2.2658	0.0219	14.0049	11.7534	15.5418	11.2377	5.5438	15.0373	19.9602	21.6517	7.1145	8.4451	9.9153	9.121	7.7737	2.7603	20.1458	19.9936	8.5953	0.2618	0.486	30.7775	0.2618	0.5406	0.2263	8.4229	0.0776	0.8168	0.0607	1	0.0129	0.5092	0.2501	10	0.0935	0.6265	0.1644	5	0.049	500	0.2426	0.5074	33.2072	0.2772	0.9983	1.00E-04
Historis_odius	Sep-Nov	0.8229	0.1533	2.3154	0.0112	28.7564	21.9477	5.9846	8.6803	9.4176	13.9724	20.4419	20.0376	5.4293	5.7301	5.128	6.389	15.5785	15.9751	9.2637	7.2677	8.7916	0.2197	0.5896	45.1119	0.2179	0.6578	0.2672	8.3909	0.0559	0.887	0.1001	1	0.0056	0.6249	0.2879	10	0.0559	0.7376	0.2177	5	0.0335	500	0.2234	0.5857	44.6043	0.2123	0.93	0.0653
Historis_odius	Dec-Feb	0.9475	0.1497	0.649	0	26.1287	10.5567	6.4824	15.3831	10.0406	8.3371	23.7147	22.9897	13.207	14.3485	2.1135	6.1866	7.3915	11.3565	10.9216	10.8417	9.0452	0.3809	0.5842	41.7608	0.3804	0.8477	0.3266	3.8749	0.0217	0.931	0.1801	1	0.0054	0.7442	0.4404	10	0.0707	0.8253	0.3659	5	0.0217	400	0.4031	0.5748	39.4958	0.3315	0.9475	0.1497
Historis_odius	Jun-Aug	0.8566	0.2101	2.1032	0	36.2021	22.1173	11.9831	15.9652	3.858	6.4872	25.7395	21.1641	4.6083	10.079	7.4282	5.7615	5.4067	8.2878	4.7741	10.1377	8.9529	0.312	0.6016	43.5502	0.312	0.773	0.3049	5.4108	0.028	0.901	0.137	1	0	0.6882	0.3778	10	0.064	0.7818	0.2989	5	0.028	500	0.3924	0.55	34.5924	0.2	0.8566	0.2101
Historis_odius	Mar-May	0.8687	0.1465	1.4085	0.0048	42.6824	25.4021	6.3646	14.0559	1.3793	0.6541	10.0357	14.4175	3.611	9.7668	2.5298	6.3453	9.6607	8.6308	23.7364	20.7274	8.9485	0.2857	0.6366	46.4071	0.2857	0.7696	0.2799	4.5617	0.0143	0.891	0.117	1	0.0048	0.665	0.3706	10	0.0476	0.7595	0.2901	5	0.0143	500	0.2826	0.6384	46.8084	0.2857	0.9064	0.1036
Hyalyris_coeno	Mar-May	0.5835	0.066	4.5694	0	35.891	16.5527	7.1945	0	0.5053	1.8227	0.0792	3.5543	3.1588	2.848	39.514	0	11.835	74.1513	1.8222	1.0709	7.0358	0.1427	0.3838	34.0219	0.1429	0.3173	0.1999	15.2676	0.1429	0.8201	0.0298	1	0	0.4098	0.1333	10	0.1429	0.5642	0.0705	5	0.1429	500	0.0684	0.5002	47.1794	0.1429	0.5835	0.066
Hyalyris_coeno	Jun-Aug	0.6897	0.1659	5.6904	0	38.715	21.6647	33.9366	47.063	16.955	31.2722	0	0	0	0	0.2336	0	10.1599	0	0	0	7.9994	0.1818	0.5693	44.1914	0.1818	0.5829	0.2367	9.8007	0.0909	0.9078	0.0821	1	0	0.5786	0.2395	10	0.0909	0.7128	0.1529	5	0	420	0.0751	0.7739	64.6266	0.1818	0.6897	0.1659
Hylephila_phylaeus	Mar-May	1	0.6321	0.0271	0	0	0	0	0	0	0	0	0	0	0	0	0	0	0	0	0	8.2137	1	0.6321	0.0271	0	NA	NA	NA	NA	NA	NA	NA	NA	NA	NA	NA	NA	NA	NA	NA	NA	20	1	0.6321	0.0271	0	1	0.6321
Hylephila_phylaeus	Jun-Aug	0.6794	0.2326	9.6389	0	3.3644	17.4815	0	0	0.7798	9.222	42.1158	42.7372	33.5095	14.7911	0	0	0.6273	4.4729	19.6032	11.2953	8.6454	0.2727	0.5428	37.7874	0.2727	0.6621	0.2365	10.3397	0	0.9365	0.1495	1	0	0.6704	0.2347	10	0	0.8047	0.2038	5	0	180	0.1638	0.6393	52.3502	0.2727	0.651	0.2388
Hypoleria_ocalea	Jun-Aug	1	0.6321	0.014	0	0	0	0	0	0	0	0	0	0	0	0	0	0	0	0	0	8.8756	1	0.6321	0.014	0	1	0.6321	0.014	0	NA	NA	NA	NA	NA	NA	NA	NA	NA	NA	NA	NA	20	1	0.6321	0.014	0	1	0.6321
Hypoleria_ocalea	Mar-May	0.7372	0.2577	6.0363	0	63.18	57.003	0	0	18.7845	8.8583	14.4554	31.6236	2.5113	2.515	0	0	0	0	1.0687	0	8.7614	0.3057	0.6315	39.1609	0.2727	0.7452	0.2531	5.7171	0	0.9021	0.1469	1	0	0.6485	0.3093	10	0	0.764	0.2408	5	0	180	0.3867	0.5489	29.4584	0	0.3867	0.5489
Hypolimnas_bolina	Sep-Nov	0.8439	0.0641	0.8128	0.0067	7.7204	9.4097	6.9099	9.7058	8.9497	17.4841	5.4181	5.9732	25.636	10.6663	21.3112	28.9022	19.8702	13.626	4.1846	4.2328	8.5658	0.2816	0.436	29.2407	0.2817	0.5249	0.2407	10.3746	0.1147	0.8297	0.0694	1	0.0122	0.5321	0.2365	10	0.1136	0.6497	0.1619	5	0.059	500	0.1857	0.545	41.4756	0.3586	0.9177	0.0254
Hypolimnas_bolina	Dec-Feb	0.9377	0.0326	0.255	0.0076	8.4967	9.8518	9.0529	8.642	35.9157	20.6019	5.8883	3.4666	8.4398	17.1412	4.023	11.0986	11.9891	9.6565	16.1946	19.5413	8.5029	0.2707	0.396	30.715	0.2703	0.4929	0.2491	13.3094	0.1314	0.8634	0.0614	1	0.0274	0.5545	0.2149	10	0.1125	0.6792	0.1461	5	0.0813	500	0.2195	0.4416	36.3543	0.3195	0.9836	0.018
Hypolimnas_bolina	Jun-Aug	0.7179	0.094	2.7168	0.0187	11.7889	10.1578	8.7661	9.0527	3.6758	11.2322	6.3869	3.7938	17.3892	32.2716	35.6973	16.6364	11.5022	10.4874	4.7935	6.3682	8.4123	0.2591	0.3812	27.7938	0.2591	0.4502	0.2267	12.9008	0.1172	0.8212	0.0521	1	0.011	0.5053	0.1944	10	0.085	0.6321	0.132	5	0.0484	500	0.2462	0.3958	29.1979	0.2625	0.9394	0.0178
Hypolimnas_bolina	Mar-May	0.715	0.0905	2.7999	0.024	7.3665	10.4812	8.9094	11.5705	6.3517	8.3057	5.3374	3.2214	23.1898	21.2974	20.3865	29.5949	20.5053	6.589	7.9534	8.9399	8.3791	0.2941	0.3373	24.5547	0.2944	0.4354	0.2318	13.7651	0.1697	0.8208	0.0522	1	0.012	0.505	0.1896	10	0.1297	0.6328	0.128	5	0.0639	500	0.1798	0.454	37.6424	0.3762	0.9495	0.0109
Hypolimnas_misippus	Mar-May	0.941	0.0503	0.3255	0	16.1864	26.3358	9.5228	11.5392	4.4487	5.6063	7.7172	8.1505	6.4915	5.7124	29.1509	10.7327	15.816	13.9391	10.6665	17.9841	8.5669	0.2509	0.4288	36.3581	0.2509	0.5254	0.2586	14.9296	0.0968	0.8907	0.0846	1	0.0143	0.6204	0.2199	10	0.0645	0.7408	0.17	5	0.0394	500	0.1863	0.4892	43.8845	0.2903	0.941	0.0503
Hypolimnas_misippus	Sep-Nov	0.9774	0.1292	0.2758	0	7.0036	5.9865	3.2996	9.2606	2.6127	17.6765	8.2444	5.5083	9.3207	10.3799	38.6428	9.0705	21.1346	19.0695	9.7415	23.0482	8.9158	0.3574	0.5137	38.0737	0.3584	0.7448	0.3244	9.3747	0.0901	0.946	0.1822	1	0.0107	0.733	0.3306	10	0.0966	0.8357	0.276	5	0.0494	500	0.2346	0.5804	51.0474	0.4571	0.9774	0.1292
Hypolimnas_misippus	Dec-Feb	0.9537	0.1435	0.3972	0.0045	9.6892	14.058	5.6679	11.7854	6.1199	2.7669	3.4003	8.2578	2.4316	5.0105	13.4134	31.2509	18.7432	22.8912	40.5345	3.9792	8.9573	0.3416	0.563	41.6954	0.3416	0.7763	0.3393	7.2543	0.0764	0.9292	0.1943	1	0.0112	0.7276	0.3695	10	0.1034	0.821	0.3033	5	0.0494	500	0.313	0.5774	44.7998	0.3685	0.9841	0.0348
Hypolimnas_misippus	Jun-Aug	0.8724	0.0785	1.3363	0.007	9.1405	13.5572	15.7042	19.8333	9.93	10.9037	12.6809	7.8384	9.8798	13.3079	17.9864	6.5025	16.9287	11.4814	7.7494	16.5757	8.4578	0.2651	0.3702	30.3919	0.2651	0.4711	0.232	15.0364	0.1349	0.8927	0.0713	1	0.0047	0.5747	0.1801	10	0.0767	0.7149	0.1295	5	0.0372	500	0.2321	0.4061	33.8226	0.293	0.9174	0.0606
Hypolimnas_salmacis	Jun-Aug	1	0.6321	0.01	0	0	0	0	0	0	0	0	0	0	0	0	0	0	0	0	0	9.2103	1	0.6321	0.01	0	1	0.6321	0.01	0	NA	NA	NA	NA	NA	NA	NA	NA	NA	NA	NA	NA	20	1	0.6321	0.01	0	1	0.6321
Hypolimnas_salmacis	Mar-May	0.9234	0.2952	2.0318	0	35.6183	61.6018	0	0	3.7797	1.892	0.2101	0	0	0	33.3937	36.5063	0	0	26.9982	0	9.0764	0.36	0.6101	44.7422	0.36	0.8746	0.3583	4.2947	0.08	0.9535	0.2226	1	0	0.7738	0.419	10	0.12	0.8609	0.368	5	0.08	100	0.2651	0.6517	55.5851	0.36	0.9002	0.335
Hypolimnas_salmacis	Dec-Feb	1	0.3054	0.0041	0	3.8759	7.7338	0	0	1.8655	0	0	0	0	0	67.9279	38.3438	0.1121	1.3546	26.2186	52.5678	9.0869	0.3665	0.5655	47.0284	0.3478	0.8821	0.4034	6.5499	0.0435	0.979	0.3614	1	0	0.8232	0.4116	10	0.0435	0.9071	0.4033	5	0.0435	160	0.4153	0.5535	42.5136	0.2174	0.9176	0.4033
Hypolimnas_salmacis	Sep-Nov	0.9912	0.3005	0.3288	0	0	0	0	0	0	0	0	0	0.3956	0	92.4316	100	7.1728	0	0	0	9.1491	0.393	0.6598	46.3984	0.3824	0.9405	0.3307	2.3842	0.0294	0.974	0.3136	1	0.0294	0.8101	0.4767	10	0.0588	0.8877	0.4201	5	0.0588	60	0.2431	0.7074	64.8981	0.4706	0.9912	0.3005
Hypothyris_euclea	Jun-Aug	0.8986	0.2059	1.9008	0	58.197	68.8261	8.8541	7.3262	26.9107	5.6511	0	0	0.0108	0	2.2735	6.3843	3.3417	10.8792	0.4122	0.9332	9.0237	0.3448	0.6085	42.0909	0.3448	0.8297	0.292	4.2618	0.0345	0.9343	0.1717	1	0	0.7174	0.402	10	0.0345	0.8124	0.3056	5	0.0345	200	0.4844	0.5291	28.1055	0.069	0.8986	0.2059
Hypothyris_euclea	Dec-Feb	0.8135	0.2222	4.1018	0	27.0256	14.1786	13.1168	7.2094	7.1875	7.4697	0.8737	1.3847	1.2005	4.1689	24.5365	33.7797	11.0016	17.3874	15.0579	14.4215	8.8286	0.3448	0.4633	32.6635	0.3448	0.6827	0.2851	9.6933	0.0345	0.9172	0.1346	1	0	0.6765	0.2884	10	0.0345	0.7897	0.2334	5	0.0345	500	0.3879	0.4351	28.8878	0.1379	0.8135	0.2222
Hypothyris_euclea	Sep-Nov	0.9959	0.3126	0.1604	0	17.4365	3.4472	0	0	0	0	69.81	76.6746	0	0	0	0	4.4509	17.6604	8.3026	2.2178	9.1476	0.4099	0.5875	47.6144	0.4091	0.9391	0.4671	3.2072	0	0.9767	0.3646	1	0	0.8459	0.5151	10	0.0455	0.9132	0.4864	5	0	80	0.47	0.5784	42.0294	0.2727	0.901	0.4951
Hypothyris_euclea	Mar-May	0.769	0.2051	4.2792	0	11.5211	8.7634	13.8585	8.6687	14.716	17.2745	19.0529	14.6388	4.0056	2.412	12.7877	30.7466	14.7448	14.5062	9.3134	2.9899	8.7799	0.2326	0.5636	42.515	0.2326	0.6502	0.2631	9.1655	0.0698	0.8878	0.1173	1	0	0.6327	0.2726	10	0.0698	0.7492	0.2158	5	0.0233	500	0.228	0.5684	43.1022	0.2326	0.769	0.2051
Ideopsis_similis	Sep-Nov	0.491	0.0692	8.0408	0.0345	11.2673	16.4065	7.6579	10.7745	2.4058	7.1693	20.4034	10.03	1.589	17.4948	41.079	24.9054	9.9882	5.609	5.6096	7.6105	7.799	0.1791	0.2003	23.606	0.181	0.2438	0.1455	18.7138	0.0948	0.8381	0.0265	1	0.0086	0.4287	0.0795	10	0.0431	0.6063	0.0554	5	0.0345	500	0.233	0.1512	19.4191	0.0948	0.9482	0.0098
Ideopsis_similis	Mar-May	0.539	0.0496	4.887	0.0348	2.8307	11.7887	5.097	10.5218	4.6486	1.5399	5.8494	6.1555	1.3032	14.8368	34.7072	24.7141	26.1994	12.2679	19.3645	18.1754	7.7914	0.1811	0.1813	18.5741	0.1826	0.2419	0.1194	14.6666	0.1304	0.8166	0.0193	1	0.0087	0.3508	0.0809	10	0.087	0.5337	0.0502	5	0.0435	500	0.1507	0.2472	21.5166	0.1826	0.9967	0.003
Ideopsis_similis	Dec-Feb	0.7653	0.0404	1.6471	0.0108	12.4456	15.8776	2.5246	1.0976	5.8064	7.2657	7.616	3.9633	1.3191	12.5103	43.1362	39.1735	10.8354	0.572	16.3168	19.54	8.014	0.1875	0.232	23.3797	0.1828	0.3022	0.1448	15.7529	0.1398	0.8204	0.0297	1	0.0108	0.436	0.1033	10	0.086	0.5988	0.0752	5	0.0538	500	0.1695	0.2603	25.0453	0.1935	0.8567	0.0244
Ideopsis_similis	Jun-Aug	0.5491	0.0257	3.1859	0.0227	7.8728	7.4288	8.1903	10.7972	2.1222	5.4478	14.4191	21.9842	4.5097	21.3107	33.0671	4.6162	13.8333	12.1184	15.9855	16.2967	7.4556	0.1288	0.1863	21.1566	0.1288	0.1729	0.1347	16.7508	0.0909	0.7523	0.0134	1	0	0.2845	0.0727	10	0.0682	0.4499	0.0368	5	0.0455	500	0.1438	0.168	19.4682	0.1061	0.6723	0.0169
Iphiclides_podalirius	Sep-Nov	0.5988	0.0781	3.1881	0.0252	5.2364	15.2938	63.1197	50.169	0.506	1.9844	2.7407	5.4179	3.1197	4.8217	5.1327	4.8191	0.4492	0.3435	19.6955	17.1505	8.3182	0.2119	0.4364	25.5352	0.2119	0.4097	0.1712	9.1664	0.0958	0.7763	0.0312	1	0.005	0.3922	0.1839	10	0.1034	0.5239	0.1101	5	0.0517	500	0.1687	0.5252	32.4849	0.2472	0.9983	0.0025
Iphiclides_podalirius	Jun-Aug	0.5905	0.0703	2.9978	0.0275	19.1692	11.4431	5.4437	8.5752	12.8462	25.3414	5.715	8.6704	7.9129	7.9643	1.4682	0.703	7.8195	3.7673	39.6252	33.5354	8.2314	0.2115	0.3754	23.3944	0.2114	0.3757	0.1746	10.1618	0.0805	0.7435	0.0286	1	0.0137	0.3788	0.1726	10	0.0798	0.5069	0.1035	5	0.0451	500	0.2563	0.2995	18.4679	0.1556	0.9951	0.0017
Iphiclides_podalirius	Mar-May	0.5166	0.0467	3.03	0.0376	13.6042	9.4147	6.6123	7.6329	18.3727	27.5111	4.3123	8.3892	4.5283	5.266	1.5854	1.7814	8.6801	8.3409	42.3047	31.6639	7.9979	0.1862	0.2985	20.0809	0.1862	0.2974	0.1658	10.5058	0.1054	0.7219	0.0182	1	0.0182	0.3059	0.1578	10	0.1016	0.4265	0.0812	5	0.056	500	0.1891	0.2929	19.7276	0.1826	0.9957	0.0012
Iphiclides_podalirius	Dec-Feb	0.6208	0.0543	2.228	0.0255	18.722	14.4306	10.791	9.6179	12.6942	28.8759	3.6846	6.4104	9.0934	6.9042	2.8086	1.4464	14.2214	4.0375	27.9847	28.2771	8.1717	0.2098	0.3448	21.405	0.2098	0.3539	0.1641	10.1183	0.0983	0.7172	0.0335	1	0.0144	0.3562	0.163	10	0.0973	0.4905	0.0925	5	0.0552	500	0.1857	0.3942	24.5437	0.2297	0.991	8.00E-04
Issoria_lathonia	Sep-Nov	0.6925	0.0647	2.1202	0.0193	17.1016	12.6567	36.1486	22.1808	3.3944	5.9675	6.3305	8.6851	7.5571	11.6255	5.4461	11.0146	13.062	14.5917	10.9596	13.2781	8.326	0.2166	0.4127	25.9509	0.2164	0.4129	0.1814	10.4101	0.0974	0.7768	0.0427	1	0.0108	0.4215	0.1758	10	0.0958	0.5597	0.108	5	0.044	500	0.2189	0.4081	25.6655	0.2133	0.9577	0.005
Issoria_lathonia	Dec-Feb	0.816	0.0815	1.407	0.0148	5.09	5.9625	8.823	5.4146	20.1649	28.8818	4.9782	13.1763	5.8674	5.3418	3.5649	3.326	18.5535	10.0873	32.958	27.8097	8.7415	0.2894	0.5738	32.9673	0.2894	0.6257	0.2131	6.0236	0.0647	0.8484	0.0699	1	0.0104	0.5397	0.2914	10	0.1015	0.6541	0.19	5	0.0536	500	0.3022	0.5613	31.2362	0.2746	0.9951	0.0039
Issoria_lathonia	Mar-May	0.6117	0.0594	2.5451	0.0279	5.9911	7.8407	24.7566	2.45	1.446	10.4021	3.9787	8.6642	1.0132	3.7936	1.0682	2.4258	1.9577	5.435	59.7885	58.9886	8.2845	0.2135	0.4237	22.8495	0.2135	0.3961	0.1623	8.3287	0.0855	0.747	0.031	1	0.0142	0.3622	0.1938	10	0.1023	0.4924	0.1014	5	0.0519	500	0.2354	0.3673	20.0808	0.1865	0.9978	9.00E-04
Issoria_lathonia	Jun-Aug	0.5739	0.0522	2.4725	0.0273	5.7709	7.1835	21.0387	2.255	7.1428	4.4621	4.112	7.0756	1.5103	4.7203	1.3009	1.6148	1.5611	2.1807	57.5634	70.508	8.1701	0.1954	0.4115	21.4867	0.1954	0.3533	0.1465	8.2486	0.0765	0.7018	0.0288	1	0.0148	0.318	0.1794	10	0.0893	0.4471	0.0882	5	0.0502	500	0.258	0.2632	14.1841	0.1268	0.9988	2.00E-04
Ithomia_agnosia	Mar-May	0.8545	0.2379	3.6253	0	0.2886	0.0857	0.2108	1.1063	0	0	3.2107	1.6723	35.7293	51.241	50.3215	45.8947	10.2391	0	0	0	8.9966	0.3685	0.5709	38.4474	0.3571	0.8075	0.2706	5.3195	0.0357	0.9422	0.1808	1	0	0.7149	0.3832	10	0.1429	0.8158	0.2629	5	0.0357	100	0.096	0.7792	74.3294	0.5	0.8545	0.2379
Ithomia_agnosia	Sep-Nov	0.9613	0.2985	1.378	0	0	0	0.0429	1.5508	15.1676	0	18.9193	12.9672	0	0	53.7971	55.1283	12.0732	30.3536	0	0	9.0899	0.3462	0.6014	47.8637	0.3462	0.8865	0.3598	4.7892	0.0385	0.9709	0.2868	1	0	0.7951	0.43	10	0.1923	0.8823	0.3624	5	0.0385	140	0.09	0.7382	79.5192	0.5	0.9414	0.3173
Ithomia_agnosia	Dec-Feb	0.9384	0.0647	0.5303	0	4.1938	1.9128	10.1607	25.8827	0.0362	0.9281	1.555	0	6.4665	3.903	62.2391	53.9558	14.31	13.4176	1.0387	0	8.6089	0.2778	0.3908	31.3646	0.2778	0.5479	0.2437	13.1897	0.1389	0.9047	0.0838	1	0.0278	0.6144	0.218	10	0.1389	0.7418	0.1658	5	0.0556	420	0.0301	0.9226	76.5131	0.4167	0.9384	0.0647
Ithomia_agnosia	Jun-Aug	1	0.3515	0.0046	0	0	0	0	0	0	0	0.2094	16.1979	0	0	99.7906	83.8021	0	0	0	0	9.1558	0.3636	0.6333	50.3694	0.3636	0.9469	0.4105	2.7479	0	0.9797	0.3816	1	0	0.8314	0.4812	10	0.0909	0.9082	0.4359	5	0.0455	80	0.3844	0.6262	48.1821	0.3182	0.9349	0.4188
Ithomia_iphianassa	Mar-May	0.4619	0.1489	5.9258	0	49.573	31.7214	0	0	0.1227	0.6467	31.201	35.7782	4.0966	9.0154	0	0	0.4515	1.1043	14.5552	21.734	8.2753	0.1445	0.5801	37.9574	0.1176	0.4031	0.1906	8.6232	0	0.6553	0.0489	1	0	0.3783	0.2128	10	0	0.4862	0.1339	5	0	420	0.1804	0.5068	30.9998	0.0588	0.3091	0.2926
Ithomia_iphianassa	Jun-Aug	0.4975	0.1601	8.0524	0	55.0826	30.268	1.9018	3.1993	1.9173	12.2063	5.4502	4.0081	8.6994	20.8394	10.9631	7.8881	11.6063	19.3053	4.3794	2.2855	8.3812	0.1304	0.5906	43.0512	0.1304	0.4364	0.201	10.8325	0	0.8215	0.0455	1	0	0.4531	0.1882	10	0	0.5913	0.1106	5	0	500	0.0961	0.6748	50.9371	0.1304	0.3746	0.2537
Ixias_marianne	Dec-Feb	1	0.6321	0.01	0	0	0	0	0	0	0	0	0	0	0	0	0	0	0	0	0	9.2103	1	0.6321	0.01	0	1	0.6321	0.01	0	NA	NA	NA	NA	NA	NA	NA	NA	NA	NA	NA	NA	20	1	0.6321	0.01	0	1	0.6321
Ixias_marianne	Sep-Nov	0.9743	0.2973	0.6826	0	45.9502	26.2096	0	0	7.4227	10.8642	0.0504	0	11.2295	3.4428	20.0315	59.4833	0.0043	0	15.3115	0	9.0851	0.3974	0.5673	41.9939	0.3958	0.8823	0.3954	5.2988	0.0417	0.9665	0.3115	1	0	0.8042	0.4283	10	0.0833	0.8875	0.3931	5	0.0417	100	0.5578	0.5132	27.8335	0.1458	0.9434	0.3438
Ixias_marianne	Mar-May	0.7203	0.1442	4.3405	0	22.5073	4.8823	9.499	22.6034	3.3963	6.1241	2.7813	1.7301	16.2029	16.4508	18.6769	26.5978	2.0863	8.9436	24.8499	12.6678	8.6034	0.2293	0.504	34.7718	0.2222	0.5449	0.2234	10.7597	0.0222	0.8735	0.0795	1	0	0.5615	0.2155	10	0.0222	0.6979	0.1521	5	0.0222	500	0.1869	0.5763	40.7901	0.2444	0.7203	0.1442
Ixias_marianne	Jun-Aug	0.7369	0.0863	2.946	0.0135	17.2461	5.9313	18.3279	18.7597	5.8331	19.0022	12.4576	4.9637	15.077	17.4614	12.2959	20.3413	7.8909	7.9538	10.8716	5.5867	8.321	0.2027	0.3861	33.1522	0.2027	0.4109	0.2171	15.6134	0.0946	0.8482	0.05	1	0.0135	0.5202	0.1682	10	0.0541	0.6568	0.1141	5	0.027	500	0.103	0.5516	48.1914	0.2162	0.8492	0.0499
Ixias_pyrene	Dec-Feb	0.6098	0.1132	5.1501	0	10.7628	7.9003	9.7043	14.7589	7.4081	16.6709	9.8653	13.0711	5.0517	1.9935	27.7711	24.7032	16.1253	4.1824	13.3115	16.7198	8.3625	0.1519	0.5182	40.2218	0.1519	0.4283	0.2269	12.7478	0.0633	0.8355	0.0481	1	0	0.4794	0.1848	10	0.038	0.6151	0.1114	5	0	500	0.1008	0.6175	50.2661	0.1899	0.6098	0.1132
Ixias_pyrene	Mar-May	0.762	0.1559	4.1729	0.0185	16.2675	9.0977	11.6151	18.5945	8.9314	12.878	9.5272	11.0045	6.4959	6.5979	28.3408	19.2865	3.3093	7.2804	15.5128	15.2604	8.6266	0.2685	0.4539	34.5605	0.2685	0.5578	0.2498	12.4033	0.1019	0.8966	0.086	1	0.0185	0.6073	0.225	10	0.0741	0.7359	0.1678	5	0.0278	500	0.1505	0.5935	50.1711	0.3333	0.9731	0.0353
Ixias_pyrene	Sep-Nov	0.9361	0.0682	0.3428	0	6.9297	6.5848	11.864	7.7292	13.1494	22.6619	15.0748	7.7944	13.7425	16.6041	19.7073	25.4369	2.1084	2.052	17.4241	11.1367	8.6927	0.295	0.4657	33.0495	0.295	0.5959	0.259	10.6858	0.1007	0.8922	0.0986	1	0.0144	0.6097	0.2522	10	0.0935	0.7315	0.1826	5	0.0647	500	0.1244	0.6482	55.862	0.4317	0.9361	0.0682
Ixias_pyrene	Jun-Aug	0.9016	0.1432	1.0919	0	5.0512	6.5315	15.4624	7.9356	8.0407	16.0119	10.3756	17.7994	11.2384	14.1636	39.6662	25.004	2.6775	0.7734	7.4881	11.7806	8.7177	0.315	0.4544	36.0365	0.3162	0.611	0.297	13.2519	0.1397	0.9052	0.1391	1	0	0.671	0.2684	10	0.1029	0.782	0.2106	5	0.0662	500	0.2728	0.4768	40.3578	0.3235	0.9016	0.1432
Jamides_bochus	Mar-May	0.5173	0.0971	7.7389	0.0146	14.0253	9.1095	11.8291	10.2313	7.531	13.706	5.6718	5.4007	12.1288	4.2967	27.7566	31.5352	9.2341	10.0495	11.8234	15.6711	8.061	0.1825	0.2957	27.3337	0.1825	0.3168	0.1694	16.5079	0.1022	0.8384	0.032	1	0.0073	0.4534	0.1153	10	0.0365	0.612	0.0765	5	0.0146	500	0.1054	0.4669	38.6722	0.219	0.8456	0.0309
Jamides_bochus	Jun-Aug	0.8052	0.0514	1.5937	0.0119	8.2473	15.0605	7.3171	11.0586	7.9491	14.8137	9.6499	7.4004	2.2817	3.4415	56.541	41.8672	0.7353	2.368	7.2786	3.9901	8.0777	0.2321	0.2229	23.5415	0.2321	0.3221	0.1636	17.5925	0.1667	0.8452	0.0414	1	0.0119	0.4912	0.1136	10	0.1131	0.6478	0.082	5	0.0536	500	0.2484	0.2104	22.2991	0.2024	0.8913	0.0279
Jamides_bochus	Sep-Nov	0.6441	0.0381	3.5608	0.0444	8.0144	11.1314	6.7862	12.1074	2.2123	11.255	16.7526	16.1412	6.4443	16.0369	22.0995	7.682	20.2217	11.6707	17.469	13.9754	7.7273	0.1964	0.1897	23.1558	0.1956	0.2269	0.1666	20.5217	0.1822	0.8427	0.021	1	0.0311	0.4114	0.0865	10	0.1111	0.5739	0.0523	5	0.0622	500	0.1017	0.292	34.3495	0.2578	0.9554	0.0116
Jamides_bochus	Dec-Feb	0.8882	0.1385	1.4528	0	36.0029	27.7957	6.2863	3.488	10.9065	14.482	2.3436	6.8633	5.4898	6.5098	21.5056	22.4781	3.5357	13.9949	13.9295	4.3881	8.8398	0.2843	0.5604	40.0376	0.2843	0.6903	0.2764	8.0679	0.049	0.911	0.1189	1	0	0.6516	0.3061	10	0.049	0.7653	0.2149	5	0.0392	500	0.4221	0.4502	26.0157	0.1275	0.8882	0.1385
Jamides_phaseli	Jun-Aug	0.585	0.1872	8.5558	0	27.637	23.9633	2.816	2.2906	11.0156	24.4651	31.9954	20.4588	12.6897	22.5983	1.584	0	11.4632	6.0906	0.7991	0.1333	8.5527	0.1932	0.5324	37.6763	0.1667	0.518	0.2204	11.5115	0	0.8674	0.0704	1	0	0.5506	0.2048	10	0	0.6862	0.1479	5	0	500	0.2831	0.3942	26.8526	0.0556	0.4498	0.2484
Jamides_phaseli	Sep-Nov	0.6871	0.2108	6.174	0	36.4818	28.3012	24.6462	14.2755	5.0728	21.2516	11.4582	11.4691	6.4039	9.1714	2.076	5.8358	5.1747	2.6478	8.6864	7.0477	8.6862	0.1582	0.6349	51.1781	0.1538	0.592	0.2595	10.5128	0	0.8601	0.0891	1	0	0.6022	0.255	10	0	0.7177	0.1963	5	0	500	0.1152	0.7006	59.1596	0.1923	0.4429	0.3538
Jamides_phaseli	Dec-Feb	0.7673	0.1464	2.5488	0	12.7003	11.3598	3.618	8.04	7.0338	10.0876	5.3578	11.108	33.0204	25.5823	0.0113	0	5.5418	2.9622	32.7167	30.8602	8.6764	0.2464	0.5265	34.7983	0.2464	0.5862	0.2414	9.3904	0.058	0.8426	0.0828	1	0	0.5734	0.2469	10	0.058	0.6908	0.1924	5	0.0435	500	0.2087	0.5823	39.9976	0.2464	0.7673	0.1464
Jamides_phaseli	Mar-May	0.951	0.1329	0.7571	0	12.5278	28.0119	9.307	25.5189	0	0	20.9529	23.3014	3.0152	9.3038	51.24	0	2.8878	8.52	0.0693	5.344	8.7638	0.3182	0.4745	34.4413	0.3182	0.6398	0.2606	12.151	0.0909	0.9406	0.1441	1	0.0227	0.687	0.2461	10	0.0909	0.8121	0.2053	5	0.0455	240	0.3553	0.4448	30.8636	0.2273	0.951	0.1329
Junonia_almana	Mar-May	0.9434	0.1164	0.6586	0.0061	6.7164	31.0133	25.8749	4.2695	7.3483	12.7968	2.0732	12.1147	1.9908	13.3069	25.608	7.9579	11.6503	12.7587	18.7381	5.7821	8.7157	0.312	0.4327	37.9966	0.3119	0.6097	0.3098	15.3452	0.1376	0.9281	0.1393	1	0.0183	0.7037	0.2751	10	0.0795	0.8089	0.2264	5	0.0459	500	0.3202	0.4289	37.245	0.2936	0.9823	0.0483
Junonia_almana	Sep-Nov	0.9578	0.14	0.4575	0.0024	12.4798	29.2381	6.6857	4.4712	5.61	12.1467	8.7458	22.057	0.5373	0.8538	6.1169	20.6172	27.747	10.616	32.0774	0	8.9813	0.3477	0.5594	41.9647	0.3477	0.7953	0.3434	6.4995	0.0552	0.9326	0.1758	1	0.0096	0.7335	0.3812	10	0.0815	0.8248	0.3187	5	0.0408	500	0.2983	0.5807	47.1995	0.3789	0.9765	0.0939
Junonia_almana	Dec-Feb	0.9803	0.0381	0.0624	0	10.6177	18.9747	15.1812	17.5073	5.9066	5.3522	4.3782	19.9557	14.736	17.5079	8.7914	0.6976	28.4694	12.6099	11.9195	7.3947	8.7198	0.3148	0.4471	34.5388	0.3162	0.6122	0.2837	12.7734	0.1282	0.9158	0.1151	1	0.0214	0.6658	0.2598	10	0.0855	0.7801	0.2067	5	0.0342	500	0.1164	0.6418	59.5511	0.4744	0.9803	0.0381
Junonia_almana	Jun-Aug	0.9576	0.089	0.2177	0.0019	14.4411	31.0834	12.6502	15.0749	6.5449	7.3247	5.0857	11.8471	8.5941	7.3413	18.792	6.8883	5.8808	8.0675	28.0113	12.3728	8.7877	0.3394	0.4706	35.0119	0.3403	0.6553	0.2993	12.0216	0.1217	0.9196	0.1537	1	0.0114	0.6936	0.2836	10	0.1008	0.8026	0.2353	5	0.038	500	0.1554	0.6084	56.676	0.4753	0.9735	0.0357
Junonia_atlites	Dec-Feb	0.8162	0.1492	3.0496	0	9.203	17.6098	12.3799	10.0712	7.7222	8.4174	15.995	10.9621	18.5885	16.234	13.2638	12.9884	9.9082	16.2723	12.9394	7.4446	8.6738	0.2307	0.5028	40.525	0.2294	0.5847	0.2634	12.2256	0.0505	0.9083	0.0974	1	0	0.6297	0.2392	10	0.0321	0.7535	0.1828	5	0.0092	500	0.267	0.4645	36.4305	0.1881	0.8162	0.1492
Junonia_atlites	Mar-May	0.7977	0.1876	3.7352	0.0086	10.3279	12.0537	6.2802	10.2044	5.6581	12.1642	17.9415	28.1259	24.2041	13.0236	17.5536	12.6865	6.2955	7.3313	11.739	4.4103	8.7223	0.2961	0.4722	36.515	0.2961	0.6138	0.2906	11.6594	0.073	0.9029	0.1011	1	0.0086	0.6448	0.2686	10	0.0687	0.7617	0.2029	5	0.0258	500	0.4206	0.3991	24.9786	0.1631	0.9534	0.0616
Junonia_atlites	Sep-Nov	0.8685	0.1529	1.7545	0.0045	10.6087	23.2681	10.9046	21.3824	4.345	3.0804	7.4888	11.0773	40.7952	8.6874	12.1414	9.3961	8.7152	11.8512	5.0011	11.257	8.7586	0.2802	0.483	39.6209	0.2793	0.6364	0.306	11.8655	0.0878	0.9014	0.1138	1	0.0045	0.6688	0.2896	10	0.0856	0.7737	0.2339	5	0.0293	500	0.2512	0.4993	42.7076	0.2883	0.9913	0.0224
Junonia_atlites	Jun-Aug	0.9341	0.0571	0.3992	0	13.5457	24.2128	4.8229	9.6437	2.6987	10.5017	6.0165	19.185	33.687	25.069	22.11	2.4464	8.5479	5.0287	8.5711	3.9127	8.504	0.2924	0.3608	31.1639	0.2927	0.4934	0.2522	16.3934	0.1585	0.8933	0.0832	1	0.0098	0.6154	0.2027	10	0.1268	0.7415	0.1542	5	0.061	500	0.1466	0.4883	47.1275	0.4049	0.9341	0.0571
Junonia_coenia	Sep-Nov	0.7771	0.0527	1.429	0.0144	28.6296	42.7693	6.8039	14.2176	18.8815	8.076	9.1595	4.7637	11.0618	3.7593	11.1925	12.5147	5.1898	7.6486	9.0814	6.2508	8.2813	0.2419	0.3164	23.8927	0.2422	0.3948	0.1878	13.051	0.1404	0.8114	0.0436	1	0.0121	0.4589	0.1555	10	0.1041	0.6024	0.1044	5	0.0541	500	0.1693	0.4213	32.2768	0.2957	0.9934	5.00E-04
Junonia_coenia	Mar-May	0.6979	0.0769	2.2196	0.0313	24.1905	45.7907	9.6858	7.7401	29.4784	4.9839	7.367	2.6723	8.0923	6.2758	9.8634	20.6053	4.621	6.8613	6.7015	5.0706	8.4573	0.2571	0.4235	27.0365	0.2571	0.4709	0.2178	9.5888	0.092	0.7908	0.0453	1	0.0197	0.4631	0.224	10	0.094	0.582	0.1391	5	0.0584	500	0.2718	0.406	25.3612	0.2335	0.9933	0.0028
Junonia_coenia	Dec-Feb	0.689	0.045	2.3704	0.0274	31.8524	36.0336	5.5083	3.1894	16.5624	8.2692	8.0092	3.6228	21.9174	19.0697	8.3657	15.0588	4.8865	6.6191	2.8981	8.1374	8.0525	0.2107	0.245	21.0148	0.2106	0.3141	0.1622	13.7549	0.1291	0.8064	0.0286	1	0.0167	0.3926	0.1199	10	0.0952	0.551	0.073	5	0.0523	500	0.1256	0.4307	31.6547	0.2826	0.9938	0.0038
Junonia_coenia	Jun-Aug	0.5867	0.0707	2.8197	0.033	23.112	38.88	12.7568	21.0295	39.3916	3.039	2.3605	2.3083	4.0569	3.3222	11.2572	23.0965	2.3907	3.1524	4.6743	5.1723	8.3222	0.2395	0.429	23.5192	0.2395	0.4114	0.1872	8.1788	0.0822	0.7274	0.0366	1	0.0174	0.3786	0.2286	10	0.1004	0.4923	0.114	5	0.0515	500	0.3208	0.3064	14.4104	0.1435	0.999	1.00E-04
Junonia_evarete	Mar-May	0.9588	0.2014	0.8423	0	14.1853	9.2511	20.7592	31.9681	13.2513	20.4802	19.2133	8.0411	2.7816	6.8223	11.2952	1.6757	15.2339	16.3258	3.2801	5.4356	9.0228	0.3113	0.6045	46.2829	0.3131	0.8289	0.3239	5.9275	0.0354	0.9531	0.2112	1	0.0051	0.7497	0.3663	10	0.0556	0.8489	0.3131	5	0.0303	500	0.317	0.6002	45.6379	0.2929	0.9588	0.2014
Junonia_evarete	Dec-Feb	0.8669	0.246	3.1999	0	12.0651	6.8605	11.0194	15.2969	13.334	21.2667	12.3643	4.2936	11.8666	9.9462	21.9188	15.3158	9.6073	16.1808	7.8247	10.8394	8.9214	0.3011	0.5531	41.9123	0.3011	0.749	0.3117	8.3535	0.0538	0.9349	0.1712	1	0	0.717	0.3295	10	0.0699	0.8217	0.2702	5	0.0054	500	0.2607	0.5813	46.4263	0.3172	0.8669	0.246
Junonia_evarete	Sep-Nov	0.7038	0.2095	6.2485	0	9.7462	14.2533	12.8912	9.0236	8.6494	6.8895	16.9007	14.0489	16.0073	12.5054	10.8762	5.2252	14.7964	19.421	10.1326	18.6331	8.7133	0.2432	0.5235	39.3506	0.2432	0.6083	0.2593	10.4464	0.0324	0.892	0.1005	1	0	0.6174	0.2554	10	0.027	0.737	0.1914	5	0	500	0.3086	0.4602	32.1119	0.1622	0.7038	0.2095
Junonia_evarete	Jun-Aug	0.9825	0.2112	0.4021	0	19.7938	14.0446	35.3133	32.872	1.7732	5.7569	31.608	15.1044	5.658	4.8109	2.4379	0.2332	3.2646	14.2883	0.1511	12.8897	9.0937	0.4118	0.5983	39.619	0.4133	0.8898	0.3554	4.231	0.0533	0.963	0.2638	1	0.0089	0.7841	0.4119	10	0.1022	0.8744	0.3659	5	0.0578	180	0.5212	0.5453	29.147	0.2711	0.9825	0.2112
Junonia_hedonia	Mar-May	0.7429	0.1526	3.8499	0.0126	15.6962	10.7088	13.3292	13.4776	3.8706	14.2785	19.8489	25.0288	11.6253	21.4852	5.9735	1.4309	8.4194	5.9847	21.2369	7.6054	8.6524	0.2598	0.4887	35.515	0.2594	0.5723	0.2514	10.539	0.0628	0.8784	0.0785	1	0.0042	0.5831	0.2433	10	0.0586	0.7064	0.1762	5	0.0209	500	0.2892	0.4606	32.1997	0.2008	0.9718	0.0227
Junonia_hedonia	Jun-Aug	0.8993	0.0664	0.7543	0	5.7956	6.2549	17.0007	14.823	4.8691	17.4488	8.5327	12.1576	8.8762	11.2649	2.2858	9.2152	16.0702	5.0484	36.5696	23.7873	8.6769	0.3128	0.4412	30.6559	0.3128	0.5865	0.264	10.3728	0.1179	0.8797	0.0754	1	0.0154	0.5936	0.26	10	0.1128	0.7085	0.1868	5	0.0462	500	0.2313	0.5069	39.5602	0.3538	0.8993	0.0664
Junonia_hedonia	Sep-Nov	0.6182	0.1041	4.8636	0.0115	12.4249	15.7378	13.9476	10.6997	13.1426	13.349	16.5158	14.1808	6.7761	12.5237	11.1731	7.719	8.1922	8.8833	17.8276	16.9067	8.3128	0.1724	0.4595	36.1803	0.1724	0.4071	0.2139	13.5871	0.0632	0.836	0.0438	1	0	0.4753	0.1743	10	0.0402	0.6132	0.1064	5	0.0172	500	0.1791	0.4505	35.1812	0.1609	0.8283	0.0447
Junonia_hedonia	Dec-Feb	0.8165	0.0952	1.8502	0.011	17.5694	14.5569	3.4301	1.7179	12.0309	19.4076	23.2321	16.0971	15.0214	21.3324	3.5613	10.5518	2.3561	2.5372	22.7988	13.7991	8.6126	0.2685	0.4642	32.2987	0.2707	0.55	0.2413	10.6386	0.1105	0.87	0.0721	1	0.0055	0.5629	0.2332	10	0.105	0.6893	0.16	5	0.0608	500	0.1742	0.5711	44.8082	0.3315	0.8966	0.0601
Junonia_hierta	Dec-Feb	0.9923	0.0887	0.079	0	35.1916	26.1082	25.3187	20.8206	2.6342	3.6904	11.8055	10.6032	5.8713	6.2047	4.5989	19.0166	8.2579	11.3652	6.3219	2.1911	8.9069	0.3122	0.5364	38.9353	0.3122	0.7382	0.2947	8.3048	0.0847	0.9449	0.1626	1	0.0159	0.7036	0.312	10	0.0926	0.8149	0.247	5	0.0529	500	0.2684	0.5669	43.6971	0.3492	0.9923	0.0887
Junonia_hierta	Jun-Aug	0.8082	0.1454	2.7502	0.0118	16.5853	19.2161	13.032	10.9839	3.9078	7.1738	14.1838	6.5734	6.9943	9.4663	11.0186	23.2118	18.2026	11.0339	16.0756	12.3408	8.7398	0.2497	0.5415	38.6851	0.251	0.6246	0.2484	9.2299	0.0471	0.8943	0.0931	1	0.0039	0.608	0.258	10	0.0588	0.732	0.1905	5	0.0353	500	0.2625	0.5266	37.1183	0.2196	0.9067	0.0874
Junonia_hierta	Sep-Nov	0.9297	0.1099	0.8183	0.0028	16.0995	23.949	25.5293	19.1607	4.5329	4.4699	8.8059	9.2921	6.7913	6.4939	10.2868	11.103	20.8713	16.8988	7.0831	8.6327	8.8012	0.2715	0.536	38.1477	0.2715	0.6642	0.2578	9.1384	0.072	0.9197	0.1174	1	0.0083	0.6454	0.2698	10	0.0776	0.7693	0.2032	5	0.0277	500	0.2072	0.6121	46.3677	0.3047	0.9554	0.0882
Junonia_hierta	Mar-May	0.8256	0.141	2.5685	0.0152	11.4621	16.7938	26.7912	19.4414	6.0554	4.4254	11.0788	13.8838	5.1631	7.1963	5.8906	10.0593	18.6078	16.8863	14.9512	11.3137	8.7183	0.2786	0.4874	35.1189	0.2788	0.6113	0.2588	10.4132	0.0667	0.9006	0.0968	1	0.0091	0.6198	0.2543	10	0.0636	0.7427	0.1864	5	0.0303	500	0.1411	0.654	53.8526	0.3939	0.9817	0.0342
Junonia_iphita	Mar-May	0.8807	0.104	1.1768	0.0058	8.8984	12.1915	4.4201	14.7647	2.7629	13.3114	1.41	5.0981	34.2373	38.6293	27.4855	5.3542	9.9632	2.3017	10.8227	8.349	8.5444	0.2943	0.3775	32.038	0.2936	0.5138	0.2629	15.8235	0.1453	0.8892	0.0974	1	0.0058	0.6235	0.2138	10	0.0901	0.7477	0.1621	5	0.0523	500	0.3196	0.3599	29.7782	0.2442	0.9316	0.0604
Junonia_iphita	Dec-Feb	0.8928	0.0958	0.9048	0	18.7605	28.0405	3.4955	5.6703	4.6539	9.4454	11.425	8.8118	8.2156	24.7765	32.1882	6.6673	9.9055	2.6293	11.3557	13.9588	8.6048	0.2883	0.4167	34.2258	0.2883	0.5457	0.2727	14.4441	0.0819	0.8878	0.1009	1	0.0071	0.6289	0.2321	10	0.0569	0.7485	0.1775	5	0.0285	500	0.3149	0.3977	31.6763	0.2491	0.8928	0.0958
Junonia_iphita	Sep-Nov	0.9323	0.0735	0.3814	0.0022	10.6161	16.3018	16.9137	2.4146	2.9434	13.5174	5.5174	6.4384	21.2762	45.2243	16.3081	11.2592	9.7449	1.3554	16.6802	3.4889	8.6958	0.3015	0.4364	33.0907	0.3015	0.5977	0.2689	11.9443	0.0911	0.8948	0.1117	1	0.0152	0.6364	0.2492	10	0.0803	0.7552	0.1943	5	0.0499	500	0.22	0.5127	41.7879	0.3471	0.9553	0.0463
Junonia_iphita	Jun-Aug	0.8205	0.0709	1.4643	0.0055	9.588	13.1721	10.2015	12.317	6.2051	4.6087	8.3526	5.186	23.726	35.7318	18.0016	8.6214	8.799	5.9096	15.1263	14.4533	8.3817	0.2384	0.3632	30.1275	0.2384	0.4366	0.2197	14.9105	0.1091	0.8501	0.0615	1	0.0037	0.5347	0.1743	10	0.0776	0.6716	0.1227	5	0.0333	500	0.159	0.4686	39.7597	0.2957	0.8857	0.0459
Junonia_lavinia	Jun-Aug	0.8888	0.1759	1.6625	0.0064	11.4483	12.6786	10.1625	12.281	13.2919	15.6052	2.2641	2.8576	15.4562	14.791	28.8637	26.3114	14.1845	8.3148	4.3289	7.1604	8.916	0.2931	0.5477	43.6122	0.2949	0.745	0.3266	7.3213	0.0385	0.9172	0.1433	1	0.0064	0.6979	0.362	10	0.0641	0.7925	0.2814	5	0.0321	500	0.2446	0.5776	48.9843	0.3269	0.9889	0.0279
Junonia_lavinia	Sep-Nov	0.9797	0.1049	0.2652	0	9.7433	8.1305	4.0574	5.808	6.9336	7.1373	0.0125	0	0.834	2.6927	44.7653	14.5224	23.4147	20.0214	10.2393	41.6877	8.8306	0.3126	0.4858	37.5946	0.3107	0.684	0.2966	10.518	0.1359	0.9429	0.1457	1	0.0097	0.6942	0.2901	10	0.1214	0.8099	0.2216	5	0.0777	500	0.1457	0.6487	57.2458	0.4612	0.9797	0.1049
Junonia_lavinia	Dec-Feb	0.8835	0.0783	1.524	0.0059	18.4692	16.6736	14.8291	9.5193	4.5018	4.779	3.5975	3.1953	0.4849	2.4537	7.8817	6.8067	42.0575	30.1315	8.1783	26.4408	8.3637	0.2706	0.3367	31.2289	0.2692	0.4288	0.2382	18.8718	0.1775	0.9129	0.0685	1	0.0059	0.6004	0.1633	10	0.1095	0.741	0.12	5	0.0473	500	0.0731	0.5767	57.3826	0.4556	0.9407	0.0578
Junonia_lavinia	Mar-May	0.9225	0.0732	0.5907	0.0049	8.2437	14.1431	7.6975	14.8839	8.9338	24.2769	4.0865	4.7265	23.7337	4.9759	14.6674	17.8284	25.9928	10.0487	6.6447	9.1167	8.6804	0.2656	0.4881	38.8931	0.266	0.5845	0.2844	12.6867	0.0936	0.8952	0.0949	1	0.0197	0.634	0.2578	10	0.069	0.749	0.1994	5	0.0443	500	0.2164	0.5295	44.8685	0.3005	0.9515	0.0516
Junonia_lemonias	Dec-Feb	0.8339	0.1798	2.0488	0.0076	12.0083	12.8756	11.611	14.4511	1.6964	1.6677	4.8769	7.19	15.8705	18.9594	43.983	21.2599	7.0041	12.0765	2.9499	11.5198	8.6435	0.3142	0.4113	34.3257	0.313	0.5673	0.2923	15.0831	0.126	0.8689	0.1286	1	0.0076	0.6573	0.2575	10	0.084	0.7604	0.2215	5	0.0382	500	0.1435	0.5524	53.7231	0.458	0.9279	0.0324
Junonia_lemonias	Sep-Nov	0.8685	0.1	1.1532	0.0097	11.9492	11.242	6.7365	7.2041	7.0132	14.4207	11.8786	6.1382	15.5497	23.1595	25.172	22.2439	9.0879	9.0504	12.6129	6.541	8.6085	0.3028	0.4172	30.5313	0.3034	0.5478	0.2522	12.7385	0.1481	0.8767	0.0947	1	0.0097	0.6026	0.2257	10	0.1238	0.7252	0.1725	5	0.0558	500	0.2162	0.5157	40.4123	0.3714	0.9351	0.0463
Junonia_lemonias	Jun-Aug	0.883	0.1215	1.2246	0.0077	14.6509	12.025	10.2587	10.3326	6.397	9.3241	7.9331	6.8325	22.3314	31.5215	21.4561	6.3836	5.8402	6.2248	11.1325	17.3558	8.7039	0.2968	0.4337	35.2661	0.2969	0.6026	0.293	13.0594	0.1341	0.8941	0.11	1	0.0077	0.6584	0.2689	10	0.1188	0.7658	0.2161	5	0.0594	500	0.3114	0.424	33.9007	0.2739	0.9669	0.0327
Junonia_lemonias	Mar-May	0.8032	0.0679	1.3861	0.0135	12.241	18.4013	9.6875	11.8897	8.181	8.1588	7.5622	5.8697	21.3362	33.6716	20.698	7.7955	12.141	7.2575	8.1532	6.9559	8.2771	0.2467	0.3201	28.5687	0.248	0.3932	0.2216	16.9786	0.1375	0.8265	0.058	1	0.0135	0.5246	0.1617	10	0.0916	0.6567	0.1155	5	0.0512	500	0.2845	0.2899	25.0593	0.1914	0.9639	0.0044
Junonia_oenone	Sep-Nov	0.9966	0.0633	0.0277	0	1.4486	16.2117	89.3343	19.396	1.1669	8.1835	1.2792	8.8543	1.0917	9.2537	2.0538	8.2271	2.4531	16.5722	1.1723	13.3016	8.8049	0.3081	0.4903	38.0108	0.308	0.6666	0.2935	11.4502	0.0928	0.9381	0.1392	1	0.0169	0.6925	0.2795	10	0.0928	0.8079	0.2266	5	0.0464	500	0.1841	0.6023	52.4743	0.3966	0.9966	0.0633
Junonia_oenone	Jun-Aug	0.8478	0.0994	1.7757	0	13.2969	21.5377	34.5356	6.5628	3.8163	3.5071	6.4258	4.3171	6.2548	8.1491	15.9071	15.527	13.7107	22.0102	6.0528	18.389	8.5194	0.2243	0.4515	37.9306	0.2222	0.5009	0.2505	14.994	0.0679	0.8896	0.079	1	0	0.5974	0.2039	10	0.0617	0.727	0.148	5	0.0247	500	0.2424	0.4365	35.8045	0.1975	0.8478	0.0994
Junonia_oenone	Mar-May	0.9589	0.0724	0.354	0.0041	14.0459	15.5541	9.5639	6.2177	11.07	13.0319	6.0803	2.5193	12.6268	17.252	15.2463	2.7956	26.0797	25.9173	5.2871	16.7121	8.6931	0.3029	0.4726	35.9821	0.3029	0.5961	0.2835	12.6252	0.1328	0.9178	0.1052	1	0.0166	0.6467	0.2495	10	0.1203	0.7699	0.1838	5	0.0622	500	0.338	0.4473	32.3564	0.249	0.9811	0.0511
Junonia_oenone	Dec-Feb	0.9446	0.0668	0.4412	0	5.0632	12.182	57.6612	10.9027	2.7297	5.189	6.0082	9.5938	5.4166	8.7585	8.5375	11.6919	10.3956	24.6981	4.188	16.9841	8.6157	0.2713	0.438	36.6187	0.2691	0.5517	0.2734	14.486	0.0963	0.9082	0.0929	1	0.0133	0.6368	0.2321	10	0.0764	0.757	0.1768	5	0.0365	500	0.2325	0.4705	40.8851	0.299	0.9446	0.0668
Junonia_orithya	Jun-Aug	0.955	0.1617	0.8137	0.0038	9.0729	10.4356	11.153	11.2831	17.9851	15.0533	3.5455	3.5479	2.0832	3.7978	29.03	11.311	9.5681	24.5512	17.5623	20.0201	8.8791	0.3158	0.5111	40.5698	0.315	0.718	0.312	10.3607	0.0702	0.9477	0.1733	1	0.0076	0.7249	0.3099	10	0.0683	0.8326	0.2565	5	0.0361	500	0.3238	0.5063	39.7767	0.3036	0.989	0.0981
Junonia_orithya	Dec-Feb	0.9642	0.0792	0.2879	0.0038	20.0027	10.6963	13.7335	10.6481	10.3986	21.5117	7.1276	7.88	16.987	31.8748	4.401	3.5765	3.7917	2.2098	23.5579	11.6028	8.8338	0.3171	0.5174	34.8076	0.3171	0.6862	0.2687	8.4273	0.0994	0.9181	0.1198	1	0.0169	0.6531	0.2886	10	0.122	0.7702	0.2179	5	0.0732	500	0.1562	0.6793	56.1124	0.4578	0.9971	0.0202
Junonia_orithya	Sep-Nov	0.8701	0.1824	2.2748	0.0059	12.8301	10.6161	12.316	8.5509	15.6674	17.5171	4.3853	8.8607	7.7362	7.6215	21.2405	18.9856	10.4028	10.5098	15.4216	17.3383	8.8573	0.2974	0.5403	39.289	0.2969	0.7025	0.2865	8.7742	0.0566	0.9223	0.1286	1	0.0039	0.6776	0.2991	10	0.0645	0.7898	0.2388	5	0.0234	500	0.2671	0.5635	42.737	0.3223	0.9535	0.0999
Junonia_orithya	Mar-May	0.9229	0.1318	1.0621	0.0036	18.1467	20.199	12.6189	10.1057	8.0895	17.4273	8.0901	11.0421	7.0384	10.9107	14.3958	10.6049	3.3937	6.3457	28.2269	13.3646	8.8164	0.3233	0.4978	35.3816	0.3232	0.6743	0.2811	9.7469	0.0732	0.9259	0.1285	1	0.0036	0.6691	0.2838	10	0.075	0.7869	0.2128	5	0.0357	500	0.4105	0.4402	27.1783	0.2214	0.9757	0.073
Kallima_inachus	Sep-Nov	0.702	0.2148	6.1088	0	32.4924	22.1103	16.0268	18.2378	8.4173	12.2496	14.0888	21.1493	4.6527	3.2632	12.3526	13.3163	0.4112	0.0313	11.5582	9.6422	8.7077	0.1429	0.6326	55.2615	0.1429	0.6049	0.2784	10.6715	0	0.8936	0.0882	1	0	0.6176	0.2688	10	0	0.7318	0.1875	5	0	500	0.1364	0.6462	56.3419	0.1429	0.5473	0.3147
Kallima_inachus	Mar-May	0.9413	0.0682	0.475	0	6.4677	22.3304	0	0	44.1528	0.1657	13.2054	0	18.2349	28.5675	13.5362	0	1.603	0	2.7999	48.9364	8.6387	0.3008	0.427	33.5726	0.3043	0.5645	0.2622	14.6001	0.1449	0.9091	0.1076	1	0.0145	0.6568	0.2294	10	0.1014	0.7765	0.1898	5	0.0435	480	0.2466	0.4747	39.341	0.3188	0.9413	0.0682
Kallima_inachus	Dec-Feb	0.9029	0.0978	0.8781	0	63.2344	50.3384	2.5422	6.8537	3.9927	11.7899	4.3727	0	1.9547	2.4477	18.2051	8.1057	1.0881	5.92	4.6101	14.5446	8.8366	0.2982	0.5703	39.8374	0.2982	0.6881	0.268	6.9714	0.0351	0.895	0.103	1	0.0175	0.6289	0.324	10	0.0526	0.7361	0.2241	5	0.0175	480	0.3243	0.5571	36.6898	0.2105	0.9029	0.0978
Kallima_inachus	Jun-Aug	0.7424	0.0796	2.1839	0	22.5734	15.704	8.3255	14.3434	8.8386	5.0318	17.5328	9.8794	19.5172	47.3447	12.6194	0.0307	4.8364	0.2681	5.7567	7.3979	8.413	0.2	0.4691	36.3885	0.2	0.4505	0.2468	12.5362	0.0615	0.8155	0.0597	1	0	0.4942	0.2109	10	0.0615	0.6225	0.1228	5	0.0154	500	0.1859	0.4862	38.4095	0.2	0.7424	0.0796
Lachnoptera_ayresii	Jun-Aug	1	0.3857	0.0101	0	0	0	0	0	0	0	0	0	100	100	0	0	0	0	0	0	8.4844	0.3793	0.7172	49.5293	0.4	0.9552	0.4163	2.4641	0	0.9785	0.4074	1	0	0.8247	0.4815	10	0	0.9104	0.4436	5	0	60	0.5763	0.5462	29.2288	0	0.5763	0.5462
Lachnoptera_ayresii	Mar-May	1	0.51	0.0253	0	0	0	0	0	0	0	0.2065	11.1822	99.7935	88.8178	0	0	0	0	0	0	7.9452	0.2266	0.6644	74.8713	0.1667	0.9895	0.519	0.7976	0	0.9867	0.5204	1	0	0.8685	0.5362	10	0	0.9334	0.5292	5	0	60	0.2266	0.6644	74.8713	0.1667	0.5665	0.6604
Lampides_boeticus	Dec-Feb	0.9573	0.1004	0.431	0.0061	24.0371	31.1267	1.6799	2.9277	0.9298	2.2812	10.5541	5.7646	9.8958	3.8056	34.97	11.5859	10.251	19.944	7.6824	22.5642	8.7782	0.2921	0.4899	35.8917	0.2921	0.6491	0.2595	10.3945	0.1224	0.9268	0.125	1	0.0133	0.6577	0.2551	10	0.12	0.7838	0.1988	5	0.0655	500	0.2554	0.5244	39.8883	0.3212	0.9923	0.0367
Lampides_boeticus	Sep-Nov	0.9095	0.0829	0.8699	0.0069	18.1935	20.5545	7.0007	12.09	2.8811	6.2331	2.7538	3.1791	12.4867	6.4984	25.6128	31.5054	17.7746	13.7149	13.2967	6.2246	8.6994	0.2778	0.4824	31.8103	0.2775	0.5999	0.2279	9.6502	0.0798	0.9007	0.0862	1	0.0095	0.5918	0.2308	10	0.0841	0.7254	0.1698	5	0.0468	500	0.2584	0.5074	34.0273	0.2931	0.9806	0.041
Lampides_boeticus	Mar-May	0.5858	0.0856	3.6787	0.042	15.4175	4.0636	8.2065	8.4549	7.9889	21.5048	6.9605	21.4489	25.1498	2.5395	4.22	4.8938	19.6652	25.0616	12.3915	12.0329	8.3351	0.226	0.4189	25.5257	0.226	0.4167	0.1909	9.4855	0.0861	0.779	0.0346	1	0.0229	0.4068	0.1992	10	0.0891	0.5328	0.1113	5	0.0511	500	0.2303	0.4111	24.967	0.2202	0.9995	4.00E-04
Lampides_boeticus	Jun-Aug	0.6001	0.0541	3.1838	0.0338	7.8036	4.5186	14.9628	3.7268	2.2953	8.84	7.2385	6.8896	5.6342	2.6803	9.9107	6.1175	39.3638	54.7517	12.7911	12.4755	8.1472	0.2009	0.355	22.4636	0.2008	0.3453	0.1619	10.5366	0.1	0.7888	0.0264	1	0.0136	0.3561	0.1513	10	0.097	0.5064	0.0771	5	0.0509	500	0.2285	0.3091	19.2305	0.1707	0.9896	0.0069
Lasiommata_megera	Sep-Nov	0.8196	0.0888	1.6074	0.0182	20.8091	16.3743	15.9865	4.8972	15.2272	19.7895	6.3979	10.5079	7.4036	13.5721	1.5863	4.2978	7.3473	3.583	25.242	26.9781	8.7192	0.2772	0.5591	33.2506	0.2772	0.6119	0.1959	6.6922	0.0806	0.8639	0.0724	1	0.0144	0.5331	0.263	10	0.0966	0.6637	0.1656	5	0.0624	500	0.2912	0.5436	31.4168	0.2579	0.9776	0.0237
Lasiommata_megera	Dec-Feb	0.7859	0.0682	1.3883	0.017	34.1485	15.5902	3.9005	8.0843	19.8473	31.7315	3.3531	5.2391	9.1902	12.1151	0.7227	1.6314	12.159	9.3621	16.6787	16.2462	8.4331	0.252	0.3966	26.6448	0.252	0.4596	0.2045	11.3782	0.1178	0.8136	0.0564	1	0.0136	0.4885	0.1887	10	0.1059	0.6244	0.1265	5	0.053	500	0.2328	0.4194	28.8301	0.2666	0.9761	0.0017
Lasiommata_megera	Jun-Aug	0.6791	0.0676	1.8249	0.0226	8.0968	7.0644	20.8697	3.7025	9.4744	11.5929	5.0447	7.8252	6.497	11.7018	2.0159	5.2136	5.0791	6.5489	42.9224	46.3506	8.4977	0.2441	0.5504	27.3609	0.2441	0.4903	0.172	6.4075	0.0683	0.749	0.0447	1	0.0131	0.4141	0.245	10	0.0962	0.5311	0.1392	5	0.0563	500	0.3123	0.4125	18.1026	0.1555	0.9874	0.0022
Lasiommata_megera	Mar-May	0.6664	0.0687	1.9664	0.0202	7.7747	4.3658	13.8933	3.9629	10.2791	18.4736	6.1581	7.1235	6.6368	8.2499	2.9231	6.1647	7.3622	6.9959	44.9726	44.6637	8.4425	0.2392	0.5013	25.5721	0.2393	0.464	0.1727	7.3201	0.0751	0.7444	0.0437	1	0.0097	0.4069	0.2226	10	0.0993	0.5297	0.1295	5	0.0531	500	0.2882	0.3999	19.2264	0.1787	0.9947	4.00E-04
Leptotes_marina	Sep-Nov	0.7549	0.082	2.3465	0.0159	14.6625	14.7033	11.8906	7.5222	4.4149	10.7312	30.6078	13.0713	9.8692	11.4089	3.9355	4.2568	6.1377	8.7785	18.4818	29.5277	8.3011	0.2377	0.3554	30.7525	0.2381	0.4028	0.2338	16.8591	0.1349	0.8363	0.047	1	0.0106	0.5247	0.1729	10	0.0661	0.6544	0.1183	5	0.0423	500	0.2286	0.3664	31.761	0.2381	0.9584	0.014
Leptotes_marina	Dec-Feb	0.9054	0.0547	0.5269	0.0142	11.6413	11.4442	1.7422	2.0448	26.9944	29.9292	22.0362	4.5265	9.7317	16.6884	8.8064	14.2536	5.2321	7.4072	13.8157	13.706	8.6046	0.2943	0.4244	30.9196	0.2943	0.5456	0.2522	11.9814	0.1188	0.8677	0.0777	1	0.0266	0.5847	0.2296	10	0.1064	0.707	0.1718	5	0.0674	500	0.2177	0.4977	39.5702	0.3475	0.9868	0.0076
Leptotes_marina	Mar-May	0.837	0.0581	1.5158	0.0189	8.2272	11.9165	13.1662	11.0272	3.7756	18.1063	26.4888	6.0375	18.6128	24.4432	4.5529	6.1191	17.2243	15.8751	7.9523	6.475	8.347	0.2875	0.3341	27.4394	0.2875	0.4217	0.2509	16.347	0.1821	0.8759	0.051	1	0.0134	0.5321	0.1807	10	0.106	0.6663	0.1143	5	0.0597	500	0.2328	0.3624	32.9871	0.3307	0.9963	0.0027
Leptotes_marina	Jun-Aug	0.8447	0.0561	1.5237	0.016	7.398	11.7342	15.003	19.754	2.4022	11.4953	45.2476	10.2905	10.5446	16.4017	4.1223	11.6758	3.7264	7.672	11.5559	10.9766	8.1461	0.26	0.2639	28.1611	0.2597	0.3449	0.2164	21.4473	0.2038	0.8781	0.048	1	0.015	0.5537	0.1344	10	0.0889	0.6919	0.0972	5	0.0549	500	0.1432	0.3649	40.6898	0.3566	0.9973	0.0013
Leptotes_pirithous	Sep-Nov	0.7387	0.06	1.9642	0.0175	28.2164	18.2788	3.0426	7.9522	4.6971	25.9548	7.5304	5.3463	16.9083	10.732	16.1757	8.1468	16.9029	18.8385	6.5265	4.7506	8.3203	0.2246	0.3699	26.4969	0.2252	0.4106	0.1972	11.9412	0.1204	0.8142	0.0426	1	0.0155	0.4496	0.1728	10	0.1029	0.5896	0.1036	5	0.0466	500	0.2342	0.3555	25.4347	0.2117	0.9636	0.0078
Leptotes_pirithous	Dec-Feb	0.8621	0.0462	0.7089	0.0055	10.5485	10.3772	0.5645	1.0673	1.6751	3.4331	13.8452	9.2564	27.9175	13.3652	26.1891	21.606	11.2508	21.9961	8.0093	18.8987	8.3653	0.2277	0.3908	25.8073	0.2287	0.4295	0.1726	11.4534	0.1295	0.8378	0.0538	1	0.0138	0.4644	0.1547	10	0.1212	0.628	0.0994	5	0.0716	500	0.1468	0.5395	37.5355	0.2782	0.9799	0.0047
Leptotes_pirithous	Mar-May	0.6941	0.0908	2.1999	0.0194	4.2832	1.448	12.0088	11.9218	13.9045	31.5974	10.0981	15.3502	25.4341	4.208	6.6431	2.0359	20.7405	25.9832	6.8876	7.4554	8.4659	0.2465	0.4255	28.5834	0.2465	0.4749	0.226	9.9971	0.0857	0.7715	0.0515	1	0.0141	0.4748	0.2262	10	0.0857	0.5895	0.1489	5	0.0446	500	0.265	0.4047	26.4883	0.223	0.9696	0.0048
Leptotes_pirithous	Jun-Aug	0.6181	0.1063	3.8383	0.0285	21.4814	6.9227	8.6769	13.9228	11.6466	34.203	8.5025	13.6839	18.7925	6.8059	8.84	1.4137	12.8199	15.3012	9.2402	7.7468	8.3722	0.2541	0.3722	24.6198	0.2541	0.4325	0.2039	10.913	0.0962	0.7767	0.0439	1	0.0124	0.4503	0.1931	10	0.0832	0.5769	0.1237	5	0.0372	500	0.238	0.3943	26.4103	0.2675	0.9963	2.00E-04
Leptotes_plinius	Dec-Feb	0.7946	0.0651	1.8521	0.0228	23.53	30.0842	33.4776	28.6794	13.0479	5.7338	1.1218	1.9146	6.7131	8.4993	4.1022	9.5208	5.9592	3.3341	12.0482	12.2339	8.2602	0.2289	0.3025	29.8923	0.228	0.3866	0.2143	17.8688	0.1466	0.8508	0.0483	1	0.0163	0.5349	0.1582	10	0.0879	0.6667	0.1158	5	0.0619	500	0.0906	0.5117	47.3948	0.3355	0.9233	0.0277
Leptotes_plinius	Jun-Aug	0.939	0.0324	0.1459	0	18.7554	19.8459	7.5699	9.7228	12.8425	16.7745	8.6693	4.2456	23.1043	24.9117	5.3241	10.1669	4.5131	6.7072	19.2214	7.6254	8.5627	0.2489	0.4115	32.7494	0.2514	0.5232	0.2383	13.1091	0.1148	0.8715	0.0898	1	0.0219	0.5874	0.2089	10	0.0929	0.7164	0.1572	5	0.0546	500	0.1728	0.5191	41.7593	0.3005	0.939	0.0324
Leptotes_plinius	Mar-May	0.9393	0.1063	0.5169	0	18.9998	21.6951	20.3445	36.3392	7.6877	0.1259	5.8118	0	14.0106	1.4009	10.2909	39.0052	3.0646	0	19.7901	1.4337	8.8822	0.3483	0.4969	35.3925	0.3457	0.7202	0.3182	8.5817	0.1049	0.9126	0.1409	1	0.0062	0.6942	0.332	10	0.1173	0.7933	0.275	5	0.0494	500	0.1223	0.7212	63.5994	0.4877	0.9393	0.1063
Leptotes_plinius	Sep-Nov	0.7247	0.0765	2.5423	0.0076	16.8969	14.7391	10.3415	11.4398	12.9573	15.3235	7.4558	5.9288	13.3215	13.1468	7.4336	21.2363	17.0268	10.6906	14.5665	7.4951	8.2917	0.2046	0.3794	30.6354	0.2061	0.3989	0.2054	14.4471	0.1107	0.8182	0.0486	1	0	0.4862	0.1654	10	0.0649	0.6229	0.1098	5	0.0458	500	0.1785	0.4143	33.9252	0.2137	0.7786	0.0615
Lerodea_eufala	Dec-Feb	0.9289	0.1028	0.7188	0	17.683	25.2094	0.3572	0.5899	10.1162	10.9307	25.9888	23.4642	6.1932	3.1411	27.5417	24.074	6.7328	0.2038	5.387	12.387	8.7737	0.2787	0.5413	38.0186	0.2787	0.6462	0.2574	9.536	0.1107	0.913	0.1125	1	0.0082	0.6362	0.2616	10	0.1189	0.759	0.1971	5	0.0574	500	0.132	0.6704	59.0703	0.3811	0.9289	0.1028
Lerodea_eufala	Sep-Nov	0.7933	0.0829	2.2789	0.0185	28.5576	31.4163	2.6779	7.1316	4.0226	4.0022	18.7969	23.952	15.7352	8.2806	15.6006	16.3635	10.3876	6.0129	4.2217	2.8409	8.4769	0.2462	0.3955	29.0336	0.2462	0.4802	0.2117	11.9683	0.1323	0.8757	0.0612	1	0.0092	0.5226	0.187	10	0.1231	0.6695	0.1191	5	0.0677	500	0.1811	0.5062	37.0662	0.2985	0.9637	0.0278
Lerodea_eufala	Jun-Aug	0.8262	0.0561	1.1126	0.0167	18.9331	34.9551	12.4001	6.8747	2.6244	3.9471	17.9145	12.7245	25.4099	13.4483	9.9691	10.0236	10.3864	11.3756	2.3625	6.6511	8.377	0.2556	0.3485	26.0122	0.2556	0.4346	0.2047	13.1389	0.1673	0.8348	0.0541	1	0.0167	0.4997	0.1739	10	0.1422	0.6386	0.1185	5	0.0827	500	0.221	0.3919	29.6648	0.2872	0.9874	0.002
Lerodea_eufala	Mar-May	0.9131	0.0771	0.6551	0.0071	19.2225	22.6942	4.4692	12.7854	5.8081	2.3094	21.5067	4.8178	24.5907	18.9098	11.7007	6.5986	10.6287	29.2726	2.0735	2.6122	8.6547	0.2842	0.453	31.3704	0.2844	0.5737	0.2336	10.7967	0.1445	0.8905	0.0897	1	0.0166	0.5912	0.2258	10	0.1351	0.7236	0.1663	5	0.0853	500	0.1783	0.5787	44.6644	0.3626	0.973	0.0282
Libythea_celtis	Sep-Nov	0.593	0.1918	6.1099	0	57.253	59.2823	0.4604	2.9659	0	0.0236	13.0272	10.8102	0	0	11.4584	18.0899	1.6977	4.1135	16.1034	4.7147	8.5809	0.1978	0.5648	40.2241	0.2174	0.5329	0.236	8.8066	0.1304	0.782	0.071	1	0	0.5103	0.2561	10	0.1304	0.6223	0.1727	5	0	500	0.1978	0.5648	40.2241	0.1739	0.5672	0.2088
Libythea_celtis	Jun-Aug	0.672	0.1256	4.2021	0	17.907	15.7563	11.9144	10.1976	5.7867	13.2232	6.8048	6.5664	5.6018	3.0464	11.7658	18.4354	21.6914	12.1888	18.5282	20.5858	8.5046	0.1755	0.5412	39.9196	0.1795	0.4937	0.2184	10.9339	0.0128	0.8428	0.0566	1	0	0.513	0.2062	10	0.0128	0.6441	0.138	5	0.0128	500	0.1131	0.6583	51.4463	0.1923	0.672	0.1256
Libythea_celtis	Mar-May	0.882	0.0842	0.7582	0.0059	15.6103	11.5942	9.4633	4.0062	17.9738	30.0464	10.6499	18.9311	8.7678	11.5436	3.5122	4.0354	5.0022	3.2605	29.0205	16.5824	8.7695	0.2891	0.5192	34.6585	0.2891	0.6434	0.2593	7.6875	0.0762	0.8655	0.0954	1	0.0137	0.597	0.2893	10	0.0918	0.7079	0.2101	5	0.0527	500	0.2738	0.5333	36.4248	0.2988	0.9466	0.0368
Libythea_celtis	Dec-Feb	0.7741	0.0757	1.8755	0.0317	26.9097	19.9809	3.1677	2.4687	18.1033	16.6004	8.1234	6.6778	14.0108	21.6943	2.7015	6.6572	8.5786	4.1664	18.4051	21.7544	8.3852	0.2488	0.336	27.0867	0.2488	0.4381	0.2123	13.7295	0.1537	0.832	0.0526	1	0.0293	0.5133	0.1777	10	0.1195	0.6462	0.1262	5	0.0732	500	0.1926	0.4088	33.0084	0.2756	0.9642	0.0111
Libythea_labdaca	Jun-Aug	1	0.6321	0.01	0	0	0	0	0	0	0	0	0	0	0	0	0	0	0	0	0	9.2103	1	0.6321	0.01	0	1	0.6321	0.01	0	NA	NA	NA	NA	NA	NA	NA	NA	NA	NA	NA	NA	20	1	0.6321	0.01	0	1	0.6321
Libythea_labdaca	Mar-May	0.6121	0.1919	8.1445	0	5.4812	13.2615	1.9631	10.5655	0.7663	0.8857	36.8298	30.8759	9.8389	5.9825	2.3423	0.0787	17.2389	29.1404	25.5396	9.2097	8.5689	0.1111	0.6868	54.1741	0.1111	0.5329	0.2326	11.7114	0	0.8902	0.0717	1	0	0.5687	0.2157	10	0	0.7029	0.1479	5	0	400	0.1482	0.6105	46.7994	0	0.1482	0.6105
Libythea_laius	Jun-Aug	1	0.3541	0.0056	0	73.8972	47.9755	0	0	0	0	0	0	0	0	26.1028	52.0245	0	0	0	0	8.9626	0.2857	0.6604	59.6377	0.2857	0.9517	0.42	2.6291	0	0.9809	0.4027	1	0	0.8326	0.4699	10	0	0.9112	0.4367	5	0	60	0.404	0.6201	46.9785	0	0.404	0.6201
Libythea_laius	Mar-May	0.6011	0.1273	6.9846	0	10.6274	40.2943	24.4294	1.735	11.7385	3.6552	0.2885	19.806	10.3037	24.7675	0.0607	0	12.2485	0	30.3033	9.742	7.9189	0.1673	0.2843	36.7118	0.125	0.3405	0.2213	21.9283	0	0.8558	0.0458	1	0	0.5336	0.1537	10	0	0.6587	0.0935	5	0	380	0.0072	0.9928	78.7332	0.25	0.3302	0.2247
Libythea_lepita	Sep-Nov	1	0.5469	0.0079	0	0	0	0	0	100	100	0	0	0	0	0	0	0	0	0	0	9.2063	0.6298	0.6512	33.4078	0.2308	0.9937	0.5496	0.5101	0	0.9868	0.551	1	0	0.877	0.5704	10	0	0.9351	0.5648	5	0	60	0.6688	0.6392	29.3416	0.1538	0.8641	0.5718
Libythea_lepita	Mar-May	0.8086	0.0696	0.931	0	25.3484	15.1938	9.7595	19.0997	5.0366	12.4175	20.0938	13.2481	3.0284	4.8849	11.9225	4.3235	20.2297	20.7975	4.5811	10.0349	8.6962	0.2769	0.5365	33.4402	0.2769	0.5979	0.2432	6.7219	0.0615	0.803	0.0727	1	0.0154	0.5355	0.2958	10	0.0923	0.6384	0.2052	5	0.0615	500	0.1435	0.7032	54.9041	0.3846	0.8086	0.0696
Libythea_lepita	Jun-Aug	0.9841	0.2997	0.5477	0	5.2693	21.9291	0	0	0	0	34.8355	43.8789	0	0	59.8952	34.192	0	0	0	0	9.095	0.3659	0.5893	47.0368	0.3659	0.8902	0.4091	5.7419	0.0244	0.9738	0.3474	1	0	0.8197	0.4306	10	0.0488	0.9027	0.4067	5	0.0244	180	0.2864	0.6105	55.2086	0.3902	0.9635	0.3841
Libythea_lepita	Dec-Feb	0.6512	0.1601	3.899	0.011	22.1022	22.0498	7.0599	11.4237	18.2458	9.651	1.8488	4.931	2.6857	4.4554	14.108	10.1802	22.0868	22.6555	11.8629	14.6534	8.6012	0.2286	0.5344	36.5864	0.2308	0.5437	0.2433	8.3434	0.0549	0.7747	0.0801	1	0.011	0.5131	0.2677	10	0.0659	0.6193	0.1823	5	0.044	500	0.1628	0.6245	47.044	0.2637	0.7929	0.0679
Libythea_myrrha	Jun-Aug	0.4858	0.1143	5.8536	0	41.1307	43.1449	21.6522	15.1554	1.0066	0.5879	1.7113	0.6497	20.7674	28.9161	11.4021	4.3532	2.3297	7.1928	0	0	8.1503	0.2143	0.2989	23.4355	0.2143	0.3464	0.1968	12.6569	0.1429	0.7608	0.0255	1	0	0.3921	0.1684	10	0.0714	0.512	0.0987	5	0	500	0.1047	0.6019	40.7801	0.25	0.4858	0.1143
Libythea_myrrha	Dec-Feb	0.8822	0.294	3.6427	0	93.0087	94.4752	0	0	0	0	0	0	0	0	0	0	4.075	0	2.9164	5.5248	9.072	0.3077	0.6727	49.2914	0.3077	0.8707	0.3012	4.1091	0	0.9574	0.2224	1	0	0.7454	0.3692	10	0	0.8496	0.3144	5	0	200	0.3049	0.6736	49.6463	0.3077	0.7405	0.3722
Libythea_myrrha	Mar-May	0.6405	0.2163	8.2284	0	65.3617	63.8742	0.137	0	4.3005	20.0189	2.4968	4.7307	0	0	0.2167	0	0.178	5.0385	27.3094	6.3377	8.7153	0.2593	0.5126	35.3377	0.2727	0.6095	0.2365	9.5338	0	0.9117	0.0945	1	0	0.5991	0.2426	10	0	0.7344	0.1674	5	0	280	0.4455	0.3363	18.5002	0	0.4455	0.3363
Libythea_myrrha	Sep-Nov	0.8131	0.073	2.2225	0	49.8611	50.7967	33.9351	32.407	0	0	0.3852	2.1151	5.0061	3.4683	0	0	10.8125	11.2128	0	0	8.3613	0.2	0.3846	32.4641	0.2	0.4278	0.2087	14.5249	0.1	0.8936	0.0535	1	0	0.526	0.1546	10	0.0333	0.6841	0.1023	5	0.0333	500	0.1158	0.6305	45.8273	0.2	0.8131	0.073
Libytheana_carinenta	Dec-Feb	0.9191	0.0642	0.5071	0.0096	19.3882	17.8945	1.7269	13.3993	6.9746	19.7756	9.9661	2.5702	31.6497	20.979	6.3732	5.6328	6.1386	7.7047	17.7827	12.044	8.6043	0.2814	0.4213	30.1944	0.2814	0.5455	0.2271	11.4526	0.1413	0.8847	0.0852	1	0.0228	0.5776	0.2096	10	0.1269	0.717	0.1507	5	0.0754	500	0.1388	0.6029	48.4928	0.4072	0.9941	0.0039
Libytheana_carinenta	Sep-Nov	0.7174	0.0316	1.7861	0.0399	20.3204	25.1563	17.171	3.6405	5.7619	13.1352	10.0532	9.7312	13.9298	16.9769	6.4556	8.6568	17.4938	5.7269	8.8142	16.9762	7.8332	0.2343	0.1807	19.0064	0.2343	0.2522	0.1669	17.6516	0.2197	0.7883	0.0236	1	0.0307	0.3903	0.1023	10	0.1413	0.5414	0.061	5	0.0899	500	0.1109	0.3246	32.6812	0.3172	0.9848	0.0011
Libytheana_carinenta	Jun-Aug	0.9311	0.0435	0.2866	0.0082	20.2944	33.9111	2.0474	4.2798	3.7639	6.7283	13.3019	11.2073	24.6448	14.5139	6.7673	9.918	10.2358	3.4603	18.9447	15.9814	8.538	0.2925	0.3863	28.4185	0.2924	0.5104	0.237	12.7298	0.1588	0.8737	0.0757	1	0.0235	0.5657	0.2077	10	0.136	0.6981	0.1438	5	0.0818	500	0.2593	0.4128	31.7292	0.3224	0.9952	0.0024
Libytheana_carinenta	Mar-May	0.787	0.0995	1.8324	0.0226	23.098	35.6448	15.2723	5.2643	8.0056	3.531	8.8834	3.0689	4.1987	2.3249	8.9637	11.2446	17.4711	23.1652	14.1071	15.7564	8.655	0.2757	0.506	30.8705	0.2757	0.5737	0.2198	8.1833	0.0799	0.8404	0.0713	1	0.0172	0.5344	0.2482	10	0.0929	0.6591	0.166	5	0.0531	500	0.3003	0.4726	27.9819	0.2464	0.995	0.0016
Limenitis_archippus	Sep-Nov	0.8083	0.0755	1.638	0.0196	55.4164	48.3934	1.9059	13.2216	10.1803	9.006	10.2621	6.7809	3.6771	2.6745	11.9932	11.9252	5.2302	4.6226	1.3349	3.3757	8.4431	0.2255	0.4323	28.8389	0.2255	0.4643	0.1859	11.9123	0.1029	0.8511	0.0582	1	0.0196	0.5098	0.168	10	0.0882	0.6588	0.1216	5	0.049	500	0.2268	0.4304	28.6807	0.2206	0.9454	0.0241
Limenitis_archippus	Dec-Feb	0.9103	0.0434	0.4189	0	41.4023	49.9736	8.6791	4.974	13.1587	5.647	8.2715	13.4825	11.9444	7.755	4.6943	4.6062	5.7874	10.4378	6.0624	3.1239	8.4493	0.2513	0.3617	27.7424	0.2513	0.4671	0.2095	12.6432	0.1347	0.8603	0.0614	1	0.0155	0.5245	0.1792	10	0.114	0.6685	0.1234	5	0.057	500	0.1836	0.4566	35.307	0.3031	0.9103	0.0434
Limenitis_archippus	Jun-Aug	0.7342	0.0707	1.8892	0.0179	15.0262	30.0978	16.7256	17.3688	26.9242	13.1793	2.2461	2.5188	1.5153	0.3675	24.0202	14.265	6.9333	14.0281	6.6092	8.1747	8.4817	0.2594	0.454	28.3968	0.2594	0.4823	0.2232	9.5244	0.1011	0.8038	0.0492	1	0.0098	0.4734	0.2315	10	0.1063	0.5936	0.1387	5	0.059	500	0.2622	0.4501	28.0436	0.253	0.9886	0.0014
Limenitis_archippus	Mar-May	0.7201	0.0681	2.4063	0.0292	19.629	36.1795	10.7293	17.8578	43.3048	6.4692	1.0698	3.333	0.5997	0.7729	9.7796	5.9059	13.4518	26.8706	1.4362	2.6111	8.3729	0.2382	0.403	26.1107	0.2382	0.4328	0.1942	10.6662	0.1094	0.8236	0.0468	1	0.0126	0.4465	0.1837	10	0.102	0.5932	0.1029	5	0.0616	500	0.192	0.4769	32.2978	0.2822	0.9895	0.0018
Lycaena_helloides	Mar-May	0.9181	0.1884	1.4826	0.0063	3.3651	4.3312	17.605	8.082	13.6209	17.9374	7.7485	5.8107	32.4777	36.8707	14.3975	12.9765	9.4149	8.3745	1.3704	5.617	8.9472	0.3344	0.5561	36.8929	0.3344	0.7686	0.2898	6.9984	0.0789	0.937	0.1669	1	0.0063	0.7055	0.3216	10	0.1009	0.8158	0.2651	5	0.0536	500	0.3631	0.5277	33.978	0.2934	0.9886	0.0764
Lycaena_helloides	Jun-Aug	0.998	0.3087	0.0705	0	0	0	17.939	18.0513	3.2977	2.4168	5.6809	7.4934	48.7981	46.784	7.3483	9.2726	0	0	16.936	15.9819	9.1343	0.377	0.6492	46.6998	0.377	0.9267	0.3933	3.5519	0.0357	0.977	0.3535	1	0	0.8141	0.4503	10	0.0754	0.9003	0.4081	5	0.0397	100	0.2052	0.6995	67.3454	0.5159	0.976	0.3574
Lycaena_hippothoe	Sep-Nov	0.7355	0.0573	1.742	0.0257	53.597	35.6392	7.9738	9.7496	3.775	12.5064	5.241	5.6476	2.473	5.8423	4.1782	1.7378	7.0163	2.2386	15.7456	26.6384	8.3547	0.2163	0.3915	25.9929	0.2161	0.425	0.184	10.7886	0.0911	0.7977	0.0417	1	0.021	0.4418	0.1757	10	0.0841	0.5777	0.1144	5	0.0514	500	0.2074	0.4098	27.0608	0.2208	0.955	0.0098
Lycaena_hippothoe	Jun-Aug	0.7287	0.0396	1.4773	0.022	20.7169	46.9848	12.6027	4.5471	33.8572	5.6473	4.2767	7.1159	17.9245	9.2645	2.1079	2.9013	7.209	22.1534	1.305	1.3856	7.9465	0.2257	0.2066	20.6861	0.2258	0.2825	0.166	16.5642	0.1891	0.7652	0.0327	1	0.0176	0.4096	0.1116	10	0.1276	0.5574	0.0741	5	0.0762	500	0.1553	0.2816	27.5777	0.2581	0.8997	0.0063
Lycaena_hippothoe	Mar-May	0.6448	0.0766	2.1255	0.0294	39.7346	52.2165	19.3548	3.3739	7.6042	6.3711	6.9592	8.9024	2.5494	6.2569	5.6628	4.1982	10.1202	9.2214	8.0148	9.4596	8.3498	0.2155	0.4191	27.5895	0.2155	0.4229	0.2084	9.9229	0.0881	0.7202	0.0468	1	0.0216	0.4215	0.2092	10	0.0889	0.5342	0.1325	5	0.0555	500	0.2238	0.4055	26.5396	0.2044	0.9917	0.001
Lycaena_hippothoe	Dec-Feb	0.8739	0.0671	0.8449	0.0125	30.2593	26.2391	0.0415	0	0.0125	0	6.2748	8.6293	12.1843	12.1696	2.6422	12.0957	29.6052	3.8305	18.9802	37.0358	8.6655	0.2375	0.5181	35.2282	0.2375	0.5799	0.2394	9.5078	0.0625	0.8614	0.0723	1	0.025	0.5696	0.2457	10	0.0625	0.6915	0.1794	5	0.05	500	0.2969	0.4301	28.6836	0.15	0.9413	0.0385
Lycaena_phlaeas	Sep-Nov	0.7595	0.062	1.42	0.0264	14.263	20.2664	19.7437	1.0423	2.1955	8.4384	13.8387	26.4317	8.7981	14.5582	22.1931	13.235	13.0282	9.63	5.9396	6.398	8.4734	0.2336	0.4768	28.4053	0.2337	0.4785	0.1959	8.9857	0.0882	0.7937	0.0524	1	0.0209	0.457	0.2087	10	0.0961	0.5857	0.133	5	0.0591	500	0.2355	0.4738	28.1437	0.2304	0.9934	0.0016
Lycaena_phlaeas	Dec-Feb	0.6244	0.0739	3.0114	0.0291	11.2916	13.0364	13.7833	2.4559	2.3352	9.5584	7.4756	10.5821	11.5955	13.3082	1.6496	3.9558	6.1851	6.286	45.6841	40.8172	8.2765	0.2256	0.3654	23.7661	0.2256	0.393	0.1854	10.6625	0.1012	0.7633	0.0381	1	0.0124	0.4061	0.176	10	0.0956	0.5396	0.1031	5	0.0494	500	0.2453	0.3335	21.5955	0.2023	0.9952	8.00E-04
Lycaena_phlaeas	Jun-Aug	0.5928	0.0415	2.2324	0.0268	7.2236	8.488	19.3403	2.9725	3.3892	3.4349	5.878	7.7713	2.358	6.1291	3.2838	2.0532	2.6058	4.8085	55.9215	64.3425	8.0044	0.1767	0.339	19.646	0.1767	0.2993	0.131	9.7698	0.0897	0.7004	0.026	1	0.013	0.2944	0.1362	10	0.0919	0.4444	0.0688	5	0.0539	500	0.2075	0.2532	16.0141	0.1398	0.9975	4.00E-04
Lycaena_phlaeas	Mar-May	0.5675	0.0474	2.1471	0.0297	10.0477	10.36	16.1582	3.9632	6.9288	5.122	5.7937	8.6572	2.1386	6.2201	2.1249	0.8334	1.8783	3.3942	54.9298	61.45	8.0073	0.1758	0.3224	20.0164	0.1758	0.3002	0.141	10.2637	0.0977	0.6596	0.0269	1	0.0171	0.3055	0.138	10	0.0961	0.4387	0.0814	5	0.0576	500	0.1829	0.2982	19.1285	0.1658	0.9984	7.00E-04
Lycaena_rubidus	Jun-Aug	0.853	0.1142	1.3102	0	18.0735	29.2146	28.1113	16.4216	17.1115	7.3634	8.1078	12.6703	13.1437	13.8661	11.118	4.5401	2.914	13.3108	1.4203	2.6132	8.683	0.2712	0.4828	33.9432	0.2712	0.5901	0.2463	10.7624	0.0678	0.869	0.1022	1	0	0.6063	0.2381	10	0.0678	0.7273	0.1935	5	0.0339	500	0.1935	0.5735	43.8203	0.2881	0.853	0.1142
Lycaena_rubidus	Mar-May	0.9482	0.2231	1.1233	0	18.5772	28.5881	1.623	4.1525	12.1045	7.6205	0	0	43.1192	48.2061	8.732	2.585	15.844	8.8478	0	0	9.0035	0.3632	0.5724	36.8814	0.363	0.8131	0.3086	6.3471	0.0548	0.9522	0.2198	1	0	0.7372	0.3404	10	0.1027	0.8437	0.2918	5	0.0479	400	0.2851	0.6333	45.7517	0.4041	0.9482	0.2231
Lycorea_ilione	Jun-Aug	0.7547	0.2424	6.27	0	51.9208	40.0102	20.5809	31.1714	4.5337	5.7095	0	0	0	0	2.9581	0	1.6136	2.5802	18.3929	20.5287	8.8803	0.25	0.6219	43.3971	0.25	0.7189	0.2559	7.7004	0.0278	0.932	0.1306	1	0	0.6658	0.2793	10	0.0556	0.7887	0.2293	5	0	300	0.3081	0.5639	36.0949	0.1389	0.7547	0.2424
Lycorea_ilione	Sep-Nov	0.828	0.2806	4.253	0	60.7011	50.1961	14.1641	26.456	0	0	9.378	7.8911	0.3688	0.2557	7.7324	15.2011	0.5977	0	7.0579	0	9.016	0.3023	0.6346	46.3275	0.2941	0.8233	0.2849	4.4429	0	0.929	0.1735	1	0	0.7129	0.3867	10	0.0588	0.81	0.299	5	0	380	0.1935	0.7177	61.3175	0.3824	0.7437	0.3614
Lycorea_ilione	Dec-Feb	0.8706	0.2931	3.2254	0	31.1052	43.2653	0	0	0.243	4.8123	53.5683	40.4873	4.6721	0	9.5869	11.4351	0.8246	0	0	0	9.0683	0.25	0.7045	57.85	0.25	0.8675	0.2951	3.3498	0	0.9346	0.2079	1	0	0.7331	0.4057	10	0.05	0.8289	0.3262	5	0	100	0.2095	0.7228	63.6993	0.25	0.7838	0.3602
Lycorea_ilione	Mar-May	0.6233	0.0834	2.7054	0	38.3308	30.841	21.127	24.5438	2.758	16.9494	12.6722	6.4071	5.6156	6.7655	0	0	3.1666	1.5565	16.3298	12.9367	8.3237	0.2177	0.4171	26.678	0.2333	0.412	0.1927	9.7793	0.0667	0.728	0.0452	1	0	0.4077	0.1961	10	0.0667	0.5326	0.1159	5	0.0333	500	0.2774	0.3392	19.7911	0.0667	0.6233	0.0834
Manataria_hercyna	Sep-Nov	0.9791	0.1908	0.4841	0	45.488	45.7837	31.3556	26.3874	0.5032	0	2.544	3.673	0.4891	0	3.5256	11.8308	4.1125	2.489	11.9821	9.8361	9.0126	0.3206	0.5946	43.7356	0.3125	0.8205	0.3025	6.0992	0.0417	0.9602	0.2118	1	0.0208	0.7391	0.3472	10	0.0833	0.8463	0.287	5	0.0208	360	0.2151	0.6675	56.4906	0.3958	0.9791	0.1908
Manataria_hercyna	Jun-Aug	0.5442	0.164	8.3986	0.0119	27.0755	21.2815	9.0858	14.2441	2.9942	13.014	15.7878	7.9642	4.8787	9.071	11.2107	14.8676	15.925	9.4555	13.0423	10.1021	8.4073	0.1548	0.5189	39.4493	0.1548	0.4479	0.211	12.8545	0.0357	0.84	0.0546	1	0	0.5064	0.1812	10	0.0119	0.6436	0.1227	5	0.0119	500	0.147	0.5386	40.7548	0.1548	0.7553	0.0813
Manataria_hercyna	Dec-Feb	0.941	0.2409	1.6801	0	6.4368	0	18.116	0	0	0	44.2713	32.7532	19.9179	58.1381	0	0	7.2657	2.3931	3.9922	6.7156	9.0489	0.3863	0.5722	39.4093	0.3871	0.8509	0.3308	5.2104	0.0645	0.9625	0.2333	1	0	0.7611	0.402	10	0.0968	0.8553	0.328	5	0.0645	100	0.1784	0.6941	63.7756	0.4839	0.941	0.2409
Manataria_hercyna	Mar-May	0.8504	0.2726	3.9499	0	37.3514	14.4711	3.0061	0.727	3.8803	9.8844	43.5587	45.1219	0	0	12.2033	29.7956	0	0	2.00E-04	0	8.9819	0.3015	0.6045	43.5322	0.2927	0.7957	0.3048	6.3017	0	0.9376	0.191	1	0	0.7203	0.3416	10	0.0244	0.825	0.2885	5	0	200	0.3304	0.5845	40.2462	0.2439	0.7803	0.3118
Maniola_jurtina	Dec-Feb	0.7331	0.0986	1.978	0.0166	21.6864	17.0422	2.2107	10.1558	3.6378	21.8864	3.0197	4.5134	22.2589	18.2394	2.3709	2.1758	20.2785	10.6796	24.5371	15.3075	8.6853	0.2578	0.605	35.701	0.2579	0.5915	0.2111	5.8457	0.042	0.8042	0.0586	1	0.0096	0.5081	0.3001	10	0.0647	0.6139	0.1872	5	0.0376	500	0.2983	0.5615	29.6943	0.2037	0.9216	0.0248
Maniola_jurtina	Sep-Nov	0.6941	0.0812	2.2241	0.0204	22.7927	30.7574	25.1525	20.4192	18.6968	6.2864	3.6525	2.7528	2.0086	5.8368	9.2648	13.7546	8.1423	10.2739	10.2896	9.9188	8.4944	0.2356	0.4796	29.6523	0.2356	0.4882	0.2038	8.5044	0.0739	0.7834	0.051	1	0.0112	0.4583	0.2308	10	0.0847	0.5784	0.1426	5	0.049	500	0.2877	0.4087	23.3937	0.1775	0.9979	0.0013
Maniola_jurtina	Jun-Aug	0.5376	0.0532	2.1633	0.0221	4.2321	3.9209	11.0546	0.9247	14.3205	5.2056	2.8572	5.1707	1.6661	8.2335	0.9864	1.5209	8.8316	10.2505	56.0514	64.7733	8.1947	0.2005	0.4672	22.3112	0.2005	0.3621	0.1514	6.9303	0.0623	0.6406	0.0285	1	0.0123	0.3076	0.2209	10	0.0887	0.4124	0.1104	5	0.0476	500	0.2694	0.2956	13.1278	0.1158	0.9976	5.00E-04
Maniola_jurtina	Mar-May	0.4912	0.0592	2.8489	0.0273	6.5775	6.0633	13.849	4.8023	11.1364	2.4291	0.9089	2.9397	1.1883	7.0976	1.3414	1.2941	3.9875	9.7393	61.011	65.6347	8.1444	0.1899	0.4586	21.5182	0.1899	0.3444	0.144	7.188	0.0658	0.6476	0.0259	1	0.0116	0.2927	0.2039	10	0.0909	0.4023	0.1026	5	0.0452	500	0.2428	0.2973	14.1159	0.1231	0.9967	0.001
Marpesia_berania	Jun-Aug	0.7235	0.238	4.9117	0	67.8949	81.5257	2.8561	0.5167	0.1252	0	16.2607	10.1652	2.321	0	0.0045	0	3.0053	0	7.5323	7.7924	8.8242	0.3158	0.5179	33.8299	0.3158	0.6797	0.2829	6.8551	0	0.8597	0.1121	1	0	0.621	0.3226	10	0.0263	0.7213	0.2404	5	0	340	0.0784	0.823	72.9123	0.4474	0.6231	0.3215
Marpesia_berania	Dec-Feb	0.7737	0.2401	4.1275	0	35.1258	26.8094	13.5792	12.7623	6.6225	15.4329	9.9504	10.5627	7.3078	6.7026	2.2739	0	5.5128	4.3111	19.6276	23.419	8.8348	0.2895	0.5346	39.6376	0.2895	0.6868	0.3083	8.2242	0.0263	0.8779	0.1228	1	0	0.6548	0.3266	10	0.0263	0.7528	0.258	5	0	500	0.1843	0.6328	52.9001	0.2895	0.6928	0.3045
Marpesia_berania	Mar-May	0.6182	0.1986	8.4393	0	21.6285	23.2284	14.7867	11.7832	11.6018	24.6257	9.9581	6.1398	12.9162	11.0936	10.1616	10.4495	11.9044	10.3402	7.0428	2.3396	8.6191	0.1905	0.5569	41.7911	0.1905	0.5536	0.2323	11.2757	0.0238	0.8796	0.0851	1	0	0.5811	0.2189	10	0.0238	0.7159	0.158	5	0	500	0.2008	0.5397	40.3021	0.119	0.5962	0.2101
Marpesia_berania	Sep-Nov	0.506	0.1154	9.1644	0	14.6179	6.4839	21.8019	19.8604	1.8422	5.5326	19.1109	23.4024	9.3039	6.4528	6.3586	13.1763	14.8206	11.2736	12.1439	13.818	8.0283	0.1793	0.2829	30.7762	0.18	0.3066	0.1906	19.8554	0.1	0.8283	0.0375	1	0	0.4857	0.1221	10	0	0.6303	0.081	5	0	500	0.1873	0.2722	29.9236	0.14	0.4706	0.1263
Marpesia_chiron	Jun-Aug	0.9091	0.1677	1.6359	0.0073	12.5223	6.1239	19.296	29.0516	9.3531	24.2391	14.1869	8.0269	5.9998	5.6104	5.2216	3.7493	24.2991	14.1608	9.1212	9.038	8.9056	0.2836	0.585	43.5979	0.2836	0.7373	0.2831	7.8015	0.0685	0.9364	0.1458	1	0.0073	0.6917	0.3154	10	0.088	0.8044	0.2452	5	0.0391	500	0.2624	0.5994	46.1752	0.2983	0.9817	0.0952
Marpesia_chiron	Sep-Nov	0.8703	0.075	0.7922	0.0035	22.7436	22.9196	23.7599	22.1995	4.6384	8.4641	8.0162	6.709	9.0842	10.7171	8.6658	8.0601	12.3186	11.1699	10.7733	9.7607	8.652	0.2367	0.4952	38.6098	0.2367	0.5721	0.2701	10.8844	0.0601	0.8561	0.0855	1	0.0106	0.5885	0.2579	10	0.0565	0.7023	0.1866	5	0.0353	500	0.2464	0.4835	37.4675	0.212	0.9462	0.0263
Marpesia_chiron	Mar-May	0.8782	0.1904	1.9235	0.0104	17.8601	13.421	24.1072	32.852	7.2636	16.8701	18.9007	8.7213	11.8459	14.4645	4.585	6.5967	11.5605	3.5334	3.8769	3.541	8.8918	0.3177	0.5436	38.0853	0.3177	0.7271	0.2821	7.6769	0.0781	0.9141	0.1478	1	0.0104	0.6789	0.3117	10	0.1042	0.7898	0.2524	5	0.0521	500	0.3359	0.5294	36.1611	0.2865	0.9602	0.0802
Marpesia_chiron	Dec-Feb	0.9859	0.1953	0.2622	0	20.7252	16.5798	0.6244	0	7.931	9.8752	43.3617	41.3403	6.4743	6.0176	0.9674	0	19.6764	23.478	0.2395	2.709	9.1084	0.4081	0.5926	41.8949	0.4088	0.903	0.3663	3.606	0.0331	0.9616	0.2778	1	0.011	0.7922	0.4475	10	0.0773	0.8763	0.3856	5	0.0387	120	0.3755	0.6068	45.1881	0.4254	0.9859	0.1953
Marpesia_furcula	Jun-Aug	0.7476	0.2021	5.0023	0	55.2581	63.866	0.6181	0.2794	5.2596	0	0	0	38.8031	35.1704	0	0	0.0612	0.6842	0	0	8.8328	0.2822	0.5879	38.1585	0.2759	0.6855	0.2236	7.1687	0.0345	0.9057	0.1124	1	0	0.6152	0.2653	10	0.0345	0.7477	0.202	5	0	380	0.4022	0.4765	24.8506	0.1379	0.7476	0.2021
Marpesia_furcula	Sep-Nov	0.9149	0.2158	2.1954	0	4.318	0	0	0	24.5698	36.6026	2.2452	0	56.3004	63.3974	6.6077	0	5.945	0	0.0139	0	8.8832	0.3214	0.4781	37.4584	0.3214	0.7209	0.2912	10.4236	0.1071	0.9542	0.1752	1	0	0.7298	0.2896	10	0.1071	0.8409	0.2578	5	0.0357	120	0.2025	0.5666	49.3973	0.3571	0.9149	0.2158
Marpesia_furcula	Mar-May	0.7133	0.217	4.7449	0	31.8253	24.5851	14.9717	12.0774	5.7049	7.9382	1.9205	3.5071	8.6279	0.6798	14.2968	18.8257	8.6834	12.8115	13.9695	19.5752	8.7185	0.1852	0.6029	47.8084	0.1852	0.6115	0.2695	9.4688	0.037	0.8508	0.0867	1	0	0.6012	0.2737	10	0.037	0.7069	0.2217	5	0	440	0.2268	0.5618	41.854	0.037	0.6468	0.2557
Marpesia_furcula	Dec-Feb	0.7157	0.2361	5.4669	0	22.0948	0.2917	12.8918	3.6775	4.9106	0	36.4082	87.8817	17.4353	0	6.2461	7.0834	0	0	0.0132	1.0656	8.8147	0.2993	0.5347	36.2419	0.2917	0.6732	0.2695	7.3083	0	0.8674	0.1198	1	0	0.6199	0.3062	10	0	0.7276	0.2269	5	0	260	0.3036	0.5319	35.7661	0.25	0.5876	0.3293
Marpesia_marcella	Dec-Feb	0.3553	0.0974	7.1309	0	52.8172	45.579	28.8083	32.2378	0.6626	2.0952	0	0	7.0358	9.6233	5.9872	5.661	4.6889	4.8037	0	0	7.8482	0.1591	0.3061	22.9549	0.1724	0.2561	0.1789	12.6385	0.0345	0.6737	0.0199	1	0	0.2958	0.1367	10	0.0345	0.4186	0.0689	5	0	500	0.1776	0.2757	20.4819	0.069	0.3038	0.1313
Marpesia_marcella	Jun-Aug	0.3489	0.0974	6.6221	0	58.1583	45.977	8.5206	14.0034	6.8868	13.7882	2.6704	6.0166	5.2778	1.2645	6.0218	0	8.9296	4.8861	3.5346	14.0642	7.8485	0.0881	0.5354	38.1084	0.0714	0.2561	0.1737	11.6963	0	0.636	0.0203	1	0	0.281	0.1471	10	0	0.3962	0.0733	5	0	500	0.151	0.3553	23.8023	0	0.151	0.3553
Marpesia_marcella	Mar-May	0.4199	0.0487	4.3454	0	58.0835	50.0549	16.8153	8.9554	6.2686	10.6284	1.0548	0.087	12.1745	24.5728	2.9345	3.5457	0.8397	0.8337	1.8292	1.3221	7.6265	0.1162	0.2974	24.4782	0.1304	0.2051	0.1553	14.0672	0.0435	0.6334	0.0184	1	0	0.2654	0.1068	10	0.0435	0.3943	0.0538	5	0.0435	500	0.1484	0.2267	19.7623	0.0435	0.4199	0.0487
Marpesia_marcella	Sep-Nov	0.6159	0.1203	4.9651	0	34.3927	28.2231	16.4057	23.9965	3.9213	3.2801	0.2364	1.0647	16.9237	21.2588	10.2647	3.0474	3.0681	3.4967	14.7873	15.6328	8.4373	0.2	0.492	33.3464	0.2	0.4616	0.1956	10.596	0.0667	0.8269	0.0505	1	0	0.4745	0.1867	10	0.0667	0.6147	0.1208	5	0.0333	320	0.1252	0.6194	46.5233	0.2333	0.6159	0.1203
Marpesia_merops	Jun-Aug	1	0.6321	0.01	0	0	0	0	0	0	0	0	0	0	0	0	0	0	0	0	0	9.2103	1	0.6321	0.01	0	1	0.6321	0.01	0	NA	NA	NA	NA	NA	NA	NA	NA	NA	NA	NA	NA	20	1	0.6321	0.01	0	1	0.6321
Marpesia_merops	Mar-May	0.4205	0.1138	5.415	0	18.7608	7.2139	0.4702	5.4642	18.0979	12.571	0	0	6.1892	19.6312	39.9658	48.1119	13.6339	4.0428	2.8822	2.965	8.0146	0.1599	0.3971	28.171	0.1667	0.3024	0.2022	12.048	0	0.6152	0.0316	1	0	0.3319	0.1779	10	0	0.4312	0.1068	5	0	500	0.1934	0.3443	23.0882	0	0.1934	0.3443
Marpesia_merops	Dec-Feb	0.5838	0.2144	8.007	0	21.8871	15.1417	0.3038	5.3041	0	0	28.7858	35.5778	32.0304	18.9489	14.6285	16.3723	2.3644	8.6553	0	0	8.7052	0.2727	0.5505	32.0137	0.2727	0.6034	0.199	7.2534	0	0.8739	0.0753	1	0	0.5385	0.251	10	0	0.6747	0.1522	5	0	500	0.3963	0.3871	19.0116	0.0455	0.4989	0.2872
Marpesia_merops	Sep-Nov	0.8113	0.2693	3.9456	0	1.0827	0.197	17.718	26.6219	30.7482	23.7272	20.8097	26.2641	16.1636	12.6041	0	0	10.5958	9.4625	2.882	1.1233	8.9687	0.3393	0.5931	39.9459	0.35	0.7853	0.2897	5.0345	0	0.9068	0.1576	1	0	0.6859	0.3585	10	0	0.786	0.2891	5	0	200	0.3763	0.5733	35.8054	0.2	0.6493	0.3865
Marpesia_petreus	Jun-Aug	0.8973	0.1358	1.3758	0.0038	19.6734	8.1453	13.2546	28.3291	12.6973	14.9931	2.5635	2.7798	19.1553	13.4119	6.1427	4.6952	13.3763	13.4471	13.137	14.1985	8.8429	0.2892	0.5532	39.2077	0.2892	0.6925	0.2625	7.9304	0.0605	0.9159	0.1246	1	0.0038	0.648	0.2902	10	0.0737	0.7662	0.2188	5	0.051	500	0.261	0.5744	42.5843	0.3138	0.9547	0.0858
Marpesia_petreus	Dec-Feb	0.7292	0.1007	2.6576	0.0164	20.143	21.3812	10.9017	9.218	9.9492	5.3465	12.521	7.1846	11.8909	15.6323	9.5004	14.8897	15.5311	10.6253	9.5627	15.7224	8.432	0.2328	0.4117	32.6384	0.2328	0.459	0.2414	13.6678	0.0852	0.8204	0.0608	1	0.0131	0.5258	0.2036	10	0.0525	0.647	0.144	5	0.0262	500	0.1904	0.4599	37.9167	0.2557	0.911	0.0199
Marpesia_petreus	Mar-May	0.8648	0.1478	1.8179	0.0073	23.0579	16.8272	8.1093	17.717	7.1214	8.6173	8.7582	9.7072	24.5389	20.2117	2.4086	2.2673	8.3529	8.1018	17.6527	16.5505	8.8455	0.3022	0.5648	37.7226	0.3022	0.6942	0.2589	7.3235	0.0513	0.9048	0.1165	1	0.0037	0.6375	0.2987	10	0.0788	0.754	0.2112	5	0.0293	500	0.2334	0.6214	46.6409	0.3498	0.9898	0.0249
Marpesia_petreus	Sep-Nov	0.8658	0.1388	1.8274	0.0081	15.4569	13.4061	22.6333	33.5535	11.8495	10.0973	4.8081	2.9388	12.3802	4.6084	9.0783	3.3045	13.0643	16.2702	10.7293	15.8212	8.803	0.2883	0.5251	37.5605	0.2876	0.6653	0.2888	9.4371	0.0618	0.9082	0.1051	1	0.0081	0.6544	0.2937	10	0.0645	0.7627	0.2258	5	0.0349	500	0.217	0.5964	46.3691	0.3441	0.9418	0.0822
Mechanitis_menapis	Mar-May	0.5248	0.161	8.0498	0	19.537	9.2586	20.5947	15.4997	5.4994	4.5668	7.7972	6.9025	7.8783	3.2347	8.8086	21.0266	14.7223	15.4227	15.1626	24.0884	8.3867	0.1489	0.5347	40.9027	0.1489	0.4388	0.211	12.0949	0.0213	0.826	0.045	1	0	0.4801	0.1873	10	0	0.6142	0.1178	5	0	500	0.149	0.5343	40.8716	0.1277	0.46	0.1994
Mechanitis_menapis	Dec-Feb	0.795	0.2425	3.252	0	17.1051	5.4397	14.5552	0	19.6435	20.7888	7.4348	3.0786	0	0	14.1712	28.2924	1.4954	0	25.5949	42.4005	8.9141	0.2594	0.6311	47.0888	0.2609	0.7436	0.2926	5.4185	0.0435	0.871	0.1491	1	0	0.6581	0.3608	10	0.0435	0.7527	0.2856	5	0.0435	360	0.2594	0.6309	47.0754	0.2174	0.795	0.2425
Mechanitis_menapis	Jun-Aug	0.6607	0.108	2.9771	0	26.9927	10.5264	19.0086	15.2642	11.073	22.9183	15.7522	4.748	4.665	19.6369	2.6967	4.1507	14.4698	13.965	5.3419	8.7905	8.4439	0.2278	0.4641	31.2907	0.2278	0.4646	0.2283	10.6695	0.0506	0.7692	0.0578	1	0	0.4768	0.2211	10	0.0506	0.591	0.1466	5	0.0127	500	0.2712	0.4027	25.9656	0.1519	0.6607	0.108
Mechanitis_menapis	Sep-Nov	0.6438	0.0403	1.7168	0	33.8068	13.6459	2.091	5.0079	10.5084	13.247	13.7972	15.6108	9.7158	9.5549	12.441	14.2325	7.286	11.4598	10.3539	17.2412	8.0512	0.0993	0.5136	40.3151	0.0889	0.3137	0.1966	13.2119	0.0444	0.7081	0.0284	1	0	0.3655	0.1566	10	0.0444	0.486	0.0928	5	0.0222	500	0.0993	0.5136	40.3151	0.0889	0.6438	0.0403
Melanitis_leda	Sep-Nov	0.7984	0.0582	1.6756	0.0217	16.9872	18.3658	12.3656	6.9481	11.7198	3.943	10.9868	6.4193	16.423	18.1276	4.3292	15.5438	17.6022	19.9888	9.5862	10.6636	8.1485	0.2546	0.2676	26.1106	0.2547	0.3458	0.2072	19.0004	0.2033	0.842	0.0449	1	0.019	0.5141	0.1353	10	0.1301	0.6561	0.0952	5	0.0732	500	0.1171	0.4314	42.5727	0.3699	0.994	6.00E-04
Melanitis_leda	Dec-Feb	0.9238	0.0302	0.3738	0.0046	13.1162	14.464	2.3519	12.1737	32.6991	11.1216	7.8021	11.7604	12.2985	18.3481	1.2985	1.7354	21.0031	19.535	9.4306	10.8617	8.2293	0.2918	0.2622	26.4462	0.2918	0.3749	0.2235	20.2954	0.228	0.8656	0.05	1	0.0228	0.5569	0.1578	10	0.1444	0.6869	0.1112	5	0.0927	500	0.1644	0.3474	38.5493	0.3951	0.9733	0.0162
Melanitis_leda	Mar-May	0.7579	0.0368	1.3874	0.0163	12.2532	8.4149	11.405	9.7146	2.7061	4.7995	6.3913	3.7579	24.4961	17.6992	6.236	16.6759	26.3197	28.657	10.1926	10.281	8.1002	0.2318	0.2819	24.2423	0.2318	0.3294	0.2029	16.0637	0.1828	0.7956	0.0299	1	0.0149	0.4356	0.1439	10	0.1025	0.5707	0.0898	5	0.0698	500	0.1136	0.4431	39.729	0.315	0.9504	0.0104
Melanitis_leda	Jun-Aug	0.8751	0.0675	0.8783	0.0097	15.2068	22.9963	9.3338	7.467	10.0736	2.9496	7.7532	4.0738	22.3001	19.3077	5.9179	6.6032	23.3559	25.8945	6.0588	10.708	8.4889	0.2725	0.3751	31.1287	0.2725	0.486	0.2477	14.9322	0.1436	0.8667	0.0703	1	0.0158	0.5792	0.2051	10	0.1083	0.7032	0.1503	5	0.056	500	0.2047	0.4326	38.293	0.3273	0.9658	0.0158
Melinaea_lilis	Dec-Feb	0.6744	0.1282	4.7402	0	29.0353	14.5108	14.6391	21.0229	3.8389	8.4154	18.4525	8.231	8.642	16.5301	16.4346	23.8822	5.4658	2.1806	3.4919	5.227	8.4578	0.1611	0.5095	44.1599	0.1622	0.4678	0.2536	13.8481	0.027	0.8644	0.0559	1	0	0.5367	0.2062	10	0.027	0.6657	0.1334	5	0.027	500	0.0978	0.6001	54.9885	0.1622	0.6744	0.1282
Melinaea_lilis	Sep-Nov	0.8652	0.2669	4.2364	0	25.0459	53.9456	0.7931	2.8818	28.9471	6.443	11.4471	0	11.4392	19.5738	0	0	19.9719	16.7225	2.3558	0.4333	8.957	0.3409	0.5229	39.3161	0.3429	0.7762	0.3129	8.1632	0	0.956	0.2035	1	0	0.7396	0.3321	10	0.0286	0.8464	0.2764	5	0	340	0.1165	0.7424	67.4409	0.4	0.7664	0.3183
Melinaea_lilis	Jun-Aug	0.7616	0.0691	1.484	0.0152	48.7736	28.937	4.9241	14.94	9.9501	10.4266	6.6757	3.3816	12.0475	26.8948	11.0224	7.3197	5.6629	4.9223	0.9438	3.1779	8.4136	0.205	0.4698	33.521	0.2121	0.4507	0.2144	11.5192	0.0758	0.7956	0.0548	1	0.0152	0.4805	0.1952	10	0.0758	0.6093	0.1289	5	0.0606	500	0.205	0.4694	33.509	0.197	0.8468	0.033
Melinaea_lilis	Mar-May	0.9665	0.1225	0.4195	0	65.4179	62.4102	7.4112	11.7245	0	0	21.0984	18.0295	0.3585	0.7721	5.714	7.0637	0	0	0	0	8.992	0.2885	0.6713	46.3944	0.2885	0.8038	0.2468	4.843	0.0577	0.9364	0.162	1	0.0192	0.6844	0.3387	10	0.0769	0.7993	0.2502	5	0.0577	220	0.3805	0.6058	34.6587	0.1346	0.9665	0.1225
Melitaea_athalia	Dec-Feb	0.8594	0.1105	1.4575	0	29.4526	27.3732	1.4354	1.9812	1.8106	6.1121	5.8291	5.9069	4.6864	1.4224	3.9916	4.983	20.6482	35.6422	32.1461	16.5788	8.6147	0.2659	0.3988	32.7067	0.2659	0.5512	0.2507	13.0744	0.0809	0.8828	0.0934	1	0	0.613	0.2279	10	0.0694	0.735	0.176	5	0.0289	500	0.3335	0.3501	26.9568	0.185	0.8594	0.1105
Melitaea_athalia	Sep-Nov	0.6925	0.0571	2.3152	0.0206	36.739	29.1244	7.8731	11.3	2.9898	5.0326	6.0515	1.6647	4.8132	2.1599	2.5033	4.5008	17.6141	13.7909	21.416	32.4268	8.3524	0.2125	0.3977	24.9655	0.2125	0.424	0.1764	9.3662	0.0783	0.8076	0.0377	1	0.0115	0.4105	0.1856	10	0.0807	0.5491	0.1019	5	0.0486	500	0.238	0.3492	22.1755	0.1812	0.9716	0.0089
Melitaea_athalia	Jun-Aug	0.9025	0.093	0.7136	0.0043	29.4799	21.5473	10.1325	4.2661	15.1577	19.2162	8.7947	11.6082	4.5019	20.0522	2.1029	3.2588	8.0537	6.7931	21.7768	13.2582	8.7679	0.2687	0.5359	37.3816	0.2687	0.6424	0.2545	8.7947	0.0699	0.8849	0.1052	1	0.01	0.6169	0.2695	10	0.0748	0.736	0.204	5	0.0428	500	0.2368	0.5671	41.3638	0.2958	0.9878	0.0093
Melitaea_athalia	Mar-May	0.6426	0.0549	1.9552	0.0319	27.0528	28.485	12.8859	1.8213	6.5141	6.716	10.888	10.8783	4.7484	17.8478	4.1043	3.7667	9.0126	12.0811	24.794	18.4038	8.2038	0.2296	0.3368	22.9802	0.2296	0.3654	0.198	11.6274	0.1257	0.7199	0.0337	1	0.0222	0.394	0.1773	10	0.1121	0.5129	0.1124	5	0.0629	500	0.2264	0.3403	23.3317	0.2312	0.997	2.00E-04
Melitaea_cinxia	Sep-Nov	0.8841	0.0536	0.6401	0.01	10.5843	22.1532	49.1884	20.9706	2.4065	10.7874	5.9127	8.5298	1.9066	8.8424	0.8645	1.6748	4.9667	9.1398	24.1704	17.902	8.5199	0.2479	0.4504	28.9308	0.2479	0.5013	0.1947	9.8905	0.1146	0.8542	0.0631	1	0.0186	0.4987	0.196	10	0.116	0.6473	0.1228	5	0.0645	500	0.2629	0.4314	27.1786	0.2307	0.9597	0.0177
Melitaea_cinxia	Jun-Aug	0.6486	0.0908	2.7383	0.0139	12.2461	7.587	7.8321	9.9557	10.6053	16.0916	5.5805	17.4867	3.2211	10.1289	15.4127	12.6424	28.783	2.8033	16.3192	23.3043	8.4171	0.2273	0.4658	26.8482	0.2273	0.4523	0.1878	9.2957	0.0523	0.7614	0.047	1	0.0081	0.4373	0.1959	10	0.0582	0.563	0.1336	5	0.0251	500	0.2964	0.3323	19.1068	0.1468	0.9999	1.00E-04
Melitaea_cinxia	Dec-Feb	0.7071	0.0649	2.3624	0.021	29.5586	19.5261	9.4447	8.2543	12.691	16.2028	2.2481	9.3624	14.7774	12.2786	2.7907	4.6675	13.591	11.546	14.8985	18.1622	8.2916	0.2238	0.3516	24.1816	0.224	0.399	0.1777	11.5337	0.1081	0.8079	0.0411	1	0.0144	0.4321	0.1596	10	0.0902	0.5814	0.0977	5	0.0425	500	0.2597	0.2974	20.6546	0.184	0.9822	0.0046
Melitaea_cinxia	Mar-May	0.5202	0.047	2.6294	0.0351	5.7801	3.9741	8.2274	2.6517	9.0504	15.4175	6.1577	11.6681	4.275	4.8708	3.1776	2.9175	8.9979	6.4981	54.3339	52.0022	8.04	0.1873	0.3605	20.5217	0.1873	0.3102	0.1562	9.2175	0.0968	0.679	0.0204	1	0.0169	0.2965	0.1693	10	0.1015	0.4129	0.0881	5	0.0632	500	0.19	0.3533	20.1336	0.1836	0.9771	0.0015
Mimoides_phaon	Dec-Feb	0.5503	0.0792	4.0949	0	22.4546	24.4091	3.7854	5.5024	9.5844	27.801	8.3672	2.5381	24.8062	20.7233	5.631	7.2787	22.5155	8.6883	2.8558	3.059	8.0788	0.1429	0.428	32.4387	0.1429	0.3225	0.1861	13.6254	0.0612	0.7351	0.0298	1	0	0.3874	0.1457	10	0.0408	0.5171	0.0898	5	0.0204	500	0.1548	0.3994	30.4729	0.102	0.5503	0.0792
Mimoides_phaon	Sep-Nov	1	0.4005	0.0053	0	0	0	0	0	0	0	100	100	0	0	0	0	0	0	0	0	9.1699	0.2959	0.6989	59.7755	0.2727	0.9592	0.4374	2.3961	0	0.9819	0.4309	1	0	0.8376	0.4756	10	0.0909	0.9161	0.4479	5	0.0909	60	0.2959	0.6989	59.7755	0.2727	0.9491	0.44
Mimoides_phaon	Mar-May	0.4954	0.0819	5.9011	0.0217	20.3015	22.5477	14.3077	11.056	23.383	34.2941	12.8048	6.7451	2.3624	3.0826	11.9109	12.8457	10.4462	4.3356	4.4835	5.0933	8.0314	0.1522	0.3646	28.9979	0.1522	0.3075	0.1741	13.7632	0.0652	0.7705	0.0286	1	0	0.3785	0.1287	10	0.0543	0.5275	0.0739	5	0.0217	500	0.0835	0.5718	42.6291	0.1739	0.6865	0.0418
Mimoides_phaon	Jun-Aug	0.8437	0.0845	1.6347	0	6.8999	4.946	11.7143	9.7705	8.3348	0.3622	38.9404	18.8654	8.875	2.9797	13.9617	44.9735	11.0674	17.8606	0.2065	0.2421	8.6025	0.2394	0.4853	33.0499	0.2394	0.5445	0.2138	10.1445	0.0704	0.8871	0.0678	1	0	0.5477	0.2123	10	0.0704	0.689	0.1406	5	0.0563	360	0.2531	0.4669	31.4206	0.1972	0.8437	0.0845
Moduza_procris	Mar-May	0.9252	0.2286	1.7647	0	15.0451	11.8068	1.5534	28.9592	2.7682	14.7657	22.5356	15.8892	34.2128	17.6166	21.2776	5.1107	2.034	2.7166	0.5733	3.1352	8.998	0.3627	0.5545	39.5466	0.3594	0.8087	0.3093	6.2648	0.0312	0.9504	0.1944	1	0	0.7395	0.3838	10	0.0703	0.8378	0.2864	5	0.0156	400	0.4874	0.4883	28.2532	0.2109	0.9252	0.2286
Moduza_procris	Dec-Feb	0.9649	0.1918	0.6914	0	27.0896	44.1076	8.0851	0.2688	3.4853	2.3199	2.0503	1.9274	23.5028	21.8963	16.6655	19.3541	7.5974	10.1078	11.524	0.0182	9.0183	0.3448	0.6012	43.4522	0.3448	0.8252	0.3226	6.0079	0.0517	0.9534	0.2083	1	0.0086	0.7455	0.3561	10	0.0948	0.8469	0.3122	5	0.0431	400	0.2782	0.6222	51.0767	0.3793	0.9649	0.1918
Moduza_procris	Sep-Nov	0.8228	0.2486	4.6154	0.0054	12.6741	15.3588	5.6383	27.9573	4.904	13.7047	3.4649	5.385	58.1073	12.18	12.183	13.8023	0.9029	2.1828	2.1255	9.429	8.8649	0.3405	0.4806	40.1306	0.3405	0.7078	0.3624	11.1115	0.0649	0.9465	0.1496	1	0.0054	0.7255	0.3549	10	0.0541	0.8137	0.2655	5	0.0108	500	0.325	0.4852	41.566	0.3459	0.9551	0.1454
Moduza_procris	Jun-Aug	0.8436	0.1661	2.8102	0.0047	19.428	21.2558	4.4939	12.6824	4.7606	13.6622	10.2655	13.6908	34.724	21.6948	20.1274	9.9484	5.7601	5.7417	0.4404	1.3238	8.7845	0.2692	0.5027	39.8085	0.2701	0.6531	0.2935	11.0234	0.0474	0.9236	0.1125	1	0.0047	0.6726	0.2839	10	0.0332	0.7799	0.2342	5	0.0142	500	0.2552	0.5138	41.3191	0.2701	0.9403	0.1008
Morpho_achilles	Mar-May	0.7442	0.2247	4.8888	0	39.9169	29.2499	7.3288	25.3726	4.308	5.7764	24.0329	9.4975	8.782	2.1026	0.1129	0.5016	1.1594	0	14.3589	27.4994	8.7883	0.2795	0.5256	39.7295	0.2857	0.6557	0.2881	8.8501	0.1071	0.873	0.1274	1	0	0.6342	0.3048	10	0.1071	0.7414	0.2256	5	0.0357	500	0.1706	0.6263	53.9308	0.3214	0.7442	0.2247
Morpho_achilles	Sep-Nov	0.9377	0.3058	1.5233	0	91.1714	95.6821	6.1067	0	2.7048	2.964	0.0171	1.3538	0	0	0	0	0	0	0	0	9.1188	0.3493	0.6263	48.9895	0.36	0.9124	0.3807	2.7061	0	0.9523	0.2522	1	0	0.7953	0.4653	10	0.08	0.8719	0.4247	5	0	140	0.3907	0.6115	44.6147	0.24	0.8333	0.452
Morpho_achilles	Dec-Feb	1	0.558	0.0082	0	100	100	0	0	0	0	0	0	0	0	0	0	0	0	0	0	9.2085	0.4461	0.6392	52.7955	0.4545	0.9981	0.5622	0.1647	0	0.9882	0.5773	1	0	0.8888	0.5998	10	0.0455	0.9435	0.5955	5	0.0455	60	0.5339	0.6315	43.9219	0.2273	0.9839	0.5877
Morpho_achilles	Jun-Aug	0.7744	0.1616	2.6679	0	51.0482	32.267	11.2731	20.9676	12.3505	7.8619	10.8348	12.3983	10.6019	17.6145	1.5441	2.2581	1.781	3.8829	0.5665	2.7496	8.7131	0.2791	0.5198	35.2856	0.2791	0.6082	0.2547	8.9004	0.1163	0.8403	0.1161	1	0	0.5863	0.272	10	0.1163	0.7021	0.194	5	0.0465	500	0.1721	0.6243	50.1226	0.3256	0.7744	0.1616
Mycalesis_mineus	Mar-May	0.5649	0.0717	7.1703	0.0292	9.5241	6.4133	5.966	2.4131	2.4774	19.1502	14.7627	6.8634	15.162	35.5014	35.4351	4.616	8.7477	6.7606	7.925	18.282	7.8329	0.2074	0.2137	26.2731	0.2044	0.2522	0.1833	22.3597	0.1898	0.86	0.0292	1	0.0073	0.4797	0.0887	10	0.0511	0.647	0.0591	5	0.0292	500	0.1469	0.2774	33.008	0.2409	0.8928	0.024
Mycalesis_mineus	Sep-Nov	0.9171	0.0406	0.6486	0	6.4397	13.2792	3.4371	31.5191	7.3243	16.3323	15.2043	2.9731	1.9172	13.9925	18.6133	4.1329	27.4338	9.495	19.6302	8.2759	8.2124	0.2639	0.2708	28.3598	0.2679	0.3686	0.2101	20.5913	0.2143	0.8898	0.0521	1	0.0089	0.5744	0.1438	10	0.1161	0.714	0.1044	5	0.0714	500	0.1024	0.4834	47.7489	0.3929	0.9171	0.0406
Mycalesis_mineus	Jun-Aug	0.8718	0.1014	1.2552	0.0041	15.2526	22.0584	6.1444	17.8666	1.646	5.9965	2.4644	6.7714	9.3353	13.2861	41.8255	4.694	11.5602	15.8667	11.7715	13.4605	8.5564	0.2727	0.3918	34.5443	0.2727	0.5199	0.2637	15.3163	0.1116	0.8847	0.0941	1	0.0041	0.6225	0.2112	10	0.0826	0.7447	0.1733	5	0.0248	500	0.2682	0.3944	34.9731	0.2727	0.9866	0.004
Mycalesis_mineus	Dec-Feb	0.7558	0.0237	1.5184	0	5.7877	4.4138	2.2453	3.6281	6.2978	17.1674	7.8171	4.0544	6.3655	31.6394	23.0645	12.4856	32.9423	7.5139	15.4799	19.0973	7.5218	0.1857	0.1348	21.9148	0.1857	0.1847	0.1351	21.9932	0.1857	0.7997	0.0194	1	0	0.4016	0.0704	10	0.1	0.5618	0.0438	5	0.0714	500	0.0714	0.3098	35.2546	0.2571	0.7558	0.0237
Mycalesis_patnia	Mar-May	0.5847	0.1841	7.9627	0	61.513	77.3145	5.1363	4.1479	0	0	17.9737	0.4148	7.7829	7.6785	2.6003	0	0	0	4.9937	10.4443	8.5341	0.2414	0.3847	28.3402	0.2414	0.5085	0.2142	11.3094	0	0.8752	0.0535	1	0	0.5368	0.2041	10	0	0.6709	0.1373	5	0	440	0.1329	0.6743	43.7215	0.2759	0.5037	0.216
Mycalesis_patnia	Dec-Feb	0.5508	0.1654	9.3588	0	40.2744	40.7932	0	0	11.8316	3.7771	8.077	0	14.5593	30.9073	19.1296	11.8006	6.128	12.7218	0	0	8.4161	0.2261	0.3412	30.934	0.2083	0.4519	0.2258	14.1535	0.0417	0.89	0.0548	1	0	0.5352	0.1744	10	0	0.6844	0.1141	5	0	320	0.2261	0.3412	30.934	0.2083	0.5032	0.1966
Mycalesis_patnia	Jun-Aug	0.5196	0.1094	4.5852	0	34.1998	32.5471	0.953	0.2706	4.0843	0.3277	14.7631	1.3614	1.4262	3.9185	16.6659	2.708	8.4385	13.7376	19.4691	45.1291	8.2898	0.1922	0.4642	28.3382	0.1875	0.3983	0.1843	9.6522	0.0625	0.7405	0.0346	1	0	0.3915	0.1865	10	0.0625	0.506	0.1191	5	0.0156	360	0.2714	0.3128	18.4423	0.0938	0.5196	0.1094
Mycalesis_patnia	Sep-Nov	0.5737	0.111	5.0598	0	57.9314	48.3712	0	0	6.8052	2.8739	1.2449	2.4121	1.9506	2.185	2.3219	0.0407	3.5301	1.6518	26.216	42.4651	8.3466	0.2009	0.4065	26.7383	0.2	0.4215	0.1764	10.7007	0.04	0.8171	0.0384	1	0	0.437	0.1698	10	0.04	0.5759	0.11	5	0	240	0.2414	0.3207	22.4905	0.12	0.5737	0.111
Mycalesis_perseus	Dec-Feb	0.9122	0.0542	0.5077	0	3.5892	9.0622	13.7545	8.47	4.504	7.4054	10.6553	11.3602	25.7096	19.3999	4.3472	17.5466	2.4312	2.9982	35.009	23.7575	8.5163	0.2619	0.4004	33.0446	0.2617	0.4995	0.2469	14.9505	0.1308	0.8746	0.0726	1	0.0187	0.595	0.2091	10	0.1121	0.7166	0.1622	5	0.0561	500	0.1658	0.5211	44.8794	0.3178	0.9122	0.0542
Mycalesis_perseus	Mar-May	0.9382	0.0683	0.4194	0	6.1284	8.0436	10.3552	9.8977	3.9809	17.7233	19.8887	8.8581	4.2412	3.4398	0.5079	8.882	8.228	2.0517	46.6696	41.1038	8.7371	0.2461	0.5403	40.1352	0.25	0.6229	0.2569	9.3503	0.1094	0.8953	0.0938	1	0.0156	0.6095	0.2671	10	0.125	0.7317	0.1875	5	0.0625	500	0.2461	0.5403	40.1339	0.2422	0.9382	0.0683
Mycalesis_perseus	Jun-Aug	0.7564	0.0707	2.1366	0.0137	16.6945	16.3668	7.3551	3.4561	15.2169	15.3725	5.4127	1.6686	9.487	9.3459	10.355	8.7628	12.0518	19.058	23.4269	25.9692	8.309	0.1794	0.4232	35.6726	0.1781	0.406	0.2199	14.8268	0.1027	0.8313	0.048	1	0.0068	0.4977	0.1671	10	0.0753	0.6348	0.1122	5	0.0411	500	0.1794	0.4232	35.6726	0.1781	0.851	0.0418
Mycalesis_perseus	Sep-Nov	0.8778	0.1323	1.8443	0	18.1292	23.3491	18.863	18.7497	3.3947	4.9445	8.1005	12.2853	8.6095	17.3613	2.6988	5.2439	15.1842	11.7894	25.02	6.2768	8.7604	0.256	0.5437	41.9269	0.256	0.6376	0.2736	10.2106	0.064	0.92	0.108	1	0	0.6418	0.2712	10	0.064	0.7643	0.1908	5	0.04	500	0.1559	0.6427	55.9976	0.32	0.8778	0.1323
Mylothris_chloris	Dec-Feb	1	0.6321	0.01	0	0	0	0	0	0	0	0	0	0	0	0	0	0	0	0	0	9.2103	1	0.6321	0.01	0	1	0.6321	0.01	0	NA	NA	NA	NA	NA	NA	NA	NA	NA	NA	NA	NA	20	1	0.6321	0.01	0	1	0.6321
Mylothris_chloris	Mar-May	1	0.6321	0.01	0	0	0	0	0	0	0	0	0	0	0	0	0	0	0	0	0	9.2103	1	0.6321	0.01	0	1	0.6321	0.01	0	NA	NA	NA	NA	NA	NA	NA	NA	NA	NA	NA	NA	20	1	0.6321	0.01	0	1	0.6321
Mylothris_chloris	Jun-Aug	1	0.3485	0.0044	0	58.4758	49.3638	4.6753	32.5352	0	0	0	0	1.4719	15.9901	0	0	0	0	35.377	2.111	9.1805	0.4783	0.6136	41.7594	0.4783	0.9706	0.4359	1.5818	0.0435	0.9807	0.4188	1	0.0435	0.8459	0.5154	10	0.087	0.9165	0.4766	5	0.0435	80	0.2169	0.6957	71.1898	0.5217	0.9829	0.4143
Mylothris_chloris	Sep-Nov	0.5809	0.1306	8.8027	0	2.5211	6.1885	40.2915	13.8307	10.3767	10.7801	16.7093	14.8822	10.2376	10.8069	9.2485	9.4249	6.7982	10.0215	3.8171	24.0651	8.1599	0.1914	0.3335	35.6473	0.1875	0.3497	0.2172	21.0606	0.0625	0.8789	0.0453	1	0	0.5519	0.1391	10	0	0.688	0.1017	5	0	500	0.0382	0.708	62.7306	0.2812	0.5516	0.1391
Mylothris_rueppellii	Dec-Feb	0.9846	0.3151	0.5961	0	100	100	0	0	0	0	0	0	0	0	0	0	0	0	0	0	9.1551	0.3373	0.6941	54.089	0.3333	0.9462	0.3567	2.2681	0	0.9747	0.3269	1	0	0.8098	0.4646	10	0	0.8927	0.4079	5	0	120	0.5243	0.6085	33.3385	0.0667	0.6302	0.5543
Mylothris_rueppellii	Sep-Nov	0.4495	0.1079	7.7418	0	6.4242	4.1028	3.1812	1.7967	5.9104	9.4623	12.1563	11.2836	6.9675	7.6642	26.9155	32.9019	27.4238	21.7607	11.021	11.0277	7.9564	0.1739	0.2679	26.0479	0.1739	0.2853	0.1789	16.3979	0.0435	0.7342	0.0318	1	0	0.3973	0.1255	10	0.0435	0.5282	0.0807	5	0	500	0.199	0.2427	23.4636	0.087	0.4355	0.1119
Mylothris_rueppellii	Jun-Aug	0.8643	0.0662	0.7435	0	37.4957	43.4402	0.2033	3.7074	4.2811	11.2673	15.5929	0	5.8917	16.4171	16.5381	19.9226	10.0766	2.6322	9.9206	2.6131	8.5771	0.2098	0.5359	37.3675	0.2273	0.5308	0.2153	10.4556	0.0455	0.846	0.077	1	0.0455	0.5409	0.2101	10	0.0455	0.6749	0.1522	5	0.0455	500	0.2099	0.5358	37.3531	0.1818	0.8643	0.0662
Mylothris_rueppellii	Mar-May	0.8529	0.2242	3.8431	0	51.0006	15.1846	8.4501	3.2097	0.1491	5.4643	0	0	0	0	0	0	37.5958	47.5834	2.8044	28.558	8.9411	0.3059	0.6165	41.0315	0.3	0.7639	0.2717	7.1895	0.0333	0.9478	0.1796	1	0	0.701	0.3074	10	0.0667	0.8197	0.2446	5	0.0333	220	0.0938	0.7604	72.6267	0.4	0.8529	0.2242
Myscelia_cyananthe	Mar-May	0.8561	0.0942	1.6377	0.0156	8.9042	10.2142	44.0025	1.0192	3.5019	58.558	2.3938	7.8014	27.918	8.9901	3.4114	4.0532	4.3437	2.6223	5.5245	6.7416	8.6844	0.2578	0.5367	32.4227	0.2578	0.5909	0.2052	8.9926	0.0938	0.8979	0.0786	1	0.0156	0.5656	0.2153	10	0.0938	0.71	0.156	5	0.0469	500	0.2074	0.616	39.7631	0.2891	0.9485	0.0579
Myscelia_cyananthe	Dec-Feb	0.4603	0.1404	8.4132	0	11.9527	6.8746	36.4249	11.7185	2.8522	14.8032	6.9659	7.7134	11.3453	12.6876	7.5739	14.3041	5.1076	11.8841	17.7774	20.0146	8.2289	0.1207	0.546	40.432	0.1207	0.3747	0.1917	12.5123	0.0086	0.775	0.0376	1	0	0.4237	0.1592	10	0.0086	0.56	0.1009	5	0	500	0.1345	0.5075	37.6778	0.1034	0.4603	0.1404
Myscelia_cyananthe	Sep-Nov	0.7238	0.056	2.3787	0.0068	3.4366	13.8883	82.3275	35.7272	1.2384	6.103	1.9686	10.089	3.3935	7.7595	1.7669	5.2894	2.1021	6.9683	3.7664	14.1753	8.1782	0.1918	0.3888	33.9893	0.1918	0.3562	0.2343	17.0308	0.089	0.8271	0.0371	1	0.0068	0.4691	0.1635	10	0.0548	0.6001	0.0941	5	0.0342	500	0.1918	0.3888	33.9893	0.1849	0.8742	0.0279
Myscelia_cyananthe	Jun-Aug	0.875	0.0677	0.8801	0.0113	10.4807	10.128	66.7643	50.3744	4.124	9.0063	3.3076	9.934	9.4634	4.2545	0.6146	5.379	1.667	0	3.5786	10.9238	8.6739	0.2768	0.5191	33.3885	0.2768	0.5848	0.2296	8.65	0.0847	0.8653	0.0717	1	0.0169	0.5561	0.2542	10	0.1017	0.6811	0.168	5	0.0565	500	0.2737	0.5217	33.7707	0.2768	0.9483	0.035
Myscelia_ethusa	Mar-May	0.6123	0.1093	4.4176	0.0217	22.971	25.1644	7.9895	6.6813	4.9015	7.2607	9.7897	8.6082	13.0424	12.818	10.5612	8.8713	20.883	15.6978	9.8616	14.8983	8.3504	0.1667	0.4864	37.4137	0.1667	0.4231	0.2189	12.1344	0.058	0.8033	0.0416	1	0.0145	0.4628	0.1893	10	0.0435	0.5917	0.1184	5	0.029	500	0.1563	0.5059	39.0983	0.1739	0.881	0.0251
Myscelia_ethusa	Jun-Aug	0.5651	0.164	6.4853	0.0069	4.8662	6.1901	16.5607	16.2213	6.4744	12.1946	8.2436	5.8158	11.4943	14.7306	8.0763	11.0266	24.8051	19.2501	19.4794	14.5707	8.394	0.1943	0.4642	36.1769	0.1931	0.4417	0.2434	12.8685	0.0345	0.7932	0.0467	1	0	0.491	0.2104	10	0.0276	0.6052	0.1386	5	0.0069	500	0.1982	0.4555	35.633	0.1862	0.744	0.0679
Myscelia_ethusa	Dec-Feb	0.7433	0.2232	4.2388	0.0089	31.4718	14.2808	10.5178	12.5799	7.2472	7.8127	5.8276	3.7993	8.1227	16.9492	11.4084	9.7867	9.3261	13.2599	16.0785	21.5316	8.8603	0.2852	0.5994	41.1428	0.2857	0.7046	0.2631	5.7801	0.0357	0.8706	0.1047	1	0.0089	0.6222	0.341	10	0.0625	0.7232	0.2454	5	0.0357	500	0.3168	0.5756	37.1735	0.2143	0.8983	0.0826
Myscelia_ethusa	Sep-Nov	0.8774	0.1299	1.5023	0.0076	6.431	8.8533	4.3115	2.0156	4.488	9.3349	8.2299	9.7329	9.588	20.327	7.0675	8.1427	43.7636	20.2057	16.1205	21.388	8.7765	0.303	0.4906	34.0929	0.303	0.648	0.2684	9.7874	0.0682	0.9032	0.1073	1	0.0076	0.6436	0.2711	10	0.0682	0.7605	0.2125	5	0.0379	500	0.337	0.4561	30.7221	0.2348	0.9577	0.0622
Nacaduba_beroe	Sep-Nov	0.65	0.1955	4.8314	0	29.3118	40.0696	37.5186	14.8502	8.0116	19.2418	2.2717	2.4791	0.665	5.4054	0.6411	0	4.0803	8.8931	17.4999	9.0607	8.6022	0.2558	0.4673	36.352	0.2778	0.5443	0.3124	10.7236	0	0.8341	0.0546	1	0	0.5549	0.3061	10	0	0.6458	0.1992	5	0	500	0.2569	0.4666	36.2248	0.1667	0.5097	0.3294
Nacaduba_beroe	Jun-Aug	0.6593	0.2117	6.7176	0	38.7055	39.4603	14.6837	3.2439	1.3751	9.0293	1.5367	1.5849	15.6344	32.6941	9.1188	1.9554	0.1261	1.7808	18.8198	10.2515	8.6909	0.2318	0.5617	38.956	0.2353	0.5948	0.2432	9.5065	0	0.8479	0.1054	1	0	0.5843	0.2477	10	0	0.7044	0.1924	5	0	500	0.3107	0.4699	29.2942	0	0.3107	0.4699
Nacaduba_beroe	Mar-May	0.8573	0.2648	4.6108	0	5.5878	16.0937	14.2765	3.0943	3.004	0	0	0	6.8723	0	5.6566	1.9862	2.7409	2.4908	61.8618	76.3351	8.8427	0.2667	0.5639	46.1442	0.2667	0.7689	0.3067	8.5065	0	0.9652	0.2062	1	0	0.7384	0.3248	10	0	0.8476	0.2717	5	0	280	0.2466	0.5853	48.3788	0.2667	0.6371	0.3871
Nacaduba_beroe	Dec-Feb	0.5771	0.1633	7.7124	0	31.5617	42.8735	13.8575	6.5512	4.9158	1.3602	6.2567	6.6562	19.072	26.6725	0.344	1.2503	0.016	0	23.9762	14.636	8.403	0.15	0.5191	41.2461	0.15	0.446	0.2245	14.0669	0	0.8657	0.0477	1	0	0.5244	0.1878	10	0	0.6568	0.1204	5	0	500	0.0802	0.6969	55.8762	0.15	0.373	0.273
Nacaduba_calauria	Jun-Aug	0.9455	0.3015	1.8832	0	0.6992	0.1749	0	0	0	0	0	0	0	0	99.3008	99.8251	0	0	0	0	8.1369	0.3334	0.605	47.6067	0.3333	0.8995	0.3615	3.938	0	0.9687	0.2753	1	0	0.7974	0.4439	10	0	0.8789	0.3904	5	0	60	0.1713	0.7437	68.1939	0.3333	0.6432	0.4961
Nacaduba_calauria	Mar-May	0.6572	0.0844	3.1254	0	2.5679	0	37.0691	58.701	21.0047	15.3005	10.3981	13.6846	6.2004	2.2513	0	0	6.6788	10.0626	16.0809	0	7.2696	0.2221	0.4166	27.1195	0.2222	0.4372	0.1884	10.1952	0.1111	0.801	0.0438	1	0	0.4412	0.1862	10	0.1111	0.5777	0.113	5	0.1111	180	0.1258	0.6431	43.4773	0.2222	0.6572	0.0844
Nacaduba_calauria	Dec-Feb	0.6425	0.2177	5.6843	0	29.1195	62.817	0	0	0	0	3.3609	1.0731	10.8157	7.4141	23.8378	18.3251	0	0	32.866	10.3707	7.7441	0.3001	0.527	30.2753	0.3	0.6137	0.2404	6.9012	0	0.8093	0.0895	1	0	0.5507	0.2808	10	0	0.66	0.2066	5	0	180	0.1088	0.7856	64.7634	0.3	0.4703	0.3388
Nacaduba_kurava	Jun-Aug	0.9105	0.0358	0.3868	0	12.2088	17.6884	2.0856	1.6517	5.2676	14.006	12.1237	5.9205	5.2926	7.6941	42.4862	0.7007	12.7898	24.2178	7.7456	28.1208	8.225	0.2479	0.2793	24.9791	0.2479	0.3733	0.195	15.9542	0.1282	0.8561	0.0476	1	0.0256	0.4946	0.1442	10	0.1026	0.6451	0.0909	5	0.0513	500	0.0872	0.5763	47.2567	0.3675	0.9105	0.0358
Nacaduba_kurava	Dec-Feb	0.6359	0.061	2.7348	0.028	18.7132	7.1763	3.1316	9.2942	31.7456	10.9335	6.7069	8.1329	3.7832	2.173	3.1012	17.2747	5.9158	6.7093	26.9025	38.3061	8.1235	0.188	0.311	24.9393	0.1888	0.3372	0.1773	13.3841	0.0979	0.7602	0.0313	1	0.028	0.402	0.1463	10	0.0769	0.5378	0.0912	5	0.049	500	0.2034	0.2874	23.3116	0.1399	0.9487	0.0052
Nacaduba_kurava	Mar-May	0.7784	0.067	1.8918	0.0066	16.0801	7.6469	3.3985	11.4885	3.7904	19.6536	18.6261	16.4147	1.103	2.8614	36.394	11.0596	6.4094	3.3919	14.1984	27.4835	8.2766	0.2303	0.3255	28.6511	0.2303	0.393	0.2132	16.0673	0.1579	0.8364	0.0499	1	0.0066	0.5064	0.1657	10	0.0921	0.6427	0.1056	5	0.0592	500	0.1746	0.3864	34.8208	0.2632	0.8793	0.0348
Nacaduba_kurava	Sep-Nov	0.9232	0.0726	0.6384	0.0099	13.6453	0	4.0748	14.0689	13.889	31.1307	1.2034	7.5648	11.8699	23.9682	2.2988	2.6277	32.1648	4.5462	20.854	16.0934	8.5754	0.2685	0.3865	32.6673	0.2673	0.5299	0.2454	14.4624	0.099	0.9	0.0869	1	0.0198	0.6218	0.2096	10	0.0693	0.7487	0.167	5	0.0396	500	0.192	0.4576	40.5643	0.3168	0.9807	0.027
Nathalis_iole	Sep-Nov	0.8865	0.0674	1.0067	0.0139	13.5095	12.0929	25.3382	13.4654	20.7985	6.8564	13.4817	11.4148	3.4175	5.2425	5.639	28.4309	3.5472	13.7988	14.2683	8.6983	8.5183	0.2843	0.3847	29.7554	0.2843	0.5005	0.247	13.2233	0.1511	0.887	0.0673	1	0.0139	0.5634	0.2057	10	0.1252	0.6967	0.1367	5	0.0666	500	0.2601	0.4007	32.1627	0.3042	0.9967	0.0128
Nathalis_iole	Dec-Feb	0.8499	0.0668	1.3311	0.0082	11.5798	9.6428	7.1414	4.8586	16.277	13.5767	6.3412	3.1144	25.5806	18.7455	11.065	18.9971	8.1732	10.0884	13.8418	20.9765	8.4749	0.2542	0.3778	29.1772	0.2541	0.4792	0.2202	12.6687	0.1189	0.8747	0.0576	1	0.0064	0.5346	0.1907	10	0.0953	0.6759	0.1275	5	0.0544	500	0.2542	0.3778	29.1772	0.2541	0.9621	0.0298
Nathalis_iole	Mar-May	0.9361	0.0534	0.4651	0.0057	9.497	8.312	10.8378	12.3875	7.92	1.6114	13.683	7.1831	22.944	11.849	7.0005	8.9806	14.2105	28.2728	13.9072	21.4036	8.5634	0.2805	0.4006	29.2606	0.2804	0.5236	0.2258	12.1381	0.1311	0.894	0.0746	1	0.0159	0.57	0.201	10	0.1158	0.7105	0.1418	5	0.0704	500	0.1904	0.5099	39.6921	0.3553	0.9852	0.0263
Nathalis_iole	Jun-Aug	0.8615	0.0995	1.7343	0.0169	18.1244	11.9861	14.5541	23.8043	4.9938	4.5503	20.248	18.6725	16.7963	13.2953	11.6191	12.1995	6.9591	9.546	6.7052	5.946	8.6284	0.2858	0.4302	30.7988	0.2858	0.5588	0.2375	11.5538	0.1114	0.9041	0.0832	1	0.0119	0.5921	0.2205	10	0.0991	0.7272	0.1543	5	0.0557	500	0.2396	0.4758	35.7675	0.321	0.9963	0.0196
Neopithecops_zalmora	Dec-Feb	0.9442	0.2361	1.4633	0	4.2906	3.3807	0	0	0	0	0	0	24.2649	14.8324	71.4446	81.7869	0	0	0	0	9.0599	0.3913	0.5937	38.2715	0.3913	0.8603	0.3368	4.8772	0.0217	0.9597	0.2169	1	0	0.7628	0.386	10	0.1087	0.8577	0.3381	5	0.0217	80	0.2034	0.6981	61.0501	0.4565	0.9442	0.2361
Neopithecops_zalmora	Mar-May	0.8992	0.2522	2.6838	0	0	0	0	0	0.7563	0	0.0033	0.0568	2.2576	3.7756	93.5659	96.1676	3.3381	0	0.0787	0	8.9786	0.3538	0.5292	38.497	0.3538	0.7931	0.3139	7.1763	0.0923	0.9498	0.2063	1	0	0.737	0.3454	10	0.1385	0.8412	0.2889	5	0.0462	120	0.25	0.5939	49.1829	0.4	0.8992	0.2522
Neopithecops_zalmora	Sep-Nov	0.8507	0.1268	1.8053	0	9.9818	12.5011	7.8836	4.8737	15.4553	16.8674	9.2221	11.7608	35.4376	31.9403	12.4235	9.6823	5.9824	4.2541	3.6138	8.1202	8.7036	0.2585	0.4712	36.406	0.2553	0.6024	0.2707	11.6591	0.0638	0.8919	0.0955	1	0	0.6348	0.258	10	0.0532	0.7475	0.207	5	0.0319	500	0.2585	0.4712	36.406	0.2553	0.8507	0.1268
Neopithecops_zalmora	Jun-Aug	0.6462	0.0615	3.9002	0	11.719	11.4698	5.6776	19.3481	7.8799	11.3283	9.8425	23.0814	18.8619	7.5705	29.0212	8.1735	11.6463	9.9174	5.3517	9.111	7.9422	0.1602	0.2606	28.3292	0.1622	0.2813	0.1697	18.0348	0.1171	0.8209	0.0284	1	0	0.4419	0.1024	10	0.045	0.6003	0.0693	5	0.009	500	0.0802	0.4653	40.4795	0.2072	0.6462	0.0615
Nepheronia_argia	Mar-May	1	0.4265	0.0058	0	0.4983	16.0212	0	0	81.2797	0	0	0	2.1051	16.8059	13.7121	24.3284	2.4048	42.8445	0	0	9.1655	0.3929	0.6214	48.7818	0.3929	0.9561	0.4686	2.789	0.0357	0.9837	0.4529	1	0	0.8519	0.4939	10	0.1429	0.9233	0.4813	5	0.0357	100	0.3061	0.647	57.9027	0.3929	0.965	0.4633
Nepheronia_argia	Dec-Feb	1	0.4277	0.0058	0	0	0	0	0	74.9758	97.5958	0	0	0	0	12.3319	2.4042	0	0	12.6923	0	9.1723	0.3947	0.6332	49.0272	0.3846	0.9626	0.458	2.3018	0.0385	0.9834	0.4461	1	0	0.849	0.4973	10	0.1154	0.9214	0.4756	5	0.0385	80	0.1633	0.7085	75.6765	0.5769	0.964	0.4573
Nepheronia_argia	Sep-Nov	0.5897	0.1462	7.3044	0	0.2727	0.3084	5.4082	39.5505	3.3566	11.2615	12.6819	2.0573	27.0739	37.1505	22.0886	4.0538	24.8444	4.6784	4.2737	0.9397	8.2823	0.1335	0.4642	41.7908	0.1667	0.3953	0.2129	16.8877	0	0.8261	0.0564	1	0	0.5258	0.1629	10	0	0.6512	0.1254	5	0	500	0.1335	0.4642	41.7908	0.0833	0.2169	0.3394
Nepheronia_argia	Jun-Aug	0.6725	0.2089	5.5434	0	6.0194	11.3789	6.4036	8.6625	28.3992	12.6323	11.6382	6.2538	16.1708	27.3938	21.6948	31.0979	9.6739	2.5808	0	0	8.676	0.1818	0.5241	47.8498	0.1818	0.586	0.3399	10.2208	0	0.8621	0.0725	1	0	0.5891	0.3339	10	0	0.6868	0.1897	5	0	500	0.1514	0.5655	51.9095	0.1818	0.3668	0.4181
Nepheronia_thalassina	Jun-Aug	1	0.6082	0.0094	0	100	100	0	0	0	0	0	0	0	0	0	0	0	0	0	0	9.2103	0.3522	0.6338	64.4503	0.3333	0.9999	0.6132	0.0189	0	0.9898	0.6235	1	0	0.8982	0.6271	10	0	0.9489	0.6255	5	0	40	0.3522	0.6338	64.4503	0.3333	0.7749	0.6291
Nepheronia_thalassina	Mar-May	1	0.4262	0.0056	0	100	100	0	0	0	0	0	0	0	0	0	0	0	0	0	0	9.2057	0.4211	0.6356	54.2814	0.4211	0.9953	0.5141	0.3301	0	0.9863	0.5306	1	0	0.8788	0.5853	10	0.0526	0.9368	0.5669	5	0	60	0.4202	0.6356	54.3625	0.4211	0.9067	0.5761
Neptis_hylas	Jun-Aug	0.7724	0.0648	2.2183	0.0171	13.2741	19.6572	10.0547	20.8025	4.7638	6.7253	9.0456	6.5191	20.9641	8.7949	22.3772	17.1277	4.8703	2.8096	14.6501	17.5638	8.2704	0.2356	0.3218	27.6654	0.2355	0.3906	0.2094	15.6015	0.1263	0.8546	0.0457	1	0.0128	0.5011	0.1527	10	0.0878	0.6468	0.101	5	0.0407	500	0.2041	0.3595	31.0178	0.257	0.9476	0.0229
Neptis_hylas	Dec-Feb	0.8952	0.0927	0.9214	0.0027	8.0742	9.304	1.4186	6.8254	4.6535	8.1245	10.8829	10.0569	12.7298	34.0638	37.1419	6.0854	6.8419	5.7824	18.2572	19.7575	8.5722	0.2747	0.4304	33.1875	0.2747	0.5282	0.2412	13.8597	0.1253	0.891	0.0958	1	0.0053	0.6103	0.2009	10	0.0907	0.7437	0.1602	5	0.0293	500	0.1654	0.5293	46.8009	0.352	0.9684	0.0215
Neptis_hylas	Sep-Nov	0.8615	0.0685	1.045	0.009	13.1631	16.8344	9.6896	8.2117	12.8728	14.3974	5.7768	4.7284	16.0334	33.0137	18.5138	4.2445	6.6171	3.8527	17.3334	14.7172	8.439	0.2567	0.3537	28.7134	0.2567	0.4623	0.2241	14.4306	0.1436	0.8645	0.0668	1	0.009	0.5538	0.178	10	0.1005	0.6921	0.1293	5	0.0575	500	0.139	0.5245	43.4582	0.3429	0.9653	0.0134
Neptis_hylas	Mar-May	0.8886	0.0692	0.8579	0	4.358	21.8028	8.8184	11.6357	2.0862	2.6719	6.1758	6.3525	13.8811	33.4016	51.8114	8.1918	5.3202	7.8601	7.549	8.0837	8.4733	0.3014	0.3406	28.7301	0.3014	0.4785	0.2454	16.0304	0.2092	0.8795	0.0748	1	0.0106	0.5931	0.1993	10	0.1383	0.7177	0.1498	5	0.0745	500	0.1465	0.4773	45.5789	0.4184	0.8886	0.0692
Neptis_jumbah	Dec-Feb	0.9111	0.154	1.1573	0	7.8807	7.346	1.3964	4.5017	12.1024	15.8309	16.0952	13.2423	22.3412	13.0987	27.3748	24.8601	9.6377	19.9485	3.1715	1.1717	8.823	0.3191	0.5154	40.1435	0.3191	0.6788	0.3149	10.4667	0.0638	0.9176	0.1474	1	0	0.6872	0.3098	10	0.0426	0.7925	0.2377	5	0.0213	500	0.1336	0.6387	63.3642	0.4681	0.9111	0.154
Neptis_jumbah	Sep-Nov	0.7999	0.185	3.8091	0	13.0541	16.3665	5.1157	1.798	20.016	5.9465	0.931	3.337	32.4772	30.1457	19.9224	42.3554	0.0837	0.051	8.3998	0	8.7549	0.2886	0.497	38.7146	0.2923	0.6341	0.2971	11.0796	0.0923	0.9098	0.1094	1	0	0.654	0.285	10	0.0769	0.7655	0.2098	5	0.0308	480	0.1225	0.6647	61.5819	0.4154	0.7999	0.185
Neptis_jumbah	Jun-Aug	0.8625	0.1747	2.1062	0	4.9478	14.5146	6.3907	7.0802	31.7236	36.8254	0.9826	5.3481	3.5039	6.2045	20.8105	30.0272	18.3854	0	13.2554	0	8.781	0.25	0.5496	42.2116	0.25	0.6509	0.2891	11.0686	0.0938	0.9051	0.1373	1	0	0.6716	0.2811	10	0.0938	0.7805	0.2319	5	0.0312	360	0.2108	0.5965	47.3241	0.25	0.8625	0.1747
Neptis_jumbah	Mar-May	0.9224	0.1612	1.4423	0	0.5432	0	11.3712	16.6493	1.2832	5.3611	0	0	14.3579	9.4605	4.7887	0	5.2741	14.9152	62.3818	53.6139	8.9421	0.3415	0.5425	36.5543	0.3415	0.7647	0.2486	6.0553	0.122	0.9424	0.1487	1	0	0.68	0.3517	10	0.122	0.7946	0.2257	5	0.0976	160	0.266	0.6014	44.8858	0.3415	0.9224	0.1612
Nymphalis_antiopa	Dec-Feb	0.7738	0.0439	1.2867	0.0275	16.4246	28.3397	28.2191	7.2819	1.9462	2.9324	7.265	6.4768	14.5284	15.4439	16.5338	21.9672	6.3793	6.9865	8.7037	10.5715	8.3569	0.2509	0.3897	24.5905	0.2509	0.4259	0.1976	10.7658	0.1318	0.803	0.0384	1	0.0242	0.4411	0.1884	10	0.1264	0.5722	0.1136	5	0.0728	500	0.2684	0.3662	22.6374	0.2316	0.9988	0.002
Nymphalis_antiopa	Jun-Aug	0.6397	0.0356	1.8774	0.0433	20.8093	39.1069	14.6943	4.2452	2.2228	7.662	9.7728	8.2798	6.6751	11.9657	19.1258	3.6954	5.6265	3.4539	21.0735	21.5911	8.0431	0.2152	0.2857	19.7965	0.2153	0.3112	0.178	11.7988	0.1461	0.7315	0.0235	1	0.0263	0.342	0.1548	10	0.1323	0.4695	0.0823	5	0.0875	500	0.2105	0.2933	20.3063	0.2181	0.9973	0.001
Nymphalis_antiopa	Sep-Nov	0.6727	0.0383	2.2209	0.033	29.1683	20.0934	6.7723	7.4413	3.6911	3.8784	12.4224	6.1573	3.8548	4.2888	8.7594	17.3861	22.5483	25.5816	12.7834	15.1731	7.9625	0.1888	0.2372	22.238	0.1888	0.2871	0.1622	14.8245	0.1343	0.7828	0.0242	1	0.0202	0.3777	0.1224	10	0.0958	0.5247	0.0689	5	0.0564	500	0.1329	0.3145	28.4606	0.2351	0.9989	0.0012
Nymphalis_antiopa	Mar-May	0.75	0.0596	1.7716	0.0272	26.7041	38.2488	8.9493	6.8523	1.4132	2.4043	7.7657	8.8874	24.8534	16.01	12.6508	3.4188	6.9308	7.5538	10.7326	16.6246	8.4254	0.2489	0.4162	25.8375	0.2489	0.4561	0.1964	9.9819	0.1142	0.818	0.0417	1	0.0182	0.4557	0.1971	10	0.1145	0.5896	0.1201	5	0.0637	500	0.2301	0.4448	28.1511	0.2639	0.9998	0.0034
Nymphalis_californica	Sep-Nov	0.5633	0.0396	4.2868	0.008	7.8282	4.1385	40.9373	6.5984	8.2885	30.1176	2.2756	1.5956	14.0504	25.7135	9.9803	3.9457	2.5186	3.9217	14.1211	23.969	7.5953	0.184	0.1463	19.6189	0.184	0.1988	0.1341	18.4958	0.168	0.7861	0.0193	1	0	0.3615	0.0744	10	0.08	0.5297	0.0435	5	0.04	500	0.0947	0.2804	29.7049	0.24	0.6471	0.031
Nymphalis_californica	Dec-Feb	0.656	0.0482	2.0001	0.0207	14.3706	44.0928	33.7477	16.8899	3.5794	4.9097	3.7181	2.3193	31.9006	18.4096	7.0335	8.537	3.5537	2.0837	2.0964	2.758	7.9904	0.2019	0.2792	23.7797	0.2016	0.2952	0.1818	15.6685	0.1421	0.7337	0.0283	1	0.009	0.3959	0.1296	10	0.093	0.5272	0.085	5	0.0568	500	0.2024	0.2779	23.7183	0.2003	0.929	0.0049
Nymphalis_californica	Jun-Aug	0.6613	0.0871	3.5984	0.0237	10.1753	9.9939	8.6352	5.8705	2.6807	2.6839	10.6678	11.2845	51.6696	54.4628	4.8118	6.1122	6.4342	5.3569	4.9254	4.2353	8.3833	0.2416	0.3963	26.8491	0.2416	0.4373	0.2046	11.3646	0.1021	0.8325	0.0439	1	0.0087	0.465	0.1841	10	0.0847	0.602	0.1113	5	0.0399	500	0.2731	0.3566	23.4451	0.2017	0.9565	0.0174
Nymphalis_californica	Mar-May	0.6784	0.0634	2.0756	0.0119	13.2732	23.3381	6.0251	12.8464	6.5641	11.3398	7.2118	0.3064	58.5493	42.5042	5.8685	5.0483	2.0541	3.6165	0.4539	1.0002	8.2036	0.2303	0.3329	23.9435	0.2301	0.3654	0.1958	12.6995	0.1256	0.7501	0.0433	1	0.0064	0.416	0.1601	10	0.0907	0.5509	0.0988	5	0.0513	500	0.2214	0.3409	24.9455	0.2346	0.9234	0.0039
Nymphalis_polychloros	Jun-Aug	0.8115	0.1052	1.5509	0.0066	10.4823	20.1514	20.7434	12.9917	22.8687	1.1512	2.9216	14.6048	2.8511	3.3606	0.2888	1.7366	4.7631	10.568	35.081	35.4356	8.8018	0.2907	0.5947	36.6246	0.2907	0.6646	0.2128	5.1886	0.0341	0.8472	0.0899	1	0.0058	0.5626	0.3335	10	0.0689	0.6699	0.2067	5	0.0324	500	0.2991	0.5862	35.4926	0.2791	0.9735	0.0189
Nymphalis_polychloros	Mar-May	0.6611	0.0679	2.0956	0.0218	7.9684	11.2827	17.6097	4.3252	14.2957	2.7383	1.7556	3.0841	1.927	2.5249	1.285	2.5952	8.7607	9.761	46.398	63.6885	8.4023	0.2324	0.4506	26.2721	0.2323	0.4457	0.1918	8.3723	0.0781	0.7489	0.0411	1	0.0121	0.414	0.2198	10	0.0914	0.5329	0.128	5	0.051	500	0.2839	0.3703	20.1734	0.1788	0.9981	0.0014
Nymphalis_polychloros	Sep-Nov	0.8624	0.0399	0.7273	0.0133	15.4861	36.8821	54.4103	18.4338	4.1892	6.2434	1.6101	2.6413	6.4369	10.8168	3.6343	5.3809	3.564	12.5326	10.6691	7.069	8.3974	0.2561	0.374	24.5874	0.2566	0.4435	0.1939	10.7397	0.1108	0.835	0.046	1	0.0229	0.4592	0.1836	10	0.1012	0.6026	0.1099	5	0.0663	500	0.2616	0.3651	24.0085	0.247	0.9791	0.0096
Nymphalis_polychloros	Dec-Feb	0.6125	0.0699	2.2658	0.0274	10.7024	13.2144	11.6617	2.1173	22.9124	5.6269	1.9016	5.182	3.8725	6.1177	2.314	4.9383	10.978	14.1637	35.6575	48.6398	8.3014	0.212	0.4288	24.7378	0.212	0.4029	0.1763	8.6086	0.0776	0.702	0.0415	1	0.0165	0.3761	0.2019	10	0.0874	0.4973	0.1151	5	0.0478	500	0.2219	0.4094	23.3882	0.1993	0.989	6.00E-04
Nymphalis_xanthomelas	Sep-Nov	0.7834	0.0802	1.9166	0.0222	21.2661	13.6194	1.2052	2.6566	2.5296	2.4239	19.0753	25.4661	42.0188	46.3572	0.0729	0	12.5316	0.4185	1.3005	9.0583	8.4494	0.2137	0.4366	29.824	0.2148	0.4672	0.2014	12.1616	0.0667	0.8414	0.0611	1	0.0148	0.5144	0.1835	10	0.0667	0.6512	0.1297	5	0.0444	500	0.2918	0.2944	22.461	0.1111	0.9824	0.0035
Nymphalis_xanthomelas	Jun-Aug	0.9717	0.0567	0.1429	0	21.8277	27.1138	5.0801	12.7068	2.3384	4.7284	7.1892	7.5288	25.044	34.1346	28.7887	5.1403	1.1558	3.7441	8.5759	4.9032	8.8436	0.3041	0.5159	36.6532	0.3029	0.6929	0.287	8.9061	0.0766	0.9132	0.1307	1	0.0146	0.671	0.2991	10	0.0876	0.7818	0.2371	5	0.0547	500	0.2592	0.5574	41.6262	0.3321	0.9717	0.0567
Nymphalis_xanthomelas	Mar-May	0.752	0.0451	1.4483	0.0263	14.0322	23.8097	10.8244	5.5135	5.1837	10.3415	16.3654	13.7412	10.1664	15.6972	30.3878	14.0133	1.9849	2.6389	11.0551	14.2447	8.2423	0.2166	0.3471	26.2693	0.2169	0.3798	0.1961	13.2043	0.1271	0.7932	0.0357	1	0.022	0.441	0.1641	10	0.1014	0.5749	0.104	5	0.0654	500	0.2171	0.3467	26.2043	0.2156	0.9984	0
Nymphalis_xanthomelas	Dec-Feb	0.7102	0.0666	2.179	0.0313	17.458	27.7929	11.3073	3.5963	6.5221	13.2332	15.9542	11.2751	5.3864	17.3762	25.4174	13.7056	5.3639	7.7023	12.5908	5.3184	8.2548	0.217	0.344	26.8529	0.217	0.3846	0.2006	13.5041	0.1186	0.7906	0.0426	1	0.0191	0.4524	0.1615	10	0.094	0.5875	0.1056	5	0.059	500	0.183	0.3856	30.8682	0.2446	0.9876	0.0021
Oleria_makrena	Jun-Aug	0.382	0.1146	9.41	0	72.1999	59.5885	2.1722	3.4128	3.0277	0.8499	4.3961	11.014	7.4803	15.9598	9.5915	7.4895	1.1323	1.6854	0	0	8.0217	0.1117	0.4787	34.3943	0.1333	0.3046	0.163	13.2047	0	0.8132	0.0263	1	0	0.3678	0.1237	10	0	0.533	0.0636	5	0	300	0.1117	0.4787	34.3943	0.0667	0.2389	0.2254
Oleria_makrena	Mar-May	0.5207	0.1785	6.1341	0	82.3324	63.7647	0	0	0.0049	0.3666	7.7317	9.9693	9.8775	25.5449	0.0535	0.3545	0	0	0	0	8.4739	0.1516	0.6418	44.7804	0.1538	0.4916	0.2045	7.3932	0	0.7473	0.0469	1	0	0.4423	0.2546	10	0	0.5512	0.154	5	0	300	0.1521	0.6406	44.6947	0	0.1521	0.6406
Oleria_makrena	Dec-Feb	0.7197	0.2706	8.5685	0	95.401	84.1597	0	0	0	0	4.599	15.8403	0	0	0	0	0	0	0	0	8.6466	0.2386	0.7424	52.6034	0.2727	0.7893	0.2477	5.933	0	0.9539	0.1713	1	0	0.685	0.2856	10	0	0.8158	0.2366	5	0	60	0.2386	0.7423	52.5796	0.1818	0.4451	0.507
Oleria_makrena	Sep-Nov	0.4841	0.1657	8.0211	0	71.4354	33.9403	18.0029	26.1001	1.0208	0	1.0378	6.3594	0.7625	12.8589	0.0253	0	7.7153	20.7414	0	0	8.2075	0.1818	0.5276	33.1512	0.1818	0.4527	0.1867	9.3591	0	0.7857	0.0393	1	0	0.439	0.1965	10	0	0.5726	0.1232	5	0	500	0.0992	0.7301	51.4569	0.1818	0.3957	0.2296
Pachliopta_aristolochiae	Sep-Nov	0.9877	0.0967	0.1239	0	8.2652	7.2238	11.2638	14.4114	20.338	11.9738	7.887	4.256	28.9476	21.7651	3.8293	1.5254	5.0555	17.4632	14.4136	21.3812	8.983	0.3603	0.533	41.01	0.3613	0.7966	0.3599	7.5621	0.0581	0.9491	0.217	1	0.0129	0.755	0.386	10	0.0774	0.8459	0.3108	5	0.0452	500	0.1832	0.6162	59.5877	0.5161	0.9877	0.0967
Pachliopta_aristolochiae	Jun-Aug	0.9301	0.1173	0.8302	0	4.7414	6.2105	5.929	1.0105	11.128	18.588	2.4693	4.7699	33.4468	35.1648	33.6241	19.5674	5.2463	12.6251	3.4151	2.0638	8.7938	0.3141	0.4788	36.4196	0.3141	0.6593	0.2919	11.548	0.1191	0.9215	0.128	1	0.0144	0.6895	0.2805	10	0.1011	0.7977	0.2389	5	0.0505	500	0.1395	0.6319	57.4135	0.4621	0.9301	0.1173
Pachliopta_aristolochiae	Dec-Feb	0.9415	0.1579	0.8766	0	11.0392	21.9404	0.9937	0.2155	0.226	5.2875	3.2362	0.6547	13.6377	25.739	66.5901	45.7891	1.6459	0.3738	2.6311	0	8.8717	0.3498	0.4975	33.7117	0.3487	0.7127	0.2853	9.4661	0.0921	0.9365	0.1643	1	0.0066	0.7014	0.2896	10	0.0921	0.8157	0.2432	5	0.0592	400	0.1376	0.6728	59.4432	0.5197	0.9415	0.1579
Pachliopta_aristolochiae	Mar-May	0.9082	0.087	0.9112	0.0047	8.5445	7.5021	3.5638	15.2552	8.3293	19.147	2.4688	2.5692	28.0558	29.6858	39.8339	17.7855	3.3669	2.5526	5.8369	5.5026	8.5166	0.2654	0.3427	31.5995	0.2654	0.4997	0.2388	15.9739	0.1517	0.9034	0.0892	1	0.0095	0.6206	0.1997	10	0.1137	0.7494	0.1513	5	0.0521	500	0.1683	0.4646	41.4868	0.3412	0.9467	0.0577
Pachliopta_hector	Mar-May	0.8249	0.1283	3.1707	0	30.0112	17.4613	0.8262	6.864	10.1491	19.7179	1.5558	13.69	42.392	8.2071	5.3907	6.7848	0.0898	2.6582	9.5851	24.6168	8.6277	0.2572	0.4438	35.9509	0.2542	0.5583	0.2564	13.0228	0.0678	0.9249	0.0949	1	0	0.6203	0.2191	10	0.0678	0.7567	0.1511	5	0.0169	500	0.286	0.4184	33.0462	0.2034	0.8249	0.1283
Pachliopta_hector	Jun-Aug	0.79	0.0861	2.4804	0.0195	11.7719	13.0931	5.7457	19.1353	2.2799	15.7254	2.4731	4.5996	22.4419	19.8545	12.6545	2.4052	13.6342	5.4767	28.9987	19.7101	8.5645	0.226	0.5136	34.4555	0.2273	0.5242	0.202	9.8209	0.0779	0.8906	0.0619	1	0.013	0.52	0.2044	10	0.0779	0.6696	0.1255	5	0.0455	500	0.1348	0.6653	49.8864	0.2987	0.9168	0.0568
Pachliopta_hector	Sep-Nov	0.9712	0.1103	0.3424	0	1.9722	3.4033	21.6869	34.2321	17.7291	17.9851	4.8434	13.9254	0.021	0.0215	4.7466	13.2673	0.2787	0	48.7221	17.1652	8.9822	0.3375	0.607	41.2033	0.3375	0.7959	0.2476	4.6177	0.0625	0.9325	0.1388	1	0.0125	0.6811	0.3794	10	0.1	0.7855	0.26	5	0.075	340	0.5294	0.5039	21.4	0.125	0.9712	0.1103
Pachliopta_hector	Dec-Feb	0.8092	0.088	1.5374	0	13.952	2.4264	22.8397	33.9696	12.0719	8.9573	7.0106	0.3046	14.9023	22.6663	3.4465	18.2458	9.0692	7.4039	16.7078	6.0262	8.6063	0.2429	0.5086	35.5917	0.2429	0.5465	0.228	9.4298	0.0857	0.8439	0.0736	1	0	0.5347	0.2368	10	0.0857	0.6608	0.1565	5	0.0429	500	0.2558	0.4955	33.9438	0.2143	0.8092	0.088
Pagyris_cymothoe	Jun-Aug	0.3893	0.0943	8.8275	0	35.4398	26.7444	8.0018	2.8976	11.1908	34.3111	11.1935	5.8308	8.6548	2.028	9.9401	6.634	14.3343	14.4263	1.2448	7.1278	7.8144	0.0848	0.4294	39.1013	0.0588	0.2476	0.1787	16.7212	0.0588	0.735	0.0218	1	0	0.3613	0.1031	10	0	0.504	0.0657	5	0	480	0.0848	0.4294	39.1013	0.0588	0.3137	0.1254
Pagyris_cymothoe	Mar-May	0.6893	0.2268	5.7877	0	33.3803	39.2823	1.2443	0	11.6969	17.3834	9.6907	0	9.069	0	0	0	34.9188	43.3343	0	0	8.7688	0.2837	0.5366	36.277	0.3077	0.643	0.2632	7.8203	0	0.8778	0.0934	1	0	0.5998	0.2912	10	0	0.7099	0.2078	5	0	300	0.2914	0.5288	35.3532	0.1538	0.5598	0.3184
Panoquina_ocola	Dec-Feb	0.9402	0.0847	0.4985	0	23.6212	18.2983	0.1007	0.3715	0.0289	0.2277	30.8955	17.6117	18.7498	23.0822	10.9877	0	15.1311	22.2898	0.4851	18.1187	8.828	0.3171	0.5136	33.3541	0.3151	0.6822	0.2721	8.1204	0.1096	0.907	0.1078	1	0.0274	0.6435	0.2932	10	0.1096	0.7563	0.2196	5	0.0822	160	0.2413	0.6112	42.5887	0.3562	0.9402	0.0847
Panoquina_ocola	Sep-Nov	0.7437	0.0925	2.7221	0.0082	23.0056	23.4515	10.8523	12.5056	6.8351	10.3077	16.2373	10.783	8.8432	9.2151	13.5094	12.3874	12.5711	9.0329	8.1459	12.3168	8.4522	0.2169	0.4323	30.4499	0.218	0.4685	0.1985	11.7875	0.0681	0.8495	0.0546	1	0.0054	0.5086	0.179	10	0.0545	0.6516	0.1252	5	0.0245	500	0.1331	0.5992	43.4052	0.2725	0.947	0.0236
Panoquina_ocola	Mar-May	0.8117	0.0629	1.2288	0.0083	15.8628	28.3248	13.5416	16.3711	13.9526	14.2054	18.4039	10.37	11.1763	15.1029	6.9326	3.4827	11.3157	4.6538	8.8144	7.4892	8.4333	0.2199	0.42	31.9839	0.2199	0.4597	0.2217	12.7236	0.083	0.8286	0.0567	1	0.0083	0.5136	0.1949	10	0.0622	0.6447	0.131	5	0.0456	500	0.154	0.5149	40.9141	0.2531	0.9234	0.0233
Panoquina_ocola	Jun-Aug	0.752	0.0573	1.4522	0.0126	14.6013	36.6707	8.5036	15.5489	13.8333	5.9103	15.8169	11.1508	5.7127	3.4802	11.5236	9.4582	8.396	5.8789	21.6126	11.9019	8.3977	0.232	0.4012	27.8559	0.2319	0.4436	0.2124	11.0548	0.095	0.7904	0.0447	1	0.01	0.4639	0.1989	10	0.0884	0.5861	0.1309	5	0.0518	500	0.2539	0.3707	25.459	0.202	0.9603	0.0083
Papilio_aegeus	Mar-May	0.6545	0.0856	3.9226	0.0219	23.9438	31.1072	4.629	31.1984	15.7789	2.1716	2.8615	4.5895	15.8437	8.7118	1.3693	3.7106	12.6782	9.4901	22.8956	9.0208	8.2906	0.1824	0.4217	31.0662	0.1825	0.3986	0.1861	13.1023	0.0803	0.8386	0.0416	1	0.0073	0.4647	0.1561	10	0.0511	0.6101	0.1	5	0.0292	500	0.1454	0.5036	36.7951	0.1825	0.8939	0.0304
Papilio_aegeus	Jun-Aug	0.5703	0.0733	4.1037	0.033	29.6895	27.2863	1.7503	23.5684	16.1	0.7375	7.587	10.0288	6.8047	0.9774	2.3054	0.7403	17.9581	20.7965	17.8051	15.8647	8.19	0.2017	0.3509	23.921	0.2013	0.3604	0.1654	11.0359	0.0924	0.781	0.0343	1	0.0198	0.382	0.1511	10	0.0924	0.5306	0.0835	5	0.0462	500	0.2304	0.3142	20.6911	0.1551	0.9652	0.0041
Papilio_aegeus	Sep-Nov	0.5432	0.0501	3.473	0.0292	11.8454	16.4933	4.5893	13.1112	22.7917	2.5567	21.5208	13.4828	3.4834	10.2835	0.8533	1.6925	15.9589	25.1415	18.9573	17.2385	7.9343	0.1989	0.2351	18.7661	0.1989	0.2791	0.1589	12.5102	0.1366	0.7457	0.0215	1	0.0093	0.3248	0.1258	10	0.1034	0.472	0.0669	5	0.0464	500	0.1669	0.287	22.2019	0.2228	0.9717	0.0026
Papilio_aegeus	Dec-Feb	0.6155	0.04	2.3722	0.0213	19.0962	22.6577	5.8628	20.6793	25.4698	5.7284	13.5101	2.4065	1.0545	2.7572	0.8731	1.6954	13.0557	16.8502	21.0778	27.2253	7.9583	0.198	0.2718	21.0925	0.1981	0.2859	0.1742	13.267	0.1104	0.7396	0.0242	1	0.0133	0.3435	0.1286	10	0.0918	0.4807	0.0724	5	0.0426	500	0.264	0.2029	14.8594	0.125	0.9337	0.0051
Papilio_anchisiades	Mar-May	0.9335	0.1117	0.6001	0	18.2663	5.0562	15.7028	31.8644	6.8642	13.3912	22.3079	15.6668	8.7326	6.5506	5.4051	9.311	15.1549	10.9821	7.5661	7.1777	8.8744	0.3119	0.5394	37.6398	0.3119	0.7146	0.281	7.7271	0.0792	0.9122	0.1367	1	0.005	0.668	0.3084	10	0.099	0.7786	0.2423	5	0.0594	500	0.3126	0.5387	37.5583	0.3069	0.9335	0.1117
Papilio_anchisiades	Dec-Feb	0.8046	0.1533	3.0525	0.0047	18.1846	22.8998	14.7687	17.8604	9.9835	4.4287	9.0601	12.3012	14.7763	16.7821	4.8704	4.5416	19.165	12.3875	9.1913	8.7989	8.7028	0.1991	0.5545	44.8776	0.1991	0.6008	0.2629	10.9783	0.0379	0.8974	0.0952	1	0.0047	0.6205	0.2515	10	0.0332	0.7418	0.1868	5	0.0142	500	0.2298	0.5236	40.9331	0.1469	0.9407	0.0651
Papilio_anchisiades	Jun-Aug	0.8501	0.1603	2.1825	0.0036	20.0982	16.4498	16.3393	31.4869	5.8398	9.6146	9.0604	7.3332	8.2493	9.1953	6.3951	4.8413	26.9429	13.1844	7.075	7.8945	8.8215	0.254	0.5655	42.2198	0.2527	0.6777	0.2683	8.4667	0.0498	0.9042	0.1154	1	0.0036	0.6457	0.2885	10	0.0569	0.7605	0.2233	5	0.0249	500	0.255	0.5642	42.0866	0.2491	0.9177	0.1051
Papilio_anchisiades	Sep-Nov	0.9035	0.1422	1.0566	0	32.9368	37.8916	9.3989	20.2093	3.8565	1.9658	18.4603	7.5932	5.5444	7.7946	18.2599	10.0673	7.2072	10.504	4.3362	3.9741	8.9043	0.2652	0.6046	45.6135	0.2652	0.7363	0.2938	6.9415	0.0435	0.9062	0.1386	1	0	0.6768	0.334	10	0.0609	0.7798	0.2651	5	0.0391	500	0.2578	0.609	46.5443	0.2696	0.9035	0.1422
Papilio_cresphontes	Sep-Nov	0.7653	0.0704	2.6884	0.0133	24.3129	20.3277	7.9478	18.8004	5.1663	16.1766	10.4908	4.7751	13.7561	21.1637	29.0737	7.0326	7.7769	5.0751	1.4755	6.6487	8.2559	0.2357	0.3532	31.3603	0.2356	0.385	0.2368	18.0792	0.1378	0.8744	0.0459	1	0.0044	0.5272	0.158	10	0.0889	0.6662	0.1028	5	0.0444	500	0.1458	0.4524	43.3534	0.2756	0.9596	0.0258
Papilio_cresphontes	Dec-Feb	0.7179	0.0409	1.9086	0.0207	30.5365	29.9731	4.2049	8.4438	17.3382	21.593	12.9843	3.3149	11.7046	19.964	6.7463	2.8581	11.08	7.6219	5.4053	6.2312	7.9765	0.2021	0.2505	21.8275	0.2012	0.2911	0.16	15.0853	0.1479	0.7939	0.0279	1	0.0118	0.397	0.107	10	0.1036	0.5579	0.0677	5	0.0577	500	0.2068	0.2421	21.3762	0.1938	0.8808	0.0156
Papilio_cresphontes	Jun-Aug	0.7781	0.0468	1.2126	0.0194	20.6764	34.4117	7.3719	12.6057	20.5335	6.819	3.4514	1.2187	3.6838	1.613	24.4079	7.698	13.9327	23.4444	5.9424	12.1895	8.3374	0.2387	0.385	26.5583	0.2387	0.4177	0.2046	11.9867	0.1247	0.7978	0.0416	1	0.0178	0.4564	0.1822	10	0.108	0.587	0.1164	5	0.0667	500	0.2234	0.4039	28.3882	0.2519	0.9931	0.0016
Papilio_cresphontes	Mar-May	0.7188	0.0629	1.8433	0.0257	22.4829	31.2019	4.2647	10.7535	17.1327	16.0744	4.772	1.6826	5.1096	7.3077	20.4662	5.5062	20.2459	13.9998	5.526	13.4739	8.341	0.2387	0.3889	26.1834	0.2388	0.4192	0.2033	11.4625	0.1144	0.782	0.0454	1	0.0186	0.4473	0.1874	10	0.1013	0.5764	0.1173	5	0.0592	500	0.2426	0.3837	25.7262	0.2288	0.9885	7.00E-04
Papilio_crino	Dec-Feb	0.6711	0.2073	6.2143	0	34.3433	32.7578	19.0898	9.894	5.9069	11.1571	4.7988	9.652	6.1246	6.193	15.5818	19.8989	10.7866	10.4472	3.3683	0	8.6672	0.1309	0.6582	53.8943	0.1053	0.5809	0.2582	10.3526	0	0.8607	0.0857	1	0	0.5878	0.2546	10	0	0.7032	0.1861	5	0	500	0.1309	0.6582	53.8943	0.1053	0.2817	0.4691
Papilio_crino	Mar-May	0.8315	0.2539	4.2546	0	9.0486	6.624	71.3123	60.4782	0.0636	1.7712	18.9692	18.65	0.076	1.2499	0	0	0.1183	0.9024	0.4121	10.3245	8.9663	0.2634	0.6468	46.6826	0.28	0.7834	0.2872	6.2066	0.04	0.9406	0.1666	1	0	0.7038	0.3318	10	0.04	0.8124	0.2697	5	0.04	160	0.2634	0.6467	46.6693	0.24	0.8315	0.2539
Papilio_crino	Sep-Nov	0.9043	0.1044	1.1393	0	18.869	5.3012	53.8367	56.6244	7.0549	7.8154	9.4684	22.8376	1.2701	0.014	1.0241	0	1.7106	2.6269	6.7663	4.7804	8.7344	0.254	0.5097	35.4459	0.2553	0.6212	0.2501	10.0917	0.0638	0.9123	0.1002	1	0	0.6231	0.2491	10	0.0638	0.7503	0.182	5	0.0426	500	0.1883	0.5978	43.8882	0.2979	0.9043	0.1044
Papilio_crino	Jun-Aug	0.7665	0.1592	4.151	0	31.9325	26.5255	29.3932	40.5072	4.5357	3.1762	5.2013	3.952	17.4847	0.7443	0.8142	9.0707	8.2127	15.8173	2.4258	0.2068	8.7123	0.2378	0.4895	36.2395	0.2344	0.6076	0.2505	10.1245	0.0781	0.9002	0.1058	1	0	0.6102	0.2494	10	0.0781	0.738	0.1736	5	0.0469	500	0.2059	0.5605	40.1306	0.2656	0.7665	0.1592
Papilio_dardanus	Mar-May	0.9449	0.1108	0.8344	0	14.6368	15.8578	1.5773	8.3158	11.5997	20.9877	14.3703	6.0651	0.8534	0	19.0848	9.1474	24.2244	21.0916	13.6533	18.5345	8.6751	0.2885	0.429	36.7283	0.2885	0.5855	0.2785	14.9242	0.1731	0.9369	0.1169	1	0.0096	0.6809	0.2431	10	0.1442	0.7998	0.1913	5	0.0481	500	0.2098	0.4837	44.9107	0.3173	0.9449	0.1108
Papilio_dardanus	Sep-Nov	0.9451	0.1049	0.6429	0	8.2265	14.7632	2.8706	1.671	2.3532	2.5049	5.7451	11.7984	32.1951	27.0641	2.457	7.3215	24.1393	20.7544	22.0131	14.1225	8.8416	0.2771	0.5262	42.1468	0.2771	0.6916	0.3156	9.5197	0.0602	0.9247	0.122	1	0.012	0.6829	0.3208	10	0.0602	0.7865	0.2408	5	0.0602	480	0.2337	0.5604	47.052	0.3133	0.9451	0.1049
Papilio_dardanus	Jun-Aug	0.7957	0.0848	1.6516	0.0108	11.8516	19.0043	3.1124	5.6686	26.4228	21.5525	3.1188	2.5154	3.535	14.7339	3.877	6.3218	30.9695	12.625	17.1128	17.5785	8.4583	0.2547	0.4102	32.0774	0.2581	0.4713	0.2475	14.2137	0.1398	0.836	0.0625	1	0.0108	0.5485	0.2044	10	0.1183	0.6692	0.1489	5	0.0538	500	0.2582	0.4068	31.6772	0.2258	0.8597	0.0509
Papilio_dardanus	Dec-Feb	0.8217	0.0763	1.7595	0	11.6012	13.9509	10.4004	11.8209	9.8252	26.5007	3.7304	5.6837	2.075	0.7443	16.3714	2.9037	29.7858	16.1096	16.2105	22.286	8.3871	0.2183	0.3939	33.7646	0.2214	0.4389	0.2289	15.6219	0.1298	0.8691	0.0586	1	0	0.5479	0.1757	10	0.084	0.6856	0.1224	5	0.0229	500	0.1952	0.4182	36.5098	0.229	0.8217	0.0763
Papilio_demodocus	Jun-Aug	0.9642	0.0676	0.3232	0.0039	24.1574	14.7907	2.9464	9.9933	0.2596	8.6152	3.9817	3.8912	14.4846	8.6496	18.1475	1.3464	26.828	31.78	9.1949	20.9335	8.6918	0.3074	0.4337	33.5463	0.3074	0.5953	0.2719	12.8871	0.1284	0.9175	0.0991	1	0.0233	0.6524	0.2457	10	0.1089	0.7727	0.1912	5	0.0778	500	0.1358	0.6148	54.6836	0.4591	0.9985	0.0235
Papilio_demodocus	Mar-May	0.8654	0.1535	2.6166	0.0165	13.3137	16.0123	10.6625	20.2644	3.4557	18.1684	9.3717	3.7588	9.6824	11.8628	9.4018	9.0793	26.7864	8.2389	17.3257	12.615	8.6927	0.2888	0.4454	36.2986	0.2893	0.5959	0.2779	13.7304	0.1116	0.9332	0.1094	1	0.0165	0.6687	0.246	10	0.0868	0.7905	0.1894	5	0.0455	500	0.3236	0.4168	32.997	0.2479	0.9921	0.0615
Papilio_demodocus	Dec-Feb	0.9475	0.0474	0.3697	0.0041	13.7782	16.0287	13.1356	10.2966	1.5259	9.9012	4.9568	5.5947	11.8397	9.061	21.2166	5.2859	25.3488	32.271	8.1983	11.561	8.4284	0.2622	0.3421	31.0134	0.2622	0.4574	0.2309	17.0707	0.1585	0.8994	0.068	1	0.0163	0.5995	0.1789	10	0.0935	0.7327	0.1365	5	0.0549	500	0.1737	0.4309	40.3604	0.3272	0.9942	0.0157
Papilio_demodocus	Sep-Nov	0.9477	0.0423	0.2755	0.0043	14.6758	12.2102	11.8006	17.1227	7.8377	7.209	2.2122	4.7506	5.544	3.4306	10.3925	7.9906	31.6429	28.3125	15.8942	18.9738	8.4515	0.2804	0.337	29.8167	0.2804	0.4682	0.2396	16.3171	0.1739	0.8921	0.0713	1	0.0239	0.5906	0.1898	10	0.1174	0.7218	0.1364	5	0.0848	500	0.1838	0.4432	39.8382	0.3652	0.979	0.0207
Papilio_demoleus	Sep-Nov	0.9576	0.0825	0.4035	0.0035	8.1615	20.411	5.9791	11.6253	10.0318	8.1935	1.6541	2.7341	13.5481	20.1968	4.3246	1.871	8.0046	6.0259	48.2963	28.9424	8.7533	0.2855	0.491	35.5902	0.285	0.6331	0.2609	10.6485	0.0898	0.9201	0.1071	1	0.0104	0.6467	0.2537	10	0.0829	0.7704	0.1968	5	0.0484	500	0.2943	0.4806	34.6605	0.2677	0.9922	0.0428
Papilio_demoleus	Mar-May	0.9732	0.0624	0.1325	0	17.1266	17.3379	4.3877	8.6135	7.376	24.688	2.9704	4.8978	4.0591	16.6163	10.777	5.1296	15.9998	10.1766	37.3034	12.5403	8.7906	0.3249	0.4869	34.5733	0.3249	0.6571	0.2878	10.1871	0.0913	0.9179	0.1218	1	0.0195	0.6607	0.2853	10	0.0883	0.7753	0.2139	5	0.0659	500	0.3331	0.4803	33.7384	0.3114	0.9732	0.0624
Papilio_demoleus	Dec-Feb	0.9792	0.073	0.1737	0	4.6192	11.7432	9.3024	14.1431	22.6071	7.5973	0.1237	0	12.3813	19.853	5.0797	16.8902	9.9662	6.8367	35.9205	22.9364	8.8657	0.3254	0.5192	36.7041	0.3254	0.7084	0.2933	8.4931	0.1053	0.9233	0.1259	1	0.0128	0.6786	0.3105	10	0.1148	0.7876	0.2436	5	0.0686	500	0.3186	0.525	37.4045	0.327	0.9792	0.073
Papilio_demoleus	Jun-Aug	0.9087	0.0735	0.6086	0.0063	14.0515	23.2187	9.1938	13.7298	8.9116	7.249	7.6067	3.9407	10.3538	13.9049	21.0287	3.6301	13.6759	15.3944	15.1781	18.9323	8.6217	0.2958	0.4287	31.5211	0.2958	0.5551	0.256	12.453	0.1239	0.8836	0.0915	1	0.0139	0.6041	0.2289	10	0.1113	0.7289	0.1718	5	0.0569	500	0.1693	0.5539	46.7846	0.4109	0.9747	0.0202
Papilio_fuscus	Mar-May	0.9785	0.2381	0.5704	0	0	0	0	0	0	0	35.2387	38.9767	0	0	0	0	17.9566	33.2232	46.8047	27.8001	9.0725	0.319	0.6367	47.9719	0.3214	0.8712	0.3056	4.5512	0.0357	0.9651	0.2496	1	0.0357	0.7557	0.3699	10	0.0714	0.8605	0.3106	5	0.0714	260	0.1778	0.7081	65.9426	0.3929	0.9785	0.2381
Papilio_fuscus	Jun-Aug	0.842	0.0994	1.5269	0	5.5135	5.6914	15.6675	7.1475	9.9546	28.9042	12.9286	4.4972	11.1054	26.3419	14.4427	4.1013	7.4867	4.5907	22.901	18.7257	8.723	0.245	0.5358	38.2036	0.2381	0.6142	0.2553	8.8783	0.0476	0.8775	0.0763	1	0	0.5915	0.2686	10	0.0476	0.7075	0.1934	5	0.0476	500	0.172	0.6338	48.7537	0.2857	0.842	0.0994
Papilio_fuscus	Sep-Nov	0.6285	0.0991	4.3832	0.0261	12.0891	14.4565	3.0301	19.5524	7.8751	9.8637	20.4768	15.9893	30.5223	10.2036	1.8172	6.0429	16.5026	6.5352	7.6869	17.3566	8.3717	0.223	0.4057	27.8193	0.2261	0.4323	0.1947	11.2123	0.0783	0.836	0.0424	1	0.0087	0.4578	0.1755	10	0.0783	0.604	0.1069	5	0.0348	500	0.2596	0.3559	23.7714	0.1478	0.9642	0.0173
Papilio_fuscus	Dec-Feb	0.8549	0.0621	1.0059	0.0083	3.4713	11.8175	12.3038	38.0479	21.9855	0.9205	31.7032	23.1121	11.345	3.4979	0.2545	3.5302	10.4129	1.5731	8.5237	17.5007	8.5466	0.233	0.4344	32.2714	0.2333	0.5149	0.2243	11.3419	0.0917	0.8554	0.062	1	0.0083	0.543	0.2108	10	0.075	0.6731	0.1497	5	0.0417	500	0.2358	0.4317	31.9542	0.2083	0.9797	0.0201
Papilio_helenus	Dec-Feb	0.6911	0.0681	3.7756	0	25.625	36.8649	18.7283	12.7925	0.7528	4.965	8.4682	8.1525	6.0158	2.5783	20.6553	8.9146	11.4602	15.3465	8.2945	10.3856	8.057	0.2443	0.2618	25.2839	0.2444	0.3155	0.2058	19.3302	0.1333	0.8603	0.0373	1	0	0.4883	0.1187	10	0.0593	0.6412	0.0801	5	0.0222	500	0.1067	0.4623	43.8775	0.3111	0.6911	0.0681
Papilio_helenus	Mar-May	0.8409	0.0744	1.788	0.0154	9.3839	21.7146	17.3248	18.74	3.5987	3.8733	17.0804	5.8423	3.4822	15.0328	35.7202	1.8458	10.4444	22.0211	2.9654	10.9301	8.3184	0.2513	0.3432	31.6338	0.2513	0.4098	0.2408	18.715	0.1487	0.887	0.0594	1	0.0154	0.5646	0.1683	10	0.0769	0.7043	0.1097	5	0.0564	500	0.2706	0.3247	29.7125	0.2103	0.9773	0.0241
Papilio_helenus	Jun-Aug	0.8941	0.0906	1.3441	0	15.2562	21.6008	20.3917	28.0539	3.9404	10.0907	11.5613	6.2197	19.3158	17.4215	18.7697	2.0579	6.5609	10.8813	4.2039	3.6742	8.5599	0.2617	0.3906	33.5863	0.2617	0.5218	0.2573	14.7165	0.1075	0.914	0.0822	1	0	0.6155	0.2041	10	0.0701	0.7515	0.151	5	0.0421	500	0.2134	0.4599	38.7085	0.2757	0.8941	0.0906
Papilio_helenus	Sep-Nov	0.9543	0.049	0.2282	0	20.3326	33.1286	3.889	5.5087	3.4607	12.4564	2.5197	5.7604	14.9369	10.6045	0.8238	0.5805	34.3853	11.6697	19.6521	20.2912	8.6608	0.2857	0.4601	33.3305	0.2857	0.5771	0.2558	11.713	0.0879	0.8951	0.0924	1	0.033	0.6119	0.2387	10	0.0879	0.7357	0.1768	5	0.0659	500	0.1834	0.5455	45.7055	0.3626	0.9543	0.049
Papilio_machaon	Sep-Nov	0.696	0.059	2.1071	0.0226	26.8661	25.2338	21.1389	12.6345	5.1784	3.3875	9.7706	16.4351	4.2054	5.0659	12.4824	22.8278	12.2478	9.5511	8.1105	4.8643	8.2745	0.2037	0.38	25.4212	0.2037	0.3922	0.1727	10.9796	0.0948	0.783	0.0387	1	0.0145	0.4132	0.1609	10	0.0871	0.5576	0.0994	5	0.0491	500	0.1935	0.4022	26.7031	0.2109	0.9906	0.0013
Papilio_machaon	Mar-May	0.4918	0.0442	2.9195	0.0427	5.7241	6.7954	19.3536	4.83	7.6771	6.8997	3.0132	8.4064	2.9461	5.743	5.0665	8.3554	4.0701	8.3959	52.1493	50.5742	7.9235	0.1681	0.312	21.1394	0.1681	0.2761	0.1675	10.7324	0.1052	0.6827	0.0168	1	0.0204	0.2874	0.1559	10	0.1009	0.3999	0.08	5	0.0635	500	0.177	0.2943	19.9593	0.1579	0.9997	2.00E-04
Papilio_machaon	Dec-Feb	0.5203	0.0411	2.5536	0.0325	12.4158	21.2586	12.8902	2.4524	9.5389	24.3525	3.6493	5.2464	6.3172	10.57	1.5364	2.2591	16.185	9.7475	37.4672	24.1134	7.9707	0.1816	0.3233	18.4773	0.1816	0.2894	0.146	9.2897	0.0987	0.6738	0.0192	1	0.018	0.2769	0.1585	10	0.1042	0.3998	0.077	5	0.0604	500	0.2071	0.2553	15.447	0.1476	0.9986	3.00E-04
Papilio_machaon	Jun-Aug	0.476	0.042	3.7919	0.0406	3.2751	7.0131	17.404	5.8045	9.7248	6.4339	2.1236	2.7395	1.6343	4.2852	1.9293	3.0053	10.3235	10.8562	53.5853	59.8623	7.8782	0.1682	0.2809	17.7621	0.1682	0.2639	0.1305	9.838	0.1034	0.7118	0.02	1	0.0145	0.2609	0.1331	10	0.1046	0.4104	0.0541	5	0.0545	500	0.1816	0.2512	16.1684	0.1546	0.9955	7.00E-04
Papilio_memnon	Mar-May	0.8712	0.0217	0.4477	0.0122	11.1404	21.7055	8.8028	9.758	1.6661	5.8856	10.2273	7.0698	12.0475	22.3076	38.9782	2.6481	7.6121	14.745	9.5257	15.8802	7.9333	0.2313	0.2218	27.0974	0.2324	0.2788	0.2	23.0918	0.2141	0.8159	0.0337	1	0.0336	0.496	0.1182	10	0.1315	0.626	0.0843	5	0.0826	500	0.1499	0.2788	35.4392	0.2997	0.9632	0.0058
Papilio_memnon	Jun-Aug	0.8568	0.0623	1.3239	0.011	6.4125	15.2754	6.8697	9.5078	1.0468	2.8497	15.2552	21.5053	6.3702	8.3687	50.8934	12.1912	8.3452	15.5034	4.8071	14.7985	8.2239	0.265	0.2842	30.3771	0.2637	0.3728	0.2343	21.7758	0.1978	0.8764	0.0574	1	0.011	0.5748	0.1603	10	0.0769	0.7037	0.11	5	0.0467	500	0.1128	0.4159	47.4059	0.3874	0.9561	0.0185
Papilio_memnon	Sep-Nov	0.8354	0.0597	1.4273	0.0077	5.431	3.0959	2.3429	10.3478	13.411	11.3548	5.4955	11.8438	17.0803	19.8661	24.4751	7.7864	24.8735	29.5312	6.8906	6.1741	8.2848	0.2615	0.3116	28.1318	0.2615	0.3963	0.2287	17.4875	0.1846	0.8649	0.0521	1	0.0077	0.5327	0.1641	10	0.1192	0.6705	0.1065	5	0.0615	500	0.205	0.3604	33.9297	0.2923	0.8803	0.0476
Papilio_memnon	Dec-Feb	0.866	0.0434	0.7537	0.0083	7.4619	6.6423	7.7872	18.8155	2.5052	23.8383	8.1222	15.3722	12.4718	12.5173	30.8917	2.7926	18.8095	9.5721	11.9505	10.4499	8.2615	0.2184	0.3572	31.8486	0.2167	0.3872	0.2282	16.9561	0.1292	0.846	0.0492	1	0.025	0.514	0.1588	10	0.0833	0.6517	0.1052	5	0.0542	500	0.2468	0.3307	28.7649	0.1875	0.9764	0.0041
Papilio_menatius	Sep-Nov	0.6577	0.1782	5.0801	0	64.6516	43.2997	7.6493	11.7353	4.3611	15.6405	5.591	0.1646	8.9303	16.889	4.478	10.5218	1.9905	0.9214	2.3481	0.8276	8.6904	0.2442	0.5771	36.201	0.2564	0.5945	0.2122	7.3812	0.0513	0.8225	0.0887	1	0	0.5356	0.2552	10	0.0513	0.6601	0.177	5	0	500	0.2525	0.5693	35.0025	0.2051	0.6577	0.1782
Papilio_menatius	Dec-Feb	0.8301	0.201	2.7598	0	47.0958	34.7123	12.6876	26.6828	13.7365	9.4531	9.6935	0.0318	1.7949	0	13.7025	28.3418	0	0	1.2891	0.7782	8.9217	0.3178	0.5867	39.3018	0.3269	0.7492	0.2686	5.6228	0.0385	0.8986	0.1426	1	0	0.6603	0.3458	10	0.0769	0.7646	0.2536	5	0.0385	240	0.3475	0.5654	35.8936	0.2308	0.8301	0.201
Papilio_menatius	Jun-Aug	0.8846	0.1072	1.043	0	44.1572	36.0701	26.4561	32.8214	1.1344	6.9059	11.6439	3.3905	7.912	5.3387	3.7266	9.0885	2.4758	3.5527	2.494	2.8324	8.8398	0.2972	0.5786	36.4675	0.2955	0.6903	0.2469	6.8212	0.0606	0.8872	0.1052	1	0	0.6196	0.289	10	0.0833	0.7373	0.2217	5	0.0455	500	0.3235	0.554	33.2783	0.25	0.8846	0.1072
Papilio_menatius	Mar-May	0.712	0.1369	3.4858	0.0182	40.9924	23.18	11.91	29.2488	5.3419	17.421	14.9499	5.9234	8.3039	12.0273	5.0123	1.3708	10.951	7.7945	2.5386	3.0343	8.6759	0.2521	0.5459	34.6712	0.2545	0.586	0.2193	7.6384	0.0727	0.8393	0.0795	1	0.0091	0.5353	0.2599	10	0.1	0.6579	0.1678	5	0.0364	500	0.2014	0.6145	42.1747	0.2727	0.8561	0.0702
Papilio_paeon	Jun-Aug	0.7425	0.247	4.6704	0	29.8864	31.9892	11.5442	16.2144	0	0	0.0819	0	46.3017	37.0933	0	0	12.1859	14.7031	0	0	8.8667	0.2592	0.6156	44.5798	0.25	0.7091	0.2718	6.0892	0	0.8711	0.1074	1	0	0.632	0.3303	10	0	0.7343	0.2534	5	0	100	0.3396	0.5597	34.5339	0	0.3396	0.5597
Papilio_paeon	Dec-Feb	0.797	0.1351	3.1146	0	14.4674	16.175	5.6807	2.2729	0.107	0	38.5993	52.8852	3.3895	6.0024	12.2527	22.0475	25.5033	0.6169	0	0	8.613	0.3736	0.3423	25.2046	0.3889	0.5502	0.2699	13.4554	0.1667	0.8976	0.0853	1	0	0.6144	0.2408	10	0.1111	0.7337	0.1689	5	0.1111	160	0.1344	0.5755	49.7907	0.3889	0.797	0.1351
Papilio_paeon	Mar-May	0.5177	0.1234	8.2071	0	20.6692	48.6987	2.219	3.207	13.0881	4.9301	19.8314	2.2052	7.7741	7.3727	3.4175	2.4974	14.0135	9.1795	18.9873	21.9095	8.0997	0.176	0.3533	34.6074	0.1429	0.3293	0.2232	19.0056	0	0.8209	0.0392	1	0	0.4765	0.1442	10	0	0.613	0.0872	5	0	500	0.2231	0.3074	28.88	0	0.2231	0.3074
Papilio_paeon	Sep-Nov	0.6345	0.195	6.9182	0	40.9484	43.1513	0.3574	5.1382	0.0858	0.9033	33.4405	0.0236	13.1468	26.9026	7.5778	9.9937	4.0614	13.8874	0.3819	0	8.6002	0.2381	0.4925	39.3023	0.2381	0.5432	0.2755	11.438	0.0476	0.8699	0.0692	1	0	0.5685	0.2537	10	0.0476	0.6883	0.1591	5	0	460	0.2403	0.4912	39.0158	0.1905	0.6242	0.2036
Papilio_polymnestor	Mar-May	0.8992	0.1624	1.8603	0	14.7692	12.2498	6.1183	8.6425	7.4739	0.2086	4.1422	9.4577	17.4558	13.5437	0	0	0.3053	5.3008	49.7353	50.5968	8.9273	0.3067	0.5725	40.3604	0.3108	0.7534	0.2964	6.9576	0.0405	0.9396	0.1359	1	0	0.6921	0.3276	10	0.0541	0.7984	0.26	5	0.0405	240	0.396	0.5036	31.2298	0.1486	0.8992	0.1624
Papilio_polymnestor	Sep-Nov	0.9238	0.0744	0.7959	0	7.9241	14.8489	4.5808	3.1907	9.8552	15.9283	8.4008	3.6125	23.2128	34.7279	3.2701	15.0817	15.5072	9.5919	27.2492	3.018	8.6297	0.2222	0.5242	38.1659	0.2222	0.5595	0.2124	10.743	0.0714	0.9096	0.08	1	0.0079	0.5773	0.2028	10	0.0714	0.7248	0.144	5	0.0397	500	0.2368	0.5094	36.2608	0.1984	0.9238	0.0744
Papilio_polymnestor	Dec-Feb	0.9681	0.1494	0.6762	0	30.3631	49.6247	2.0265	1.9672	0.2711	0.0652	14.3516	4.1118	15.1937	12.8163	11.5506	22.5735	14.7736	8.8412	11.4697	0	8.8792	0.2877	0.5498	39.899	0.2877	0.718	0.2669	9.0348	0.0548	0.9541	0.157	1	0.0137	0.696	0.2752	10	0.0548	0.8204	0.2255	5	0.0411	240	0.3257	0.5271	35.7985	0.1918	0.9681	0.1494
Papilio_polymnestor	Jun-Aug	0.6443	0.0537	2.7817	0	19.8925	27.4168	9.1591	4.8335	5.1997	7.9987	10.6754	12.8367	19.6592	13.6636	13.0426	16.4532	14.8132	10.7925	7.5582	6.005	8.1194	0.1877	0.3422	25.3817	0.1875	0.3358	0.1788	12.5749	0.0848	0.7874	0.0286	1	0	0.3854	0.1425	10	0.0759	0.5339	0.0788	5	0.0402	500	0.165	0.3826	28.4222	0.192	0.6443	0.0537
Papilio_polytes	Sep-Nov	0.9586	0.0927	0.3357	0.0042	9.5824	14.8362	2.088	4.9479	3.504	8.8745	2.5749	9.9524	13.9563	31.5225	41.2825	22.1496	3.3846	1.1427	23.6274	6.5742	8.868	0.3361	0.542	39.1402	0.3361	0.7101	0.3215	10.2182	0.0898	0.9234	0.1576	1	0.0104	0.7141	0.3197	10	0.0856	0.8141	0.2769	5	0.048	500	0.198	0.6139	55.898	0.4489	0.9866	0.0428
Papilio_polytes	Dec-Feb	0.8634	0.1497	1.3405	0.0069	15.5081	25.3449	2.2116	4.4026	4.7106	16.5738	2.0017	5.354	7.158	25.711	53.1852	15.7609	5.4008	6.8528	9.824	0	8.7682	0.327	0.4799	35.0671	0.3272	0.6426	0.2956	10.9673	0.1053	0.8782	0.1275	1	0.0069	0.6605	0.2882	10	0.0938	0.7641	0.2446	5	0.0366	500	0.4032	0.4373	27.7659	0.2265	0.9588	0.025
Papilio_polytes	Mar-May	0.9483	0.0475	0.2309	0.0017	3.5028	7.7456	4.6696	15.105	7.3198	18.577	4.1599	3.2553	30.6016	46.0944	26.831	2.9639	3.3519	1.5553	19.5634	4.7035	8.6077	0.2871	0.4093	32.2241	0.2871	0.5473	0.2522	13.1459	0.1536	0.8958	0.1044	1	0.015	0.6113	0.2204	10	0.1152	0.7411	0.1619	5	0.0818	500	0.2145	0.4741	39.9207	0.3422	0.9585	0.0403
Papilio_polytes	Jun-Aug	0.9314	0.0492	0.344	0.0025	9.3701	11.8323	11.1215	14.6983	6.255	9.2841	11.3686	9.1379	17.4982	28.9219	26.8991	11.9023	4.7858	8.4114	12.7016	5.8119	8.5438	0.2824	0.3668	31.3868	0.2824	0.5135	0.2439	15.2969	0.1393	0.8867	0.09	1	0.0136	0.6174	0.2137	10	0.0912	0.7411	0.1614	5	0.0543	500	0.1952	0.4636	40.399	0.3428	0.9821	0.0165
Papilio_polyxenes	Sep-Nov	0.8081	0.0891	1.7217	0.0108	21.8216	28.5933	10.6132	8.315	5.7393	5.3067	5.2325	2.953	13.9759	6.1845	10.0872	15.6149	8.223	14.0354	24.3073	18.9973	8.5876	0.2309	0.4939	33.5136	0.2316	0.535	0.218	10.1688	0.07	0.8543	0.0697	1	0.009	0.535	0.218	10	0.07	0.6708	0.1521	5	0.0341	500	0.2113	0.5248	36.1073	0.246	0.9118	0.0437
Papilio_polyxenes	Jun-Aug	0.7957	0.073	1.746	0.0182	14.6766	33.067	40.0627	17.3342	12.5828	6.3371	0.7187	1.2794	4.9677	6.9626	8.0736	8.9654	14.8822	20.8975	4.0358	5.1569	8.4071	0.2381	0.405	27.348	0.2381	0.4478	0.1916	12.1764	0.113	0.8462	0.0559	1	0.0123	0.4882	0.1663	10	0.098	0.6428	0.1134	5	0.0528	500	0.2087	0.4469	30.9983	0.2626	0.9983	9.00E-04
Papilio_polyxenes	Dec-Feb	0.7945	0.0546	1.318	0.0171	25.1118	37.9468	5.8205	5.1969	12.7519	5.855	9.4353	10.025	17.8123	7.1149	9.1057	16.3104	11.1748	9.0607	8.7877	8.4903	8.3104	0.25	0.3261	26.1525	0.2502	0.4065	0.2123	14.3603	0.145	0.8191	0.0478	1	0.0142	0.4903	0.1698	10	0.1068	0.6238	0.1129	5	0.0509	500	0.2205	0.3576	29.1612	0.2733	0.9898	0.002
Papilio_polyxenes	Mar-May	0.7175	0.0653	2.1623	0.0283	18.5336	35.9888	15.8695	13.4279	23.0129	7.0796	1.7737	1.2921	7.2108	4.8315	16.618	17.6359	9.7048	12.7476	7.2767	6.9967	8.3622	0.2396	0.3944	25.0526	0.2395	0.4282	0.188	10.4475	0.1232	0.8064	0.0442	1	0.0174	0.4375	0.1819	10	0.1197	0.5809	0.1074	5	0.0608	500	0.2226	0.4209	27.1271	0.2529	1	1.00E-04
Papilio_thoas	Sep-Nov	0.9239	0.1839	1.1889	0.004	7.2701	8.9401	6.5334	11.9256	6.4968	9.8844	12.9108	25.4346	2.0177	6.0086	11.0458	14.8599	46.5181	13.5677	7.2073	9.379	8.9213	0.3101	0.5411	43.3352	0.3101	0.7489	0.3362	8.716	0.0517	0.931	0.1761	1	0.004	0.7261	0.3517	10	0.0577	0.8224	0.2922	5	0.0278	500	0.2825	0.556	46.2489	0.33	0.9715	0.0865
Papilio_thoas	Jun-Aug	0.8678	0.1289	0.9195	0.0088	22.9046	11.2728	14.06	26.1878	9.5837	9.5781	15.8028	14.0267	5.9801	6.5277	5.0853	4.3905	12.8838	13.6306	13.6998	14.3857	8.8696	0.289	0.577	41.4483	0.289	0.7112	0.2889	6.1956	0.049	0.8637	0.1339	1	0.0105	0.6413	0.3509	10	0.0648	0.7373	0.266	5	0.0385	500	0.2216	0.6248	50.1121	0.3415	0.9633	0.0189
Papilio_thoas	Mar-May	0.8935	0.1311	1.102	0.0091	25.3486	15.9076	23.3961	31.0105	3.9029	12.3367	16.0048	11.9637	5.9078	7.7095	7.4984	4.6478	9.3512	10.7377	8.5901	5.6864	8.8812	0.2789	0.5822	42.0141	0.2789	0.7195	0.2783	6.7913	0.0635	0.8989	0.1256	1	0.0091	0.6554	0.3256	10	0.0907	0.7619	0.2474	5	0.0476	500	0.2471	0.6084	46.0121	0.2925	0.9602	0.057
Papilio_thoas	Dec-Feb	0.9681	0.0886	0.1904	0.0019	11.2578	10.1436	11.63	18.2284	6.7677	7.4826	11.4152	8.6498	9.5443	7.4363	13.0412	0.8483	29.254	28.0726	7.0897	19.1384	8.9647	0.3296	0.5645	41.6892	0.3296	0.7822	0.317	6.3565	0.0759	0.9251	0.1761	1	0.0093	0.7146	0.37	10	0.1074	0.8113	0.2929	5	0.0519	500	0.2543	0.6071	50.1497	0.4	0.9856	0.041
Papilio_torquatus	Sep-Nov	0.9845	0.3241	0.5579	0	89.7097	0	6.5225	0	0	0	3.7678	100	0	0	0	0	0	0	0	0	9.1907	0.5	0.645	43.3486	0.5	0.9805	0.3381	0.7215	0	0.9742	0.3671	1	0	0.8467	0.5499	10	0	0.9108	0.5141	5	0	60	0.8422	0.5524	10.365	0	0.8422	0.5524
Papilio_torquatus	Dec-Feb	0.7562	0.2392	5.1138	0	30.222	23.2521	19.865	18.0219	5.1311	17.4261	5.845	9.2435	1.2799	6.9447	8.1168	9.0564	18.7521	10.009	10.7881	6.0464	8.8299	0.2088	0.5863	51.3271	0.2	0.6835	0.3052	8.5233	0	0.8923	0.1211	1	0	0.657	0.3292	10	0	0.759	0.2371	5	0	500	0.3715	0.4979	32.5356	0	0.3715	0.4979
Papilio_torquatus	Mar-May	0.9956	0.3111	0.167	0	3.6329	3.4447	0.2638	0	0	0	58.8204	37.232	1.2606	0	0.2335	0	35.7888	59.3233	0	0	9.1402	0.4228	0.5908	42.4487	0.4324	0.9322	0.417	3.4293	0.027	0.977	0.3658	1	0	0.8272	0.4651	10	0.0811	0.9057	0.4319	5	0.027	80	0.4262	0.5879	42.1151	0.3514	0.9574	0.3957
Papilio_torquatus	Jun-Aug	1	0.3686	0.005	0	0	0	0	0	0	0	100	100	0	0	0	0	0	0	0	0	9.1331	0.3629	0.6002	48.2941	0.3514	0.9254	0.43	4.2843	0	0.981	0.4024	1	0	0.8354	0.4614	10	0.0541	0.9136	0.4342	5	0	60	0.2801	0.6399	56.9047	0.4054	0.8871	0.4428
Papilio_troilus	Sep-Nov	0.9433	0.1864	1.2427	0	60.9443	57.1108	1.7033	4.7516	0.011	0.0761	3.8851	6.8682	11.4726	9.5177	16.7756	7.2243	0.6552	1.1751	4.5528	13.2762	8.8575	0.3195	0.4661	37.0969	0.3276	0.7026	0.2997	11.0272	0.0862	0.9517	0.1793	1	0	0.7231	0.2915	10	0.0517	0.836	0.2432	5	0.0345	460	0.3512	0.4449	34.3456	0.2414	0.9433	0.1864
Papilio_troilus	Mar-May	0.8164	0.0822	0.9809	0.0062	21.342	25.3429	32.7862	33.8134	9.4305	8.9271	3.6575	5.7597	6.7542	5.9649	11.5928	10.7667	5.3145	4.1436	9.1223	5.2816	8.641	0.2889	0.4654	29.6177	0.2889	0.5658	0.2347	9.3292	0.0726	0.815	0.0839	1	0.0066	0.5514	0.2432	10	0.0777	0.6685	0.1868	5	0.0406	500	0.3683	0.3784	21.9034	0.2052	0.991	0.0053
Papilio_troilus	Jun-Aug	0.7692	0.1346	2.3232	0.0126	18.0629	26.805	29.5278	36.2052	6.8194	6.9291	1.6234	2.8947	17.844	5.3572	13.7435	8.9841	8.9393	9.3245	3.4396	3.5001	8.6192	0.2781	0.4629	29.9151	0.2781	0.5536	0.23	10.2035	0.088	0.8344	0.0739	1	0.0068	0.558	0.2281	10	0.086	0.6816	0.1752	5	0.0322	500	0.2253	0.5303	36.5079	0.3254	0.9747	0.012
Papilio_troilus	Dec-Feb	0.8481	0.104	1.2656	0.0109	18.3427	22.5156	8.4177	13.0938	3.6598	8.7076	14.6155	9.8897	14.6359	15.0351	17.456	9.2684	10.6714	7.307	12.2011	14.1827	8.764	0.2999	0.4959	36.8782	0.3	0.6399	0.3079	9.3184	0.063	0.8639	0.0897	1	0.0109	0.6282	0.3158	10	0.0641	0.7235	0.2494	5	0.037	500	0.3161	0.4882	35.1628	0.275	0.9769	0.0197
Papilio_ulysses	Dec-Feb	0.5317	0.0438	3.1134	0.0213	0.0093	0	0	0	18.6421	21.3937	43.7854	6.2146	0.5701	6.6905	6.3815	29.3936	27.6962	13.5225	2.9154	22.7852	7.7262	0.149	0.2597	19.5892	0.1489	0.2413	0.1281	11.7139	0.0638	0.686	0.0201	1	0.0213	0.2763	0.0953	10	0.0638	0.4421	0.056	5	0.0426	500	0.1745	0.21	16.7634	0.1064	0.7773	0.0099
Papilio_ulysses	Sep-Nov	0.3549	0.0749	4.037	0	1.0918	1.1994	5.3252	6.3486	3.9556	18.5115	64.79	33.4233	9.463	20.0963	1.7441	2.3234	8.0031	3.2935	5.6272	14.804	7.4555	0.1364	0.3686	22.1255	0.1333	0.2321	0.1623	10.2863	0.0667	0.5107	0.0237	1	0	0.2359	0.1572	10	0.0667	0.3283	0.0871	5	0.0222	500	0.1536	0.3175	19.003	0.0889	0.3549	0.0749
Papilio_ulysses	Mar-May	0.6091	0.0337	1.6806	0.0192	0.4548	0	3.419	12.631	6.3822	19.5637	62.7597	24.4166	0.1582	0.043	11.0372	5.8833	14.4424	25.9714	1.3465	11.4911	7.8294	0.1538	0.2654	21.7335	0.1538	0.2513	0.1386	13.4277	0.0962	0.6653	0.0261	1	0.0192	0.3166	0.1111	10	0.0769	0.448	0.0721	5	0.0577	500	0.1435	0.2903	23.065	0.1538	0.769	0.0111
Papilio_ulysses	Jun-Aug	0.806	0.0161	0.4374	0	0.0778	0.221	1.4627	10.2858	6.1207	32.725	54.697	38.1068	0.323	4.6972	12.8664	0.3731	22.9671	5.1227	1.4853	8.4683	7.8533	0.18	0.2018	21.4461	0.18	0.2574	0.147	15.8234	0.18	0.7365	0.0256	1	0.04	0.3688	0.1075	10	0.14	0.511	0.0696	5	0.08	480	0.1055	0.3504	30.4143	0.2	0.806	0.0161
Papilio_xuthus	Sep-Nov	0.237	0.0378	7.2366	0	33.6914	75.107	7.2867	3.9458	2.0796	5.1251	4.537	1.3512	3.2393	3.1206	1.6042	3.4487	3.8762	0.5292	43.6856	7.3724	6.9969	0.0862	0.121	16.7958	0.0862	0.1093	0.0915	14.5216	0.0345	0.6653	0.0057	1	0	0.1724	0.0589	10	0.0172	0.3081	0.0296	5	0	500	0.0878	0.116	16.6113	0.0517	0.237	0.0378
Papilio_xuthus	Dec-Feb	0.7437	0.0771	2.2068	0.0106	38.3036	15.253	9.9507	12.6577	19.3508	28.7629	12.2368	11.0248	4.0366	9.595	0.9083	3.5968	5.9593	4.9049	9.2539	14.205	8.3338	0.234	0.3669	32.5474	0.234	0.4162	0.2528	16.2444	0.1383	0.8231	0.0469	1	0.0106	0.5188	0.1967	10	0.0957	0.6358	0.1293	5	0.0426	500	0.1003	0.5324	51.0929	0.3191	0.8797	0.0317
Papilio_xuthus	Jun-Aug	0.708	0.0996	3.6266	0.0262	18.738	23.0301	21.4377	18.6552	13.0298	9.9952	17.0867	11.573	8.0247	9.3558	3.783	5.8409	10.1896	8.2073	7.7105	13.3425	8.3223	0.2183	0.3532	30.3006	0.2172	0.4114	0.2141	15.2711	0.1199	0.8445	0.0529	1	0.0187	0.5165	0.1605	10	0.0749	0.6576	0.1127	5	0.0337	500	0.1423	0.4822	40.1956	0.2772	0.982	0.0117
Papilio_xuthus	Mar-May	0.9292	0.0121	0.1297	0.0086	84.8608	21.1315	2.3652	31.2882	1.0815	2.5773	6.218	11.5752	2.12	10.1495	0.643	4.7758	1.1676	5.6736	1.544	12.8289	8.1849	0.2711	0.2788	21.644	0.2704	0.3586	0.2091	14.8916	0.2232	0.8047	0.0386	1	0.0601	0.4472	0.1516	10	0.1974	0.5882	0.0923	5	0.1459	500	0.1662	0.4019	33.5791	0.3433	0.9793	0.0044
Parantica_aglea	Mar-May	0.675	0.0641	3.4743	0.0278	7.7644	18.7545	5.0507	6.8829	3.8921	2.4782	5.5347	7.6521	16.319	42.1464	28.1283	2.6455	31.0674	2.6851	2.2434	16.7553	8.0979	0.2313	0.2452	23.9275	0.2315	0.3287	0.1872	16.7949	0.1667	0.8351	0.037	1	0.0139	0.4603	0.1299	10	0.1019	0.6088	0.0825	5	0.0602	500	0.1438	0.3676	33.4635	0.2778	0.8912	0.027
Parantica_aglea	Jun-Aug	0.6623	0.0864	4.4284	0.0196	10.8646	16.8074	7.9687	22.5761	5.4466	6.3119	9.6951	4.1025	19.8151	29.4537	35.4838	9.5482	4.0631	0.8521	6.6629	10.3481	8.2048	0.2177	0.2839	26.1857	0.219	0.3658	0.1767	15.783	0.1078	0.8488	0.044	1	0.0033	0.492	0.1352	10	0.0719	0.6401	0.094	5	0.0261	500	0.1436	0.4208	34.5606	0.2614	0.9406	0.0177
Parantica_aglea	Sep-Nov	0.865	0.096	1.6468	0.0047	13.358	32.1205	18.4756	18.9288	0.9857	0	3.3767	6.0549	5.6282	18.4983	48.5935	17.3159	3.6225	0.8331	5.9597	6.2484	8.4739	0.2817	0.3127	28.0887	0.2817	0.4788	0.2187	15.5818	0.1502	0.8985	0.0795	1	0.0047	0.5999	0.1785	10	0.0845	0.7378	0.1398	5	0.0423	500	0.1465	0.5009	41.6972	0.3568	0.9559	0.0457
Parantica_aglea	Dec-Feb	0.7998	0.0756	2.3586	0.0056	17.1631	25.5287	7.4566	10.3237	1.95	3.5556	15.1688	15.2792	13.6212	24.3324	28.0351	8.8809	11.9651	4.3644	4.64	7.7351	8.3269	0.2389	0.3672	31.7506	0.2389	0.4133	0.2279	17.1303	0.1222	0.878	0.0608	1	0.0056	0.5493	0.1616	10	0.0778	0.6898	0.1135	5	0.0222	500	0.2258	0.3813	33.2286	0.2389	0.8877	0.0587
[truncated: 378 more rows]
[truncated: 12 more columns]
